# Supplementary material for: An integrated study of glutamine alleviates enteritis induced by glycinin in hybrid groupers using transcriptomics, proteomics and microRNA analyses
Source: Front Immunol. 2023 Nov 22;14:1301033. doi: 10.3389/fimmu.2023.1301033 (PMC10702536; doi:10.3389/fimmu.2023.1301033)
Supplement: Supplementary file 1 [file DataSheet_1.xlsx]

## Sheet: Figure 1A
		Fold Change (FC)	FM1_FM2_FM3_vs_11S-1_11S-2_11S-3	11S-1_11S-2_113-3_vs_Gln1_Gln2_Gln3
		FC>1.5	266	328
		FC<1/1.5	304	298

## Sheet: Figures 1B,2A,3A
Protein accession	Length	FM1_Count	FM1_FPKM	FM1_TPM	FM2_Count	FM2_FPKM	FM2_TPM	FM3_Count	FM3_FPKM	FM3_TPM	Gln1_Count	Gln1_FPKM	Gln1_TPM	Gln2_Count	Gln2_FPKM	Gln2_TPM	Gln3_Count	Gln3_FPKM	Gln3_TPM	11S-1_Count	11S-1_FPKM	11S-1_TPM	11S-2_Count	11S-2_FPKM	11S-2_TPM	11S-3_Count	11S-3_FPKM	11S-3_TPM	FM1_FM2_FM3_vs_11S-1_11S-2_11S-3_pValue	FM1_FM2_FM3_vs_11S-1_11S-2_11S-3_FDR	FM1_FM2_FM3_vs_11S-1_11S-2_11S-3_log2FC	11S-1_11S-2_11S-3_vs_Gln-1_Gln-2_Gln-3_pValue	11S-1_11S-2_11S-3_vs_Gln-1_Gln-2_Gln-3_FDR	11S-1_11S-2_11S-3_vs_Gln-1_Gln-2_Gln-3_log2FC	COG_class	COG_class_annotation	GO_annotation	KEGG_annotation	KOG_class	KOG_class_annotation	Pfam_annotation	Swissprot_annotation	nr_annotation	gi_accession	Swissprot_ID	Pfam_id
TRINITY_DN0_c0_g1	307.28	1231	356.35	118.45	684	149.93	75.1	557	127.06	52.17	2265	573.07	279.27	518	130.64	55.37	451	139.1	44.9	659	141.87	69.01	561	138.66	68.41	251	75.4	36.28	0.0896844	0.559503	-0.614791	0.0631887	0.389155	0.796675	--	--	Molecular Function: serine-type endopeptidase activity (GO:0004252);; Biological Process: proteolysis (GO:0006508);;	K01326|4.29295e-95|ola:101155843|(RefSeq) elastase-1; K01326 pancreatic elastase I [EC:3.4.21.36]	[E]	Amino acid transport and metabolism	Trypsin;; Trypsin-like peptidase domain	Elastase-1 OS=Salmo salar OX=8030 PE=1 SV=1	elastase 1 precursor, partial [Epinephelus coioides]	gi|222087961|ref|ACM41843.1|	--	PF00089.26;PF13365.6
TRINITY_DN0_c0_g2	558.44	5590	830.16	275.94	3425	417.5	209.13	2120	272.2	111.76	7705	1082.87	527.7	2826	400.89	169.91	1742	300.31	96.94	2929	346.08	168.35	2068	286.39	141.29	1500	257.47	123.91	0.0506243	0.420959	-0.636716	0.0834566	0.438003	0.668773	--	--	Molecular Function: serine-type endopeptidase activity (GO:0004252);; Biological Process: proteolysis (GO:0006508);;	K01346|7.71777e-153|mze:101478012|(RefSeq) elastase-1; K01346 pancreatic elastase II [EC:3.4.21.71]	[E]	Amino acid transport and metabolism	Trypsin	Chymotrypsin-like elastase family member 2A OS=Sus scrofa OX=9823 GN=CELA2A PE=1 SV=1	PREDICTED: chymotrypsin-like elastase family member 2A [Lates calcarifer]	gi|1079721023|ref|XP_018529303.1|	--	PF00089.26
TRINITY_DN0_c0_g3	285.28	1579	499.24	165.95	845	198.92	99.64	494	120.98	49.67	1399	380.43	185.39	705	191.05	80.97	306	101.46	32.75	445	103.05	50.13	430	114.37	56.42	432	139.47	67.12	0.0226214	0.286615	-0.866459	0.162395	0.589906	0.559505	[O]	Posttranslational modification, protein turnover, chaperones	Molecular Function: serine-type endopeptidase activity (GO:0004252);; Biological Process: proteolysis (GO:0006508);;	K01311|5.30001e-90|tru:101074028|(RefSeq) chymotrypsin-C-like; K01311 chymotrypsin C [EC:3.4.21.2]	[E]	Amino acid transport and metabolism	Trypsin	Chymotrypsin-like elastase family member 2A OS=Homo sapiens OX=9606 GN=CELA2A PE=1 SV=1	chymotrypsin-C-like [Gouania willdenowi]	gi|1593747316|ref|XP_028308215.1|	--	PF00089.26
TRINITY_DN0_c0_g4	7.12	0	0	0	0	0	0	0	0	0	0	0	0	0	0	0	0	0	0	0	0	0	0	0	0	0	0	0							--	--	Molecular Function: serine-type endopeptidase activity (GO:0004252);; Cellular Component: extracellular space (GO:0005615);; Biological Process: proteolysis (GO:0006508);;	K01326|4.05719e-13|tru:101061139|(RefSeq) chymotrypsin like elastase family member 1; K01326 pancreatic elastase I [EC:3.4.21.36]	--	--	--	--	elastase 1, partial [Epinephelus bruneus]	gi|328677219|ref|AEB31332.1|	--	--
TRINITY_DN0_c0_g5	810.27	136	13.42	4.46	148	12.6	6.31	80	7.11	2.92	121	11.82	5.76	148	14.44	6.12	85	10.1	3.26	27	2.23	1.08	173	16.34	8.06	33	3.83	1.84	0.510513	0.895355	-0.327301	0.600626	0.878937	0.243807	--	--	Molecular Function: serine-type endopeptidase activity (GO:0004252);; Biological Process: proteolysis (GO:0006508);;	K01326|1.13881e-155|mze:101480856|(RefSeq) elastase-1; K01326 pancreatic elastase I [EC:3.4.21.36]	[E]	Amino acid transport and metabolism	Trypsin;; Trypsin-like peptidase domain	Elastase-1 OS=Salmo salar OX=8030 PE=1 SV=1	PREDICTED: elastase-1-like [Paralichthys olivaceus]	gi|1143395990|ref|XP_019952481.1|	--	PF00089.26;PF13365.6
TRINITY_DN0_c0_g6	125.76	305	282.41	93.87	395	200.85	100.61	146	76.87	31.56	1027	611.28	297.89	337	199.11	84.39	298	217.15	70.09	271	139.28	67.75	204	121.11	59.75	170	120.05	57.77	0.542936	0.906536	-0.235146	0.0190003	0.207548	0.959519	[O]	Posttranslational modification, protein turnover, chaperones	Molecular Function: serine-type endopeptidase activity (GO:0004252);; Biological Process: proteolysis (GO:0006508);;	K01346|5.05581e-54|ola:101168781|(RefSeq) chymotrypsin-like elastase family member 2A; K01346 pancreatic elastase II [EC:3.4.21.71]	[E]	Amino acid transport and metabolism	Trypsin	Chymotrypsin-C OS=Bos taurus OX=9913 GN=CTRC PE=1 SV=2	chymotrypsin-C-like [Perca flavescens]	gi|1604838745|ref|XP_028437969.1|	--	PF00089.26
TRINITY_DN0_c1_g1	688.27	7	0.82	0.27	146	14.6	7.31	39	4.07	1.67	75	8.61	4.19	12	1.37	0.58	0	0	0	50	4.85	2.36	14	1.56	0.77	0	0	0	0.286156	0.795386	-0.508395	0.746436	NA	0.124198	--	--	Molecular Function: serine-type endopeptidase activity (GO:0004252);; Biological Process: proteolysis (GO:0006508);;	K01311|3.31494e-148|tru:101063941|(RefSeq) chymotrypsin-like elastase family member 2A; K01311 chymotrypsin C [EC:3.4.21.2]	[E]	Amino acid transport and metabolism	Trypsin;; Trypsin-like peptidase domain	Chymotrypsin-C OS=Homo sapiens OX=9606 GN=CTRC PE=1 SV=2	elastase 3, partial [Epinephelus coioides]	gi|222088023|ref|ACM41872.1|	--	PF00089.26;PF13365.6
TRINITY_DN100006_c0_g1	19.21	0	0	0	0	0	0	0	0	0	0	0	0	0	0	0	0	0	0	0	0	0	0	0	0	0	0	0							[K]	Transcription	--	--	--	--	--	--	--	--	--	--
TRINITY_DN100007_c0_g1	7.71	0	0	0	0	0	0	0	0	0	0	0	0	0	0	0	0	0	0	0	0	0	0	0	0	0	0	0							--	--	--	--	--	--	--	--	--	--	--	--
TRINITY_DN100010_c0_g1	13.22	0	0	0	0	0	0	0	0	0	0	0	0	12	58.77	24.91	0	0	0	0	0	0	0	0	0	0	0	0							[K]	Transcription	--	--	--	--	--	--	--	--	--	--
TRINITY_DN100011_c0_g3	9.34	0	0	0	0	0	0	0	0	0	0	0	0	0	0	0	0	0	0	0	0	0	0	0	0	0	0	0							[G]	Carbohydrate transport and metabolism	--	K01783|6.25304e-09|phu:Phum_PHUM018380|(RefSeq) Ribulose-phosphate 3-epimerase, putative; K01783 ribulose-phosphate 3-epimerase [EC:5.1.3.1]	[G]	Carbohydrate transport and metabolism	Ribulose-phosphate 3 epimerase family	Ribulose-phosphate 3-epimerase OS=Aquifex aeolicus (strain VF5) OX=224324 GN=rpe PE=3 SV=1	PREDICTED: ribulose-phosphate 3-epimerase [Takifugu rubripes]	gi|410896754|ref|XP_003961864.1|	--	PF00834.19
TRINITY_DN100011_c0_g4	26.68	0	0	0	0	0	0	0	0	0	0	0	0	0	0	0	16	51.09	16.49	0	0	0	0	0	0	0	0	0							[J]	Translation, ribosomal structure and biogenesis	Molecular Function: translation elongation factor activity (GO:0003746);; Molecular Function: GTPase activity (GO:0003924);; Molecular Function: GTP binding (GO:0005525);; Cellular Component: mitochondrion (GO:0005739);; Biological Process: mitochondrial translational elongation (GO:0070125);;	K02358|7.53786e-37|aec:105147440|(RefSeq) elongation factor Tu, mitochondrial-like; K02358 elongation factor Tu	[J]	Translation, ribosomal structure and biogenesis	Elongation factor Tu GTP binding domain	Elongation factor Tu OS=Aromatoleum aromaticum (strain EbN1) OX=76114 GN=tuf1 PE=3 SV=1	PREDICTED: LOW QUALITY PROTEIN: elongation factor Tu, mitochondrial [Aptenodytes forsteri]	gi|686586142|ref|XP_009286195.1|	--	PF00009.27
TRINITY_DN100013_c0_g1	93.18	0	0	0	0	0	0	0	0	0	0	0	0	0	0	0	0	0	0	0	0	0	0	0	0	20	26	12.51							[E]	Amino acid transport and metabolism	--	K01694|9.10063e-39|pxy:105397008|(RefSeq) tryptophan synthase-like; K01694 tryptophan synthase [EC:4.2.1.20]	[E]	Amino acid transport and metabolism	Pyridoxal-phosphate dependent enzyme	Tryptophan synthase beta chain OS=Chlorobaculum tepidum (strain ATCC 49652 / DSM 12025 / NBRC 103806 / TLS) OX=194439 GN=trpB-1 PE=3 SV=1	--	--	--	PF00291.25
TRINITY_DN10001_c0_g1	5.53	0	0	0	0	0	0	0	0	0	0	0	0	0	0	0	0	0	0	0	0	0	0	0	0	21	294.83	141.89							--	--	--	--	--	--	--	--	--	--	--	--
TRINITY_DN10001_c0_g2	19.55	0	0	0	0	0	0	0	0	0	0	0	0	0	0	0	0	0	0	0	0	0	0	0	0	0	0	0							--	--	--	--	--	--	--	--	--	--	--	--
TRINITY_DN100028_c0_g1	8.02	0	0	0	0	0	0	0	0	0	0	0	0	0	0	0	0	0	0	0	0	0	0	0	0	0	0	0							[O]	Posttranslational modification, protein turnover, chaperones	--	K13525|2.48813e-17|xma:102234371|(RefSeq) transitional endoplasmic reticulum ATPase-like; K13525 transitional endoplasmic reticulum ATPase	[O]	Posttranslational modification, protein turnover, chaperones	--	Transitional endoplasmic reticulum ATPase OS=Rattus norvegicus OX=10116 GN=Vcp PE=1 SV=3	transitional endoplasmic reticulum ATPase-like [Amphiprion ocellaris]	gi|1308438706|ref|XP_023140233.1|	--	--
TRINITY_DN100030_c0_g1	16.94	0	0	0	0	0	0	0	0	0	0	0	0	0	0	0	0	0	0	0	0	0	0	0	0	0	0	0							--	--	--	--	--	--	--	--	--	--	--	--
TRINITY_DN100033_c0_g1	4.2	0	0	0	0	0	0	0	0	0	0	0	0	0	0	0	0	0	0	0	0	0	0	0	0	0	0	0							--	--	--	--	--	--	--	--	--	--	--	--
TRINITY_DN100036_c0_g1	11.57	0	0	0	0	0	0	0	0	0	0	0	0	0	0	0	0	0	0	2	10.42	5.07	0	0	0	0	0	0							--	--	--	--	--	--	--	--	--	--	--	--
TRINITY_DN100039_c0_g1	80.27	0	0	0	0	0	0	0	0	0	0	0	0	0	0	0	22	25.08	8.1	0	0	0	0	0	0	0	0	0							--	--	--	K04245|5.66749e-50|tru:101071508|(RefSeq) chemokine-like receptor 1; K04245 chemokine-like receptor 1	--	--	7 transmembrane receptor (rhodopsin family)	G-protein coupled receptor 1 OS=Rattus norvegicus OX=10116 GN=Gpr1 PE=3 SV=1	chemokine-like receptor 1 [Larimichthys crocea]	gi|1109000835|ref|XP_019131607.1|	--	PF00001.21
TRINITY_DN100046_c0_g1	13.66	0	0	0	0	0	0	0	0	0	0	0	0	0	0	0	0	0	0	0	0	0	0	0	0	0	0	0							--	--	--	--	--	--	--	--	--	--	--	--
TRINITY_DN10004_c1_g1	12.8	0	0	0	0	0	0	0	0	0	10	51.27	24.98	0	0	0	0	0	0	0	0	0	0	0	0	0	0	0							--	--	--	--	--	--	--	--	--	--	--	--
TRINITY_DN100054_c0_g1	4.2	0	0	0	0	0	0	0	0	0	0	0	0	0	0	0	0	0	0	0	0	0	0	0	0	0	0	0							--	--	--	--	--	--	--	--	--	--	--	--
TRINITY_DN100056_c0_g1	18.48	0	0	0	0	0	0	0	0	0	0	0	0	0	0	0	0	0	0	0	0	0	0	0	0	0	0	0							--	--	--	--	--	--	--	--	--	--	--	--
TRINITY_DN100057_c0_g1	9.69	0	0	0	0	0	0	0	0	0	0	0	0	0	0	0	0	0	0	0	0	0	0	0	0	0	0	0							--	--	--	--	--	--	--	--	--	--	--	--
TRINITY_DN100058_c0_g1	26.04	0	0	0	0	0	0	0	0	0	0	0	0	0	0	0	0	0	0	0	0	0	0	0	0	0	0	0							[V]	Defense mechanisms	--	--	--	--	AcrB/AcrD/AcrF family	--	--	--	--	PF00873.19
TRINITY_DN10005_c0_g1	14.55	0	0	0	0	0	0	0	0	0	0	0	0	0	0	0	0	0	0	0	0	0	7	34.43	16.98	0	0	0							--	--	--	--	--	--	--	--	--	--	--	--
TRINITY_DN100065_c0_g1	53.23	0	0	0	0	0	0	0	0	0	7	9.32	4.54	0	0	0	0	0	0	0	0	0	0	0	0	0	0	0							--	--	--	--	--	--	--	--	--	--	--	--
TRINITY_DN100069_c0_g1	44.93	0	0	0	0	0	0	15	19.95	8.19	0	0	0	0	0	0	0	0	0	0	0	0	0	0	0	0	0	0							--	--	--	--	--	--	Glycosyl hydrolases family 2	--	--	--	--	PF00703.21
TRINITY_DN100070_c0_g1	24.79	0	0	0	0	0	0	0	0	0	0	0	0	0	0	0	0	0	0	0	0	0	0	0	0	0	0	0							--	--	--	--	--	--	--	--	--	--	--	--
TRINITY_DN100071_c0_g1	4.41	0	0	0	0	0	0	0	0	0	12	171.86	83.75	0	0	0	0	0	0	0	0	0	0	0	0	0	0	0							[L]	Replication, recombination and repair	--	--	--	--	UvrD/REP helicase N-terminal domain;; AAA domain	RecBCD enzyme subunit RecB OS=Mycobacterium smegmatis (strain ATCC 700084 / mc(2)155) OX=246196 GN=recB PE=3 SV=1	--	--	--	PF00580.21;PF13245.6
TRINITY_DN100077_c0_g1	53.23	0	0	0	0	0	0	0	0	0	0	0	0	0	0	0	0	0	0	0	0	0	0	0	0	0	0	0							--	--	--	--	--	--	--	--	--	--	--	--
TRINITY_DN100078_c0_g1	18.48	0	0	0	0	0	0	0	0	0	0	0	0	0	0	0	0	0	0	0	0	0	0	0	0	0	0	0							[S]	Function unknown	--	--	--	--	Cupin superfamily protein;; AraC-like ligand binding domain	50S ribosomal protein L16 3-hydroxylase OS=Escherichia coli (strain K12) OX=83333 GN=roxA PE=1 SV=2	--	--	--	PF08007.12;PF02311.19
TRINITY_DN10007_c2_g1	32.77	0	0	0	0	0	0	26	45.98	18.88	0	0	0	0	0	0	0	0	0	1	1.88	0.91	0	0	0	0	0	0							--	--	--	--	--	--	--	--	--	--	--	--
TRINITY_DN100080_c0_g1	15.96	0	0	0	0	0	0	0	0	0	0	0	0	0	0	0	0	0	0	0	0	0	4	17.95	8.85	0	0	0							--	--	--	K08857|2.26627e-08|hsa:341676|(RefSeq) NIMA related kinase 5; K08857 NIMA (never in mitosis gene a)-related kinase 1/4/5 [EC:2.7.11.1]	--	--	--	Serine/threonine-protein kinase Nek5 OS=Homo sapiens OX=9606 GN=NEK5 PE=2 SV=1	--	--	--	--
TRINITY_DN100082_c0_g1	4.84	0	0	0	0	0	0	0	0	0	0	0	0	0	0	0	0	0	0	0	0	0	0	0	0	0	0	0							[L]	Replication, recombination and repair	--	--	--	--	UvrD-like helicase C-terminal domain;; UvrD-like helicase C-terminal domain	ATP-dependent DNA helicase PcrA OS=Geobacillus stearothermophilus OX=1422 GN=pcrA PE=1 SV=1	--	--	--	PF13361.6;PF13538.6
TRINITY_DN100083_c0_g1	6.29	0	0	0	0	0	0	0	0	0	0	0	0	0	0	0	0	0	0	0	0	0	0	0	0	0	0	0							--	--	--	--	--	--	--	--	--	--	--	--
TRINITY_DN100085_c0_g1	11.57	0	0	0	0	0	0	0	0	0	0	0	0	0	0	0	0	0	0	0	0	0	0	0	0	0	0	0							--	--	--	--	--	--	--	--	--	--	--	--
TRINITY_DN100088_c0_g1	44.93	0	0	0	0	0	0	0	0	0	0	0	0	0	0	0	0	0	0	0	0	0	0	0	0	13	24.07	11.58							--	--	Molecular Function: protein heterodimerization activity (GO:0046982);;	K10483|1.63451e-55|tru:101077486|(RefSeq) ankyrin repeat and BTB/POZ domain-containing protein BTBD11-B; K10483 BTB/POZ domain-containing protein 11	--	--	Ankyrin repeats (many copies);; Ankyrin repeats (3 copies);; Ankyrin repeat;; Ankyrin repeat;; Ankyrin repeats (many copies)	Ankyrin repeat and BTB/POZ domain-containing protein BTBD11-B OS=Danio rerio OX=7955 GN=btbd11b PE=4 SV=1	unnamed protein product [Oncorhynchus mykiss]	gi|642046334|ref|CDQ92911.1|	--	PF13637.6;PF12796.7;PF13606.6;PF00023.30;PF13857.6
TRINITY_DN100090_c0_g1	15.48	0	0	0	0	0	0	0	0	0	0	0	0	0	0	0	0	0	0	0	0	0	0	0	0	0	0	0							--	--	--	--	--	--	--	--	--	--	--	--
TRINITY_DN100091_c0_g1	12.8	0	0	0	0	0	0	0	0	0	0	0	0	0	0	0	0	0	0	0	0	0	0	0	0	0	0	0							--	--	--	--	--	--	Transcriptional regulatory protein, C terminal	--	--	--	--	PF00486.28
TRINITY_DN100098_c0_g1	12.8	0	0	0	0	0	0	0	0	0	0	0	0	4	20.22	8.57	0	0	0	0	0	0	0	0	0	0	0	0							--	--	--	--	--	--	Branched-chain amino acid transport system / permease component	--	uncharacterized protein LOC112242420 [Oncorhynchus tshawytscha]	gi|1367417299|ref|XP_024266109.1|	--	PF02653.16
TRINITY_DN1000_c0_g2	992.33	568	45.29	15.06	267	18.47	9.25	116	8.37	3.44	244	19.34	9.42	352	27.88	11.81	1062	102.42	33.06	819	54.81	26.66	390	29.88	14.74	269	25.33	12.19	0.270145	0.789624	0.484491	0.971079	0.991269	0.0146166	--	--	Molecular Function: ubiquitin-protein transferase activity (GO:0004842);; Biological Process: protein ubiquitination (GO:0016567);; Molecular Function: metal ion binding (GO:0046872);;	K11968|1.16592e-39|sko:100376507|(RefSeq) probable E3 ubiquitin-protein ligase ARI9-like; K11968 ariadne-1 [EC:2.3.2.31]	--	--	IBR domain, a half RING-finger domain	--	hypothetical protein EPR50_G00196560 [Perca flavescens]	gi|1593652479|ref|TDG99695.1|	--	PF01485.21
TRINITY_DN100100_c0_g1	44.02	11	76.84	25.54	0	0	0	0	0	0	0	0	0	0	0	0	0	0	0	2	2.21	1.08	0	0	0	0	0	0							[G]	Carbohydrate transport and metabolism	--	--	--	--	--	--	--	--	--	--
TRINITY_DN100102_c0_g1	23.57	0	0	0	0	0	0	0	0	0	0	0	0	0	0	0	0	0	0	0	0	0	0	0	0	0	0	0							--	--	Biological Process: MyD88-independent toll-like receptor signaling pathway (GO:0002756);; Molecular Function: double-stranded RNA binding (GO:0003725);; Molecular Function: transmembrane signaling receptor activity (GO:0004888);; Cellular Component: integral component of membrane (GO:0016021);; Biological Process: positive regulation of chemokine production (GO:0032722);; Biological Process: toll…	K05401|4.5475e-29|mze:101485139|(RefSeq) toll-like receptor 3 isoform X1; K05401 toll-like receptor 3	--	--	Leucine rich repeat;; Leucine Rich repeats (2 copies);; Leucine Rich repeat	--	TLR3 [Epinephelus coioides]	gi|326486763|ref|ADZ76423.1|	--	PF13855.6;PF12799.7;PF13516.6
TRINITY_DN100103_c0_g1	16.44	0	0	0	0	0	0	0	0	0	0	0	0	0	0	0	0	0	0	0	0	0	0	0	0	0	0	0							--	--	--	--	--	--	GTP-binding protein TrmE N-terminus	--	--	--	--	PF10396.9
TRINITY_DN100105_c0_g1	7.71	0	0	0	0	0	0	0	0	0	0	0	0	20	164.8	69.85	0	0	0	0	0	0	0	0	0	0	0	0							--	--	--	--	--	--	--	--	--	--	--	--
TRINITY_DN10010_c0_g1	25.41	6	55.52	18.46	0	0	0	0	0	0	0	0	0	0	0	0	0	0	0	0	0	0	0	0	0	0	0	0							--	--	--	--	--	--	Beta-lactamase	--	--	--	--	PF00144.24
TRINITY_DN100112_c0_g1	7.12	0	0	0	0	0	0	0	0	0	0	0	0	0	0	0	0	0	0	0	0	0	0	0	0	0	0	0							--	--	--	--	--	--	--	--	--	--	--	--
TRINITY_DN100115_c0_g1	5.78	0	0	0	0	0	0	0	0	0	6	66.05	32.19	0	0	0	0	0	0	0	0	0	0	0	0	0	0	0							--	--	--	--	--	--	--	--	--	--	--	--
TRINITY_DN100121_c0_g1	110.04	0	0	0	0	0	0	0	0	0	0	0	0	0	0	0	0	0	0	0	0	0	3	21.39	10.55	0	0	0							[G]	Carbohydrate transport and metabolism	--	K01805|1.18311e-11|mze:101468749|(RefSeq) xylose isomerase isoform X1; K01805 xylose isomerase [EC:5.3.1.5]	--	--	--	Xylose isomerase OS=Arabidopsis thaliana OX=3702 GN=XYLA PE=2 SV=2	PREDICTED: xylose isomerase-like isoform X2 [Pundamilia nyererei]	gi|548414019|ref|XP_005741319.1|	--	--
TRINITY_DN100122_c0_g1	4.41	0	0	0	0	0	0	0	0	0	0	0	0	0	0	0	0	0	0	0	0	0	0	0	0	0	0	0							[E]	Amino acid transport and metabolism	--	--	[E]	Amino acid transport and metabolism	--	--	--	--	--	--
TRINITY_DN100125_c0_g1	15.48	0	0	0	0	0	0	0	0	0	8	34.13	16.63	0	0	0	0	0	0	0	0	0	0	0	0	0	0	0							--	--	--	--	--	--	--	--	--	--	--	--
TRINITY_DN100128_c0_g1	21.79	0	0	0	0	0	0	0	0	0	18	55.51	27.05	0	0	0	0	0	0	0	0	0	0	0	0	0	0	0							[NU]	--	--	--	--	--	Prokaryotic N-terminal methylation motif	--	--	--	--	PF07963.12
TRINITY_DN10012_c0_g1	52.74	0	0	0	0	0	0	0	0	0	0	0	0	0	0	0	46	138.85	44.82	0	0	0	0	0	0	0	0	0							--	--	--	--	--	--	--	Uncharacterized protein y4iJ OS=Sinorhizobium fredii (strain NBRC 101917 / NGR234) OX=394 GN=NGR_a03230 PE=4 SV=1	--	--	--	--
TRINITY_DN100132_c0_g1	14.55	0	0	0	0	0	0	51	189.6	77.84	0	0	0	0	0	0	0	0	0	0	0	0	0	0	0	0	0	0							[E]	Amino acid transport and metabolism	Molecular Function: binding (GO:0005488);; Molecular Function: transaminase activity (GO:0008483);;	K00827|1.6785e-13|tad:TRIADDRAFT_63204|(RefSeq) hypothetical protein; K00827 alanine-glyoxylate transaminase / (R)-3-amino-2-methylpropionate-pyruvate transaminase [EC:2.6.1.40]	[E]	Amino acid transport and metabolism	Aminotransferase class-III	Acetylornithine aminotransferase OS=Mesorhizobium japonicum (strain LMG 29417 / CECT 9101 / MAFF 303099) OX=266835 GN=argD PE=3 SV=1	alanine--glyoxylate aminotransferase 2, mitochondrial [Astyanax mexicanus]	gi|1249007220|ref|XP_022532251.1|	--	PF00202.21
TRINITY_DN100136_c0_g1	44.93	0	0	0	0	0	0	0	0	0	0	0	0	0	0	0	0	0	0	0	0	0	15	24.29	11.98	0	0	0							--	--	--	--	--	--	--	--	--	--	--	--
TRINITY_DN100137_c0_g1	14.1	0	0	0	0	0	0	0	0	0	0	0	0	0	0	0	0	0	0	0	0	0	0	0	0	0	0	0							--	--	--	--	--	--	--	--	--	--	--	--
TRINITY_DN100138_c0_g1	12.8	0	0	0	0	0	0	0	0	0	0	0	0	0	0	0	0	0	0	0	0	0	0	0	0	0	0	0							--	--	--	--	--	--	--	--	--	--	--	--
TRINITY_DN100147_c0_g1	13.22	0	0	0	0	0	0	0	0	0	0	0	0	0	0	0	6	37.92	12.24	0	0	0	0	0	0	0	0	0							--	--	--	--	--	--	--	--	--	--	--	--
TRINITY_DN100149_c0_g1	95.49	0	0	0	0	0	0	0	0	0	0	0	0	19	14.51	6.15	0	0	0	0	0	0	0	0	0	0	0	0							--	--	--	--	--	--	--	--	--	--	--	--
TRINITY_DN100150_c0_g1	36.4	0	0	0	0	0	0	0	0	0	0	0	0	0	0	0	0	0	0	0	0	0	5	9.95	4.91	0	0	0							[T]	Signal transduction mechanisms	--	--	[T]	Signal transduction mechanisms	His Kinase A (phospho-acceptor) domain	Sensor histidine kinase GacS OS=Pseudomonas protegens (strain DSM 19095 / LMG 27888 / CHA0) OX=1124983 GN=gacS PE=3 SV=1	--	--	--	PF00512.25
TRINITY_DN100151_c0_g1	15.96	0	0	0	0	0	0	14	47.76	19.61	0	0	0	0	0	0	0	0	0	0	0	0	0	0	0	0	0	0							--	--	--	--	--	--	Spore Coat Protein U domain	--	--	--	--	PF05229.15
TRINITY_DN100152_c0_g1	10.41	0	0	0	13	65.14	32.63	0	0	0	0	0	0	4	24.67	10.46	0	0	0	0	0	0	0	0	0	0	0	0							[L]	Replication, recombination and repair	--	--	--	--	--	ATP-dependent RecD-like DNA helicase OS=Bacillus subtilis (strain 168) OX=224308 GN=yrrC PE=3 SV=1	--	--	--	--
TRINITY_DN100162_c0_g1	5.53	0	0	0	0	0	0	0	0	0	0	0	0	0	0	0	0	0	0	0	0	0	0	0	0	0	0	0							--	--	--	--	--	--	--	--	--	--	--	--
TRINITY_DN100163_c0_g1	16.44	0	0	0	0	0	0	0	0	0	0	0	0	0	0	0	0	0	0	0	0	0	0	0	0	0	0	0							--	--	--	K11789|1.61096e-48|mze:101476746|(RefSeq) DDB1- and CUL4-associated factor 1 isoform X1; K11789 HIV-1 Vpr-binding protein [EC:2.7.11.1]	[D]	Cell cycle control, cell division, chromosome partitioning	--	DDB1- and CUL4-associated factor 1 OS=Homo sapiens OX=9606 GN=DCAF1 PE=1 SV=3	PREDICTED: protein VPRBP-like, partial [Notothenia coriiceps]	gi|736216392|ref|XP_010778667.1|	--	--
TRINITY_DN100168_c0_g1	39.42	21	106.92	35.54	0	0	0	0	0	0	0	0	0	0	0	0	0	0	0	0	0	0	0	0	0	0	0	0							[GEPR]	--	--	--	--	--	Sugar (and other) transporter	Alpha-ketoglutarate permease OS=Shigella flexneri OX=623 GN=kgtP PE=3 SV=1	uncharacterized protein LOC112243338, partial [Oncorhynchus tshawytscha]	gi|1367418810|ref|XP_024266942.1|	--	PF00083.24
TRINITY_DN100171_c0_g1	13.66	0	0	0	30	116.57	58.39	0	0	0	0	0	0	0	0	0	0	0	0	0	0	0	0	0	0	0	0	0							--	--	--	--	--	--	--	--	--	--	--	--
TRINITY_DN100175_c0_g1	11.17	0	0	0	0	0	0	0	0	0	0	0	0	0	0	0	0	0	0	0	0	0	0	0	0	0	0	0							--	--	--	--	--	--	--	--	--	--	--	--
TRINITY_DN100176_c0_g1	492.27	0	0	0	64	8.88	4.45	9	1.3	0.53	11	1.76	0.86	0	0	0	19	3.69	1.19	33	4.46	2.17	5	0.78	0.38	12	2.27	1.09	0.806613	0.95911	-0.109389	0.623002	NA	-0.203404	--	--	Biological Process: heme biosynthetic process (GO:0006783);; Molecular Function: carnitine transmembrane transporter activity (GO:0015226);; Cellular Component: integral component of membrane (GO:0016021);; Biological Process: carnitine transmembrane transport (GO:1902603);;	K08202|5.89391e-14|mze:101464155|(RefSeq) solute carrier family 22 member 5; K08202 MFS transporter, OCT family, solute carrier family 22 (organic cation transporter), member 4/5	--	--	--	--	solute carrier family 22 member 5-like isoform X1 [Anabas testudineus]	gi|1472996334|ref|XP_026226006.1|	--	--
TRINITY_DN100177_c0_g1	22.97	0	0	0	0	0	0	0	0	0	0	0	0	0	0	0	0	0	0	0	0	0	0	0	0	0	0	0							--	--	--	K09375|1.71474e-12|xma:102234074|(RefSeq) LIM/homeobox protein Lhx8-like isoform X1; K09375 LIM homeobox protein 6/8	--	--	--	--	LIM/homeobox protein Lhx8 isoform X3 [Acanthochromis polyacanthus]	gi|1229001626|ref|XP_022065805.1|	--	--
TRINITY_DN100178_c0_g1	15.96	0	0	0	0	0	0	0	0	0	7	29	14.13	0	0	0	0	0	0	0	0	0	0	0	0	0	0	0							--	--	--	--	--	--	--	--	--	--	--	--
TRINITY_DN100184_c0_g1	11.57	0	0	0	0	0	0	0	0	0	0	0	0	13	72.46	30.71	0	0	0	0	0	0	0	0	0	0	0	0							--	--	--	--	--	--	--	--	--	--	--	--
TRINITY_DN100186_c0_g1	14.55	0	0	0	0	0	0	0	0	0	0	0	0	0	0	0	0	0	0	0	0	0	0	0	0	0	0	0							--	--	--	--	--	--	--	--	PREDICTED: uncharacterized protein LOC109076042 isoform X1 [Cyprinus carpio]	gi|1101562805|ref|XP_018947415.1|	--	--
TRINITY_DN100189_c0_g1	84.04	0	0	0	0	0	0	0	0	0	0	0	0	0	0	0	0	0	0	0	0	0	0	0	0	0	0	0							--	--	Molecular Function: hormone activity (GO:0005179);; Cellular Component: extracellular region (GO:0005576);;	K05226|7.35295e-28|mze:101483958|(RefSeq) cholecystokinin; K05226 cholecystokinin	--	--	Gastrin/cholecystokinin family	Cholecystokinin OS=Paralichthys olivaceus OX=8255 GN=cck PE=2 SV=1	cholecystokinin, partial [Epinephelus akaara]	gi|1190062502|ref|BAX38994.1|	--	PF00918.17
TRINITY_DN100190_c0_g1	9.69	0	0	0	0	0	0	0	0	0	0	0	0	0	0	0	0	0	0	0	0	0	0	0	0	0	0	0							--	--	--	--	--	--	--	--	--	--	--	--
TRINITY_DN100191_c0_g1	15.01	0	0	0	0	0	0	0	0	0	0	0	0	0	0	0	0	0	0	0	0	0	0	0	0	0	0	0							--	--	--	--	--	--	--	--	--	--	--	--
TRINITY_DN1001_c0_g1	1253.27	101	6.31	2.1	179	9.91	4.96	214	12.36	5.07	212	13.44	6.55	164	10.39	4.4	185	14.26	4.6	149	7.97	3.88	111	6.79	3.35	64	4.82	2.32	0.306733	0.812024	-0.429955	0.138905	0.561276	0.542817	--	--	Cellular Component: integral component of membrane (GO:0016021);; Biological Process: vesicle-mediated transport (GO:0016192);;	K08514|3.62338e-19|dre:325484|(RefSeq) vesicle-associated membrane protein 5-like isoform 1; K08514 vesicle-associated membrane protein 5	[U]	Intracellular trafficking, secretion, and vesicular transport	Synaptobrevin	Vesicle-associated membrane protein 5 OS=Mus musculus OX=10090 GN=Vamp5 PE=1 SV=1	vesicle-associated membrane protein 5 [Larimichthys crocea]	gi|734618809|ref|XP_010737174.1|	--	PF00957.21
TRINITY_DN100200_c0_g1	19.01	0	0	0	0	0	0	0	0	0	0	0	0	0	0	0	0	0	0	0	0	0	0	0	0	0	0	0							[L]	Replication, recombination and repair	--	--	--	--	DNA polymerase III, delta subunit	DNA polymerase III subunit delta' OS=Pseudomonas aeruginosa (strain ATCC 15692 / DSM 22644 / CIP 104116 / JCM 14847 / LMG 12228 / 1C / PRS 101 / PAO1) OX=208964 GN=holB PE=3 SV=2	--	--	--	PF13177.6
TRINITY_DN100201_c0_g1	4.84	17	1072.16	356.38	0	0	0	0	0	0	0	0	0	0	0	0	0	0	0	0	0	0	0	0	0	0	0	0							[NT]	--	--	--	--	--	CheW-like domain	--	--	--	--	PF01584.19
TRINITY_DN100207_c0_g1	61.06	12	32.49	10.8	0	0	0	0	0	0	0	0	0	0	0	0	0	0	0	4	4.12	2	0	0	0	0	0	0							--	--	--	--	--	--	Glutamyl-tRNAGlu reductase, dimerisation domain	Glutamyl-tRNA reductase OS=Cutibacterium acnes (strain DSM 16379 / KPA171202) OX=267747 GN=hemA PE=3 SV=1	--	--	--	PF00745.20
TRINITY_DN10020_c0_g3	17.44	0	0	0	0	0	0	0	0	0	15	57.09	27.82	0	0	0	0	0	0	0	0	0	0	0	0	0	0	0							--	--	--	--	--	--	--	--	--	--	--	--
TRINITY_DN100212_c0_g1	14.55	12	221.72	73.7	0	0	0	26	96.66	39.69	0	0	0	0	0	0	0	0	0	0	0	0	0	0	0	0	0	0							--	--	--	--	--	--	--	--	--	--	--	--
TRINITY_DN100213_c0_g1	19.55	0	0	0	0	0	0	0	0	0	0	0	0	16	53.83	22.81	0	0	0	0	0	0	0	0	0	0	0	0							--	--	--	--	--	--	--	--	--	--	--	--
TRINITY_DN100214_c0_g1	14.55	0	0	0	0	0	0	0	0	0	0	0	0	0	0	0	4	23	7.42	0	0	0	0	0	0	0	0	0							[C]	Energy production and conversion	--	--	--	--	Phosphate acetyl/butaryl transferase	Phosphate acetyltransferase OS=Acinetobacter baylyi (strain ATCC 33305 / BD413 / ADP1) OX=62977 GN=pta PE=3 SV=1	--	--	--	PF01515.19
TRINITY_DN100219_c0_g1	9	0	0	0	0	0	0	0	0	0	0	0	0	0	0	0	0	0	0	0	0	0	0	0	0	0	0	0							[I]	Lipid transport and metabolism	--	--	[I]	Lipid transport and metabolism	--	3-hydroxybutyryl-CoA dehydrogenase OS=Bradyrhizobium diazoefficiens (strain JCM 10833 / IAM 13628 / NBRC 14792 / USDA 110) OX=224911 GN=hbdA PE=3 SV=1	3-hydroxybutyryl-CoA dehydrogenase [Platysternon megacephalum]	gi|1605336589|ref|TFJ94935.1|	--	--
TRINITY_DN10021_c0_g1	67.34	22	51.47	17.11	0	0	0	0	0	0	0	0	0	15	15.85	6.72	0	0	0	0	0	0	0	0	0	0	0	0							--	--	--	--	--	--	--	--	--	--	--	--
TRINITY_DN100220_c0_g1	4.01	0	0	0	0	0	0	0	0	0	6	94.35	45.98	0	0	0	0	0	0	0	0	0	0	0	0	0	0	0							[R]	General function prediction only	Molecular Function: binding (GO:0005488);;	K09228|2.56438e-23|gja:107124038|(RefSeq) oocyte zinc finger protein XlCOF6-like; K09228 KRAB domain-containing zinc finger protein	[R]	General function prediction only	Zinc-finger double domain;; Zinc finger, C2H2 type;; C2H2-type zinc finger;; C2H2-type zinc finger	Gastrula zinc finger protein XlCGF57.1 (Fragment) OS=Xenopus laevis OX=8355 PE=3 SV=1	hypothetical protein OJAV_G00235510 [Oryzias javanicus]	gi|1549123711|ref|RVE55517.1|	--	PF13465.6;PF00096.26;PF13912.6;PF13894.6
TRINITY_DN100224_c0_g1	15.01	0	0	0	0	0	0	0	0	0	0	0	0	0	0	0	0	0	0	0	0	0	3	14.3	7.06	0	0	0							[R]	General function prediction only	--	--	--	--	ATPase family associated with various cellular activities (AAA)	Uncharacterized protein YeaC OS=Bacillus subtilis (strain 168) OX=224308 GN=yeaC PE=3 SV=2	--	--	--	PF07726.11
TRINITY_DN100225_c0_g1	29.31	0	0	0	0	0	0	0	0	0	0	0	0	0	0	0	0	0	0	0	0	0	0	0	0	0	0	0							[M]	Cell wall/membrane/envelope biogenesis	--	--	--	--	Cell division protein FtsQ	Cell division protein FtsQ OS=Caulobacter vibrioides (strain NA1000 / CB15N) OX=565050 GN=ftsQ PE=3 SV=1	--	--	--	PF03799.15
TRINITY_DN100228_c0_g1	36.4	0	0	0	0	0	0	0	0	0	0	0	0	0	0	0	0	0	0	0	0	0	0	0	0	0	0	0							--	--	--	--	--	--	--	--	--	--	--	--
TRINITY_DN100230_c0_g1	10.41	0	0	0	0	0	0	0	0	0	0	0	0	0	0	0	19	151.72	48.98	0	0	0	0	0	0	0	0	0							--	--	--	--	--	--	--	--	--	--	--	--
TRINITY_DN100232_c0_g1	27.98	4	32.59	10.83	0	0	0	0	0	0	0	0	0	0	0	0	0	0	0	0	0	0	0	0	0	0	0	0							[L]	Replication, recombination and repair	Biological Process: resolution of meiotic recombination intermediates (GO:0000712);; Cellular Component: synaptonemal complex (GO:0000795);; Biological Process: sister chromatid segregation (GO:0000819);; Molecular Function: DNA topoisomerase type II (ATP-hydrolyzing) activity (GO:0003918);; Biological Process: DNA topological change (GO:0006265);; Biological Process: DNA unwinding involved in DN…	K03164|1.99022e-10|nve:NEMVE_v1g162970|(RefSeq) hypothetical protein; K03164 DNA topoisomerase II [EC:5.6.2.2]	[B]	Chromatin structure and dynamics	--	DNA topoisomerase 2 top-2 OS=Caenorhabditis elegans OX=6239 GN=top-2 PE=1 SV=2	PREDICTED: DNA topoisomerase 2-like, partial [Cyprinus carpio]	gi|1101562155|ref|XP_018947091.1|	--	--
TRINITY_DN100234_c0_g1	20.65	0	0	0	0	0	0	0	0	0	0	0	0	0	0	0	31	126.69	40.9	0	0	0	0	0	0	0	0	0							--	--	--	--	--	--	--	--	--	--	--	--
TRINITY_DN100235_c1_g1	6.03	0	0	0	0	0	0	0	0	0	0	0	0	0	0	0	0	0	0	0	0	0	0	0	0	0	0	0							[P]	Inorganic ion transport and metabolism	--	--	--	--	TonB dependent receptor	--	--	--	--	PF00593.24
TRINITY_DN100238_c0_g1	28.65	0	0	0	0	0	0	0	0	0	0	0	0	0	0	0	0	0	0	0	0	0	0	0	0	0	0	0							--	--	--	--	--	--	--	--	--	--	--	--
TRINITY_DN100240_c0_g1	31.37	0	0	0	0	0	0	0	0	0	0	0	0	0	0	0	0	0	0	0	0	0	0	0	0	0	0	0							--	--	--	--	--	--	--	--	--	--	--	--
TRINITY_DN100245_c0_g1	22.37	0	0	0	0	0	0	0	0	0	0	0	0	0	0	0	0	0	0	0	0	0	0	0	0	0	0	0							[K]	Transcription	--	--	--	--	LysR substrate binding domain	--	--	--	--	PF03466.20
TRINITY_DN100246_c0_g1	10.41	0	0	0	0	0	0	0	0	0	0	0	0	0	0	0	0	0	0	0	0	0	0	0	0	0	0	0							--	--	--	--	--	--	--	--	--	--	--	--
TRINITY_DN100249_c0_g1	27.55	0	0	0	0	0	0	0	0	0	0	0	0	0	0	0	0	0	0	0	0	0	0	0	0	0	0	0							--	--	--	--	--	--	--	--	--	--	--	--
TRINITY_DN100251_c0_g1	4.2	0	0	0	0	0	0	0	0	0	0	0	0	0	0	0	0	0	0	0	0	0	2	34.07	16.81	0	0	0							--	--	--	--	--	--	--	--	--	--	--	--
TRINITY_DN100255_c0_g1	54.09	0	0	0	0	0	0	0	0	0	0	0	0	0	0	0	26	42.14	13.6	0	0	0	0	0	0	13	20.23	9.73				0.896116	NA	0.0329414	--	--	--	K15504|2.60593e-45|xma:102224578|(RefSeq) serine/threonine-protein phosphatase 6 regulatory ankyrin repeat subunit C-like; K15504 serine/threonine-protein phosphatase 6 regulatory ankyrin repeat subunit C	[R]	General function prediction only	Ankyrin repeats (many copies);; Ankyrin repeats (3 copies);; Ankyrin repeat;; Ankyrin repeat	Serine/threonine-protein phosphatase 6 regulatory ankyrin repeat subunit C OS=Danio rerio OX=7955 GN=ankrd52 PE=2 SV=1	serine/threonine-protein phosphatase 6 regulatory ankyrin repeat subunit C-like [Perca flavescens]	gi|1604825519|ref|XP_028430922.1|	--	PF13637.6;PF12796.7;PF00023.30;PF13606.6
TRINITY_DN100259_c0_g1	21.79	0	0	0	0	0	0	0	0	0	0	0	0	0	0	0	0	0	0	0	0	0	0	0	0	0	0	0							--	--	--	--	--	--	MatE	--	--	--	--	PF01554.18
TRINITY_DN10025_c1_g1	1083.31	70	4.55	1.51	100	5.68	2.85	110	8.26	3.39	103	6.7	3.27	193	13.63	5.78	153	15.05	4.86	159	9.29	4.52	97	6.63	3.27	45	3.48	1.67	0.837791	0.964611	0.0922302	0.402882	0.789849	0.332548	--	--	Biological Process: regulation of signal transduction (GO:0009966);;	K17606|4.14319e-169|mze:101465606|(RefSeq) immunoglobulin-binding protein 1; K17606 immunoglobulin-binding protein 1	[T]	Signal transduction mechanisms	TAP42-like family	Immunoglobulin-binding protein 1 OS=Homo sapiens OX=9606 GN=IGBP1 PE=1 SV=1	immunoglobulin-binding protein 1 [Perca flavescens]	gi|1604766605|ref|XP_028445065.1|	--	PF04177.12
TRINITY_DN100260_c0_g1	45.74	0	0	0	0	0	0	0	0	0	0	0	0	0	0	0	0	0	0	11	14.96	7.28	0	0	0	0	0	0							[R]	General function prediction only	--	--	--	--	Stress-induced bacterial acidophilic repeat motif	Conidiation-specific protein 10 OS=Neurospora crassa (strain ATCC 24698 / 74-OR23-1A / CBS 708.71 / DSM 1257 / FGSC 987) OX=367110 GN=con-10 PE=2 SV=1	--	--	--	PF10685.9
TRINITY_DN100262_c0_g1	40.19	12	59.46	19.76	0	0	0	0	0	0	0	0	0	0	0	0	0	0	0	0	0	0	0	0	0	0	0	0							--	--	--	--	--	--	--	--	--	--	--	--
TRINITY_DN100263_c0_g1	17.95	0	0	0	0	0	0	0	0	0	0	0	0	0	0	0	0	0	0	0	0	0	0	0	0	0	0	0							[R]	General function prediction only	--	--	--	--	--	--	--	--	--	--
TRINITY_DN100267_c0_g1	29.99	0	0	0	0	0	0	0	0	0	0	0	0	0	0	0	0	0	0	0	0	0	0	0	0	0	0	0							[S]	Function unknown	--	--	--	--	Yqey-like protein	Altered inheritance of mitochondria protein 41, mitochondrial OS=Kluyveromyces lactis (strain ATCC 8585 / CBS 2359 / DSM 70799 / NBRC 1267 / NRRL Y-1140 / WM37) OX=284590 GN=AIM41 PE=3 SV=1	--	--	--	PF09424.10
TRINITY_DN100268_c0_g1	61.95	0	0	0	0	0	0	0	0	0	16	18.49	9.01	0	0	0	0	0	0	0	0	0	3	3.55	1.75	0	0	0							--	--	--	--	--	--	--	--	--	--	--	--
TRINITY_DN100269_c0_g1	135.64	0	0	0	0	0	0	0	0	0	0	0	0	0	0	0	0	0	0	0	0	0	0	0	0	16	10.52	5.06							--	--	--	--	--	--	Nucleoporin homology of Germinal-centre associated nuclear protein	--	LOW QUALITY PROTEIN: germinal-center associated nuclear protein [Perca flavescens]	gi|1604770352|ref|XP_028447028.1|	--	PF16768.5
TRINITY_DN100270_c0_g1	9	0	0	0	0	0	0	0	0	0	0	0	0	0	0	0	0	0	0	0	0	0	0	0	0	0	0	0							--	--	--	--	--	--	Na+/H+ antiporter 1	Na(+)/H(+) antiporter NhaA OS=Herminiimonas arsenicoxydans OX=204773 GN=nhaA PE=3 SV=1	--	--	--	PF06965.12
TRINITY_DN100272_c0_g1	61.95	0	0	0	0	0	0	0	0	0	0	0	0	0	0	0	0	0	0	0	0	0	0	0	0	15	20.55	9.89							--	--	--	--	--	--	--	--	--	--	--	--
TRINITY_DN100273_c0_g1	4.01	0	0	0	12	148.32	74.3	0	0	0	0	0	0	0	0	0	0	0	0	0	0	0	0	0	0	0	0	0							--	--	--	--	--	--	--	--	--	--	--	--
TRINITY_DN100277_c0_g1	4.84	0	0	0	0	0	0	0	0	0	0	0	0	0	0	0	0	0	0	0	0	0	0	0	0	0	0	0							--	--	--	--	--	--	--	--	--	--	--	--
TRINITY_DN10027_c0_g1	802.27	6049	606.12	201.47	285	24.51	12.28	31	5.25	2.15	1104	108.86	53.05	622	61.27	25.97	902	108.25	34.94	187	15.58	7.58	39	3.72	1.84	276	32.33	15.56	0.101348	0.581522	-0.723271	0.000649141	0.0333031	1.48186	[Q]	Secondary metabolites biosynthesis, transport and catabolism	--	K00477|1.35218e-10|aqu:105316730|(RefSeq) phytanoyl-CoA dioxygenase-like; K00477 phytanoyl-CoA hydroxylase [EC:1.14.11.18]	[I]	Lipid transport and metabolism	Phytanoyl-CoA dioxygenase (PhyH)	Probable alpha-ketoglutarate-dependent hypophosphite dioxygenase OS=Pseudomonas stutzeri OX=316 GN=htxA PE=3 SV=1	uncharacterized protein LOC111226758 [Seriola dumerili]	gi|1250136819|ref|XP_022607791.1|	--	PF05721.13
TRINITY_DN100285_c0_g1	4.41	0	0	0	0	0	0	0	0	0	0	0	0	0	0	0	0	0	0	0	0	0	0	0	0	0	0	0							--	--	--	--	--	--	--	--	--	--	--	--
TRINITY_DN100286_c0_g2	26.88	0	0	0	0	0	0	0	0	0	0	0	0	0	0	0	24	288.43	93.1	0	0	0	0	0	0	0	0	0							--	--	--	--	--	--	--	--	--	--	--	--
TRINITY_DN100290_c0_g1	12.8	0	0	0	0	0	0	0	0	0	0	0	0	0	0	0	0	0	0	6	28.28	13.75	0	0	0	0	0	0							[C]	Energy production and conversion	--	--	--	--	Nitrate reductase cytochrome c-type subunit (NapB)	Periplasmic nitrate reductase, electron transfer subunit OS=Cupriavidus necator (strain ATCC 17699 / H16 / DSM 428 / Stanier 337) OX=381666 GN=napB PE=1 SV=1	--	--	--	PF03892.14
TRINITY_DN100291_c0_g1	83.09	0	0	0	0	0	0	27	20.68	8.49	0	0	0	0	0	0	0	0	0	4	3.06	1.49	0	0	0	0	0	0							[J]	Translation, ribosomal structure and biogenesis	--	--	[J]	Translation, ribosomal structure and biogenesis	Ribosomal protein L6	50S ribosomal protein L6 OS=Leptothrix cholodnii (strain ATCC 51168 / LMG 8142 / SP-6) OX=395495 GN=rplF PE=3 SV=1	--	--	--	PF00347.23
TRINITY_DN100292_c0_g2	33.49	0	0	0	0	0	0	0	0	0	0	0	0	9	18.23	7.73	0	0	0	0	0	0	0	0	0	0	0	0							--	--	--	--	--	--	--	--	--	--	--	--
TRINITY_DN100293_c0_g1	23.88	0	0	0	0	0	0	0	0	0	0	0	0	0	0	0	0	0	0	0	0	0	0	0	0	0	0	0							[R]	General function prediction only	--	--	--	--	--	--	--	--	--	--
TRINITY_DN100298_c0_g1	46.55	0	0	0	0	0	0	0	0	0	0	0	0	0	0	0	47	87.88	28.37	0	0	0	0	0	0	0	0	0							[F]	Nucleotide transport and metabolism	--	--	[F]	Nucleotide transport and metabolism	--	Dihydroorotase OS=Acidovorax sp. (strain JS42) OX=232721 GN=pyrC PE=3 SV=1	--	--	--	--
TRINITY_DN1002_c0_g1	1772.16	879	38.38	12.76	491	19.26	9.65	473	19.45	7.98	585	26.28	12.81	486	21.38	9.06	683	37.31	12.04	238	8.97	4.37	369	15.97	7.88	193	10.41	5.01	0.00997235	0.193172	-0.946023	0.00895605	0.140756	0.826621	[R]	General function prediction only	Molecular Function: GTP binding (GO:0005525);; Cellular Component: intracellular (GO:0005622);; Biological Process: small GTPase mediated signal transduction (GO:0007264);;	K07939|4.22921e-111|mze:101477376|(RefSeq) ADP-ribosylation factor 5; K07939 ADP-ribosylation factor 4	[U]	Intracellular trafficking, secretion, and vesicular transport	ADP-ribosylation factor family;; Ras of Complex, Roc, domain of DAPkinase;; Signal recognition particle receptor beta subunit;; G-protein alpha subunit;; Ras family;; Gtr1/RagA G protein conserved region;; 50S ribosome-binding GTPase	ADP-ribosylation factor 5 OS=Gallus gallus OX=9031 GN=ARF5 PE=2 SV=2	ADP-ribosylation factor 5-like [Perca flavescens]	gi|1604845183|ref|XP_028441431.1|	--	PF00025.21;PF08477.13;PF09439.10;PF00503.20;PF00071.22;PF04670.12;PF01926.23
TRINITY_DN100300_c0_g1	30.68	0	0	0	0	0	0	44	82.63	33.92	0	0	0	0	0	0	0	0	0	0	0	0	0	0	0	0	0	0							[E]	Amino acid transport and metabolism	--	--	--	--	--	--	--	--	--	--
TRINITY_DN100302_c0_g1	72.83	0	0	0	0	0	0	0	0	0	0	0	0	18	17.68	7.49	0	0	0	4	3.48	1.69	0	0	0	0	0	0							--	--	Molecular Function: actin binding (GO:0003779);; Biological Process: regulation of cell shape (GO:0008360);; Molecular Function: Rho GTPase binding (GO:0017048);; Biological Process: actin cytoskeleton organization (GO:0030036);;	K05745|6.81009e-08|ngi:103725611|(RefSeq) diaphanous related formin 3; K05745 diaphanous 3	[TZ]	--	Formin Homology 2 Domain	Formin-like protein 1 OS=Mus musculus OX=10090 GN=Fmnl1 PE=1 SV=1	formin-like protein 1 isoform X4 [Seriola lalandi dorsalis]	gi|1317125473|ref|XP_023274686.1|	--	PF02181.23
TRINITY_DN100307_c0_g1	11.97	0	0	0	0	0	0	0	0	0	0	0	0	0	0	0	0	0	0	0	0	0	0	0	0	0	0	0							[IQR]	--	--	--	--	--	short chain dehydrogenase;; Enoyl-(Acyl carrier protein) reductase	Uncharacterized oxidoreductase YohF OS=Escherichia coli (strain K12) OX=83333 GN=yohF PE=3 SV=2	--	--	--	PF00106.25;PF13561.6
TRINITY_DN100309_c1_g1	41.75	0	0	0	0	0	0	0	0	0	0	0	0	0	0	0	17	35.27	11.39	0	0	0	0	0	0	0	0	0							--	--	--	--	--	--	--	--	--	--	--	--
TRINITY_DN100311_c0_g1	34.93	0	0	0	0	0	0	0	0	0	0	0	0	0	0	0	0	0	0	0	0	0	0	0	0	0	0	0							--	--	--	--	--	--	--	--	--	--	--	--
TRINITY_DN100311_c2_g1	29.31	0	0	0	0	0	0	0	0	0	0	0	0	0	0	0	0	0	0	0	0	0	0	0	0	0	0	0							--	--	--	--	--	--	--	--	--	--	--	--
TRINITY_DN100311_c2_g2	32.77	0	0	0	0	0	0	0	0	0	0	0	0	0	0	0	0	0	0	0	0	0	0	0	0	0	0	0							--	--	--	--	--	--	--	--	--	--	--	--
TRINITY_DN100311_c4_g1	4.01	0	0	0	0	0	0	0	0	0	0	0	0	0	0	0	0	0	0	2	29.95	14.57	0	0	0	0	0	0							--	--	--	--	--	--	--	--	--	--	--	--
TRINITY_DN100315_c0_g1	27.17	0	0	0	0	0	0	0	0	0	0	0	0	0	0	0	0	0	0	0	0	0	0	0	0	15	43.21	20.79							--	--	--	--	--	--	--	--	--	--	--	--
TRINITY_DN100316_c0_g1	21.79	0	0	0	0	0	0	0	0	0	0	0	0	0	0	0	0	0	0	0	0	0	0	0	0	0	0	0							--	--	--	--	--	--	--	--	--	--	--	--
TRINITY_DN10031_c0_g1	4882.82	2141	33.29	11.06	1181	16.87	8.45	823	12.28	5.04	1607	26.31	12.82	1384	22.59	9.57	1071	21.38	6.9	1404	19.3	9.39	1326	20.87	10.3	1160	22.5	10.83	0.982551	0.995325	0.00742331	0.65284	0.897601	-0.116428	[G]	Carbohydrate transport and metabolism	Biological Process: regulation of pH (GO:0006885);; Molecular Function: sodium:proton antiporter activity (GO:0015385);; Cellular Component: integral component of membrane (GO:0016021);; Biological Process: sodium ion transmembrane transport (GO:0035725);; Biological Process: proton transmembrane transport (GO:1902600);;	K05742|0|tru:101067841|(RefSeq) sodium/hydrogen exchanger 1-like; K05742 solute carrier family 9 (sodium/hydrogen exchanger), member 1	[P]	Inorganic ion transport and metabolism	Sodium/hydrogen exchanger family;; Regulatory region of Na+/H+ exchanger NHE binds to calmodulin;; Transaldolase/Fructose-6-phosphate aldolase	Sodium/hydrogen exchanger 1 OS=Homo sapiens OX=9606 GN=SLC9A1 PE=1 SV=2	sodium/hydrogen exchanger 1-like [Seriola dumerili]	gi|1250158998|ref|XP_022619944.1|	--	PF00999.21;PF16644.5;PF00923.19
TRINITY_DN100320_c0_g1	20.65	0	0	0	0	0	0	0	0	0	0	0	0	0	0	0	28	114.43	36.94	0	0	0	0	0	0	0	0	0							--	--	--	--	--	--	--	--	--	--	--	--
TRINITY_DN100323_c0_g1	13.22	0	0	0	0	0	0	0	0	0	0	0	0	0	0	0	0	0	0	0	0	0	0	0	0	0	0	0							--	--	--	--	--	--	--	--	--	--	--	--
TRINITY_DN100324_c0_g1	54.95	0	0	0	0	0	0	0	0	0	0	0	0	0	0	0	0	0	0	0	0	0	0	0	0	0	0	0							--	--	Molecular Function: steroid hormone receptor activity (GO:0003707);; Molecular Function: nuclear receptor activity (GO:0004879);; Cellular Component: nucleus (GO:0005634);; Biological Process: regulation of transcription, DNA-templated (GO:0006355);; Molecular Function: zinc ion binding (GO:0008270);; Biological Process: intracellular receptor signaling pathway (GO:0030522);; Biological Process: …	K08532|1.89517e-33|mze:101476376|(RefSeq) nuclear receptor ROR-alpha; K08532 RAR-related orphan receptor alpha	[K]	Transcription	--	Nuclear receptor ROR-alpha A OS=Danio rerio OX=7955 GN=roraa PE=2 SV=2	PREDICTED: nuclear receptor ROR-alpha-like isoform X3 [Lates calcarifer]	gi|1079757178|ref|XP_018548432.1|	--	--
TRINITY_DN100325_c0_g1	14.1	0	0	0	0	0	0	0	0	0	0	0	0	0	0	0	28	166.09	53.61	0	0	0	0	0	0	0	0	0							[K]	Transcription	--	--	--	--	AraC-like ligand binding domain	--	--	--	--	PF02311.19
TRINITY_DN100326_c0_g1	9	0	0	0	0	0	0	28	163.15	66.98	0	0	0	0	0	0	0	0	0	0	0	0	0	0	0	0	0	0							--	--	Cellular Component: integral component of membrane (GO:0016021);;	K16358|2.89712e-11|gja:107123904|(RefSeq) leucine-rich repeat and fibronectin type III domain-containing protein 1-like protein; K16358 leucine-rich repeat and fibronectin type-III domain-containing protein 5	[R]	General function prediction only	Immunoglobulin I-set domain;; Immunoglobulin domain;; Immunoglobulin domain	Leucine-rich repeat and immunoglobulin-like domain-containing nogo receptor-interacting protein 1 OS=Gallus gallus OX=9031 GN=LINGO1 PE=2 SV=1	leucine-rich repeat and immunoglobulin-like domain-containing nogo receptor-interacting protein 1 [Perca flavescens]	gi|1604780843|ref|XP_028452662.1|	--	PF07679.16;PF13927.6;PF00047.25
TRINITY_DN100329_c0_g1	57.93	0	0	0	0	0	0	0	0	0	0	0	0	6	22.5	9.53	0	0	0	0	0	0	0	0	0	0	0	0							[L]	Replication, recombination and repair	--	--	--	--	DNA topoisomerase	DNA topoisomerase 1 OS=Mycobacterium smegmatis (strain ATCC 700084 / mc(2)155) OX=246196 GN=topA PE=1 SV=1	--	--	--	PF01131.20
TRINITY_DN10032_c0_g1	16.94	0	0	0	0	0	0	16	51.65	21.21	0	0	0	0	0	0	0	0	0	0	0	0	0	0	0	0	0	0							--	--	--	--	--	--	--	LINE-1 retrotransposable element ORF1 protein OS=Homo sapiens OX=9606 GN=L1RE1 PE=1 SV=1	--	--	--	--
TRINITY_DN100331_c0_g1	9.34	0	0	0	0	0	0	0	0	0	0	0	0	0	0	0	0	0	0	0	0	0	2	15.34	7.57	0	0	0							--	--	--	--	--	--	--	--	--	--	--	--
TRINITY_DN100333_c0_g1	10.79	0	0	0	0	0	0	0	0	0	0	0	0	8	47.69	20.21	0	0	0	0	0	0	0	0	0	0	0	0							--	--	--	--	--	--	--	--	--	--	--	--
TRINITY_DN100334_c0_g1	4.01	0	0	0	0	0	0	0	0	0	0	0	0	0	0	0	0	0	0	0	0	0	0	0	0	0	0	0							--	--	--	--	--	--	--	--	--	--	--	--
TRINITY_DN100337_c0_g1	13.66	0	0	0	17	66.06	33.09	0	0	0	0	0	0	0	0	0	0	0	0	0	0	0	0	0	0	0	0	0							--	--	--	--	--	--	--	--	--	--	--	--
TRINITY_DN100339_c0_g1	49.86	0	0	0	0	0	0	22	26.65	10.94	0	0	0	0	0	0	0	0	0	0	0	0	0	0	0	0	0	0							--	--	--	--	--	--	--	--	--	--	--	--
TRINITY_DN100343_c0_g1	5.29	0	0	0	0	0	0	0	0	0	0	0	0	0	0	0	0	0	0	0	0	0	0	0	0	0	0	0							--	--	--	--	--	--	--	--	--	--	--	--
TRINITY_DN100347_c0_g1	46.55	0	0	0	0	0	0	0	0	0	0	0	0	0	0	0	0	0	0	0	0	0	0	0	0	0	0	0							--	--	--	--	--	--	--	--	--	--	--	--
TRINITY_DN100349_c0_g1	9	0	0	0	17	97.71	48.94	0	0	0	0	0	0	0	0	0	0	0	0	0	0	0	0	0	0	0	0	0							[G]	Carbohydrate transport and metabolism	Molecular Function: isomerase activity (GO:0016853);; Biological Process: small molecule metabolic process (GO:0044281);; Biological Process: carbohydrate metabolic process (GO:0044723);;	K01810|2.95623e-22|bmor:778462|(RefSeq) glucose-6-phosphate isomerase; K01810 glucose-6-phosphate isomerase [EC:5.3.1.9]	[G]	Carbohydrate transport and metabolism	Phosphoglucose isomerase	Glucose-6-phosphate isomerase OS=Methylibium petroleiphilum (strain ATCC BAA-1232 / LMG 22953 / PM1) OX=420662 GN=pgi PE=3 SV=1	unnamed protein product, partial [Oncorhynchus mykiss]	gi|642068942|ref|CDQ89083.1|	--	PF00342.19
TRINITY_DN10034_c0_g1	6.84	0	0	0	0	0	0	21	158.44	65.05	0	0	0	0	0	0	0	0	0	0	0	0	0	0	0	0	0	0							[L]	Replication, recombination and repair	--	--	--	--	--	DNA polymerase III subunit tau OS=Salmonella typhimurium (strain LT2 / SGSC1412 / ATCC 700720) OX=99287 GN=dnaX PE=3 SV=2	--	--	--	--
TRINITY_DN100355_c0_g1	36.4	0	0	0	0	0	0	0	0	0	0	0	0	24	44.95	19.05	0	0	0	0	0	0	0	0	0	0	0	0							--	--	--	--	--	--	--	--	--	--	--	--
TRINITY_DN100358_c0_g1	10.79	0	0	0	0	0	0	0	0	0	0	0	0	0	0	0	0	0	0	0	0	0	0	0	0	0	0	0							[G]	Carbohydrate transport and metabolism	--	--	--	--	--	Alpha-1,4-glucan:maltose-1-phosphate maltosyltransferase OS=Mycobacterium smegmatis (strain ATCC 700084 / mc(2)155) OX=246196 GN=glgE PE=1 SV=1	--	--	--	--
TRINITY_DN100362_c0_g1	6.56	0	0	0	0	0	0	0	0	0	0	0	0	0	0	0	0	0	0	0	0	0	0	0	0	0	0	0							--	--	--	--	--	--	--	--	--	--	--	--
TRINITY_DN100364_c0_g2	41.73	0	0	0	0	0	0	0	0	0	0	0	0	0	0	0	0	0	0	0	0	0	0	0	0	0	0	0							--	--	--	--	--	--	--	--	--	--	--	--
TRINITY_DN100364_c0_g3	67.34	0	0	0	0	0	0	0	0	0	0	0	0	0	0	0	0	0	0	0	0	0	0	0	0	25	31.68	15.25							--	--	--	--	--	--	--	--	--	--	--	--
TRINITY_DN100364_c1_g1	15.96	0	0	0	0	0	0	0	0	0	0	0	0	0	0	0	0	0	0	0	0	0	0	0	0	0	0	0							--	--	--	--	--	--	--	--	--	--	--	--
TRINITY_DN100366_c0_g1	5.53	0	0	0	0	0	0	0	0	0	0	0	0	0	0	0	0	0	0	0	0	0	0	0	0	0	0	0							--	--	--	--	--	--	--	--	--	--	--	--
TRINITY_DN100371_c1_g1	6.29	0	0	0	0	0	0	0	0	0	0	0	0	0	0	0	0	0	0	0	0	0	0	0	0	12	148.51	71.47							[R]	General function prediction only	--	K13953|1.23491e-10|cbr:CBG23239|(RefSeq) C. briggsae CBR-SODH-1 protein; K13953 alcohol dehydrogenase, propanol-preferring [EC:1.1.1.1]	[Q]	Secondary metabolites biosynthesis, transport and catabolism	Alcohol dehydrogenase GroES-like domain	NADP-dependent alcohol dehydrogenase C OS=Mycobacterium tuberculosis (strain ATCC 25618 / H37Rv) OX=83332 GN=adhC PE=1 SV=1	PREDICTED: alcohol dehydrogenase 1-like isoform X2 [Nanorana parkeri]	gi|1072268318|ref|XP_018419784.1|	--	PF08240.12
TRINITY_DN100378_c0_g1	15.96	0	0	0	0	0	0	0	0	0	0	0	0	0	0	0	0	0	0	0	0	0	0	0	0	0	0	0							[R]	General function prediction only	--	--	--	--	--	--	--	--	--	--
TRINITY_DN100379_c0_g1	37.9	0	0	0	0	0	0	0	0	0	0	0	0	0	0	0	30	68.3	22.05	0	0	0	0	0	0	0	0	0							[E]	Amino acid transport and metabolism	--	--	[O]	Posttranslational modification, protein turnover, chaperones	Prolyl oligopeptidase family	Dipeptidyl aminopeptidase BI OS=Pseudoxanthomonas mexicana OX=128785 GN=dapb1 PE=1 SV=1	--	--	--	PF00326.21
TRINITY_DN100381_c0_g1	15.48	0	0	0	0	0	0	0	0	0	0	0	0	0	0	0	8	43.29	13.97	0	0	0	0	0	0	0	0	0							[NT]	--	--	--	--	--	Methyl-accepting chemotaxis protein (MCP) signalling domain	Methyl-accepting chemotaxis protein McpA OS=Pseudomonas putida (strain ATCC 47054 / DSM 6125 / NCIMB 11950 / KT2440) OX=160488 GN=mcpA PE=1 SV=1	--	--	--	PF00015.21
TRINITY_DN100382_c0_g1	48.19	0	0	0	0	0	0	0	0	0	0	0	0	21	30.27	12.83	0	0	0	0	0	0	0	0	0	0	0	0							--	--	--	--	--	--	Wax ester synthase-like Acyl-CoA acyltransferase domain	O-acyltransferase WSD OS=Acinetobacter baylyi (strain ATCC 33305 / BD413 / ADP1) OX=62977 GN=wax-dgaT PE=1 SV=1	--	--	--	PF03007.16
TRINITY_DN100383_c0_g1	109.07	0	0	0	0	0	0	0	0	0	0	0	0	0	0	0	21	17.51	5.65	0	0	0	0	0	0	0	0	0							--	--	--	--	--	--	--	--	--	--	--	--
TRINITY_DN100384_c0_g1	16.94	0	0	0	0	0	0	0	0	0	0	0	0	0	0	0	0	0	0	0	0	0	0	0	0	0	0	0							--	--	--	--	--	--	--	--	--	--	--	--
TRINITY_DN100386_c0_g1	6.29	0	0	0	0	0	0	0	0	0	0	0	0	0	0	0	0	0	0	0	0	0	0	0	0	0	0	0							[E]	Amino acid transport and metabolism	--	--	--	--	--	Serine acetyltransferase, plasmid OS=Synechococcus elongatus (strain PCC 7942) OX=1140 GN=srpH PE=3 SV=1	--	--	--	--
TRINITY_DN100388_c0_g1	14.55	0	0	0	0	0	0	21	78.07	32.05	0	0	0	0	0	0	0	0	0	0	0	0	0	0	0	0	0	0							--	--	--	--	--	--	--	--	--	--	--	--
TRINITY_DN100389_c0_g1	96.45	0	0	0	18	11.67	5.84	0	0	0	0	0	0	0	0	0	0	0	0	0	0	0	0	0	0	0	0	0							--	--	--	--	--	--	Protein of unknown function (Porph_ging)	--	--	--	--	PF09697.10
TRINITY_DN100391_c0_g1	37.9	15	80.71	26.83	0	0	0	0	0	0	0	0	0	0	0	0	0	0	0	0	0	0	0	0	0	0	0	0							--	--	--	--	--	--	--	--	--	--	--	--
TRINITY_DN100393_c0_g1	51.53	0	0	0	0	0	0	36	42.32	17.38	0	0	0	0	0	0	0	0	0	0	0	0	0	0	0	17	27.67	13.32	0.836132	NA	-0.0597027				--	--	--	--	--	--	--	--	--	--	--	--
TRINITY_DN100396_c0_g1	16.1	0	0	0	0	0	0	0	0	0	0	0	0	0	0	0	0	0	0	0	0	0	0	0	0	4	14.72	7.09							--	--	--	--	--	--	--	--	--	--	--	--
TRINITY_DN100398_c0_g1	113.96	0	0	0	0	0	0	0	0	0	0	0	0	4	2.59	1.1	0	0	0	0	0	0	0	0	0	0	0	0							[V]	Defense mechanisms	--	--	--	--	ABC-2 type transporter	Inner membrane transport permease YadH OS=Shigella flexneri OX=623 GN=yadH PE=3 SV=1	--	--	--	PF01061.24
TRINITY_DN10039_c1_g1	7.41	0	0	0	0	0	0	0	0	0	0	0	0	0	0	0	0	0	0	0	0	0	0	0	0	0	0	0							--	--	--	--	--	--	--	--	--	--	--	--
TRINITY_DN1003_c0_g2	805.93	31	2.45	0.81	107	11.86	5.94	96	6.93	2.84	71	7.51	3.66	37	4.3	1.82	165	23.95	7.73	80	7.41	3.61	40	3.42	1.69	0	0	0	0.418426	0.854649	-0.402995	0.324615	0.744438	0.456938	--	--	--	--	--	--	--	--	unnamed protein product [Oncorhynchus mykiss]	gi|642097396|ref|CDQ78689.1|	--	--
TRINITY_DN1003_c2_g1	110	67	76	25.26	34	19.54	9.79	80	47.92	19.68	27	18.22	8.88	87	58.46	24.78	69	57.3	18.5	20	11.7	5.69	3	2.03	1	18	14.41	6.93	0.0564724	0.443517	-0.970456	0.0587697	0.379551	0.898023	--	--	--	--	--	--	--	--	--	--	--	--
TRINITY_DN100401_c0_g1	6.03	0	0	0	0	0	0	0	0	0	0	0	0	0	0	0	0	0	0	0	0	0	0	0	0	0	0	0							--	--	--	--	--	--	--	--	--	--	--	--
TRINITY_DN100402_c0_g1	19.01	27	360.25	119.75	0	0	0	0	0	0	0	0	0	0	0	0	0	0	0	0	0	0	0	0	0	0	0	0							--	--	--	--	--	--	--	--	--	--	--	--
TRINITY_DN100403_c0_g1	12.38	0	0	0	0	0	0	0	0	0	0	0	0	0	0	0	0	0	0	0	0	0	0	0	0	11	70.11	33.74							--	--	--	--	--	--	Phage Terminase	--	--	--	--	PF03354.15
TRINITY_DN100406_c0_g2	22.97	0	0	0	0	0	0	0	0	0	0	0	0	0	0	0	25	92.23	29.77	0	0	0	0	0	0	0	0	0							--	--	--	--	--	--	--	--	hypothetical protein DUI87_30577 [Hirundo rustica rustica]	gi|1497477901|ref|RMB93071.1|	--	--
TRINITY_DN100413_c0_g1	4.84	0	0	0	0	0	0	0	0	0	0	0	0	0	0	0	0	0	0	0	0	0	0	0	0	0	0	0							[I]	Lipid transport and metabolism	--	--	--	--	GcpE protein	4-hydroxy-3-methylbut-2-en-1-yl diphosphate synthase (flavodoxin) OS=Stenotrophomonas maltophilia (strain R551-3) OX=391008 GN=ispG PE=3 SV=1	--	--	--	PF04551.14
TRINITY_DN100420_c0_g1	260.29	0	0	0	0	0	0	0	0	0	0	0	0	0	0	0	0	0	0	4	1.01	0.49	4	1.16	0.57	32	11.29	5.43							[K]	Transcription	--	--	--	--	Periplasmic binding protein-like domain;; Periplasmic binding proteins and sugar binding domain of LacI family	HTH-type transcriptional repressor PurR OS=Aliivibrio salmonicida (strain LFI1238) OX=316275 GN=purR PE=3 SV=1	uncharacterized protein LOC112243873 [Oncorhynchus tshawytscha]	gi|1367393253|ref|XP_024267429.1|	--	PF13377.6;PF00532.21
TRINITY_DN100423_c0_g1	30.68	0	0	0	0	0	0	0	0	0	0	0	0	29	63.79	27.03	0	0	0	0	0	0	0	0	0	0	0	0							[L]	Replication, recombination and repair	--	--	--	--	Metallopeptidase superfamily domain	Uncharacterized protein y4eC OS=Sinorhizobium fredii (strain NBRC 101917 / NGR234) OX=394 GN=NGR_a03900 PE=4 SV=1	PREDICTED: uncharacterized protein y4eC-like [Pygocentrus nattereri]	gi|1049297069|ref|XP_017545128.1|	--	PF18818.1
TRINITY_DN100423_c0_g2	45.74	0	0	0	0	0	0	23	30.1	12.36	0	0	0	0	0	0	0	0	0	0	0	0	0	0	0	0	0	0							[L]	Replication, recombination and repair	--	--	--	--	Domain of unknown function (DUF1738)	Uncharacterized protein y4eC OS=Sinorhizobium fredii (strain NBRC 101917 / NGR234) OX=394 GN=NGR_a03900 PE=4 SV=1	PREDICTED: uncharacterized protein y4eC-like [Pygocentrus nattereri]	gi|1049297069|ref|XP_017545128.1|	--	PF08401.11
TRINITY_DN100424_c0_g1	82.15	15	26.02	8.65	0	0	0	0	0	0	0	0	0	0	0	0	0	0	0	0	0	0	0	0	0	0	0	0							--	--	--	--	--	--	--	--	--	--	--	--
TRINITY_DN100425_c0_g1	5.29	0	0	0	0	0	0	0	0	0	0	0	0	0	0	0	0	0	0	0	0	0	0	0	0	0	0	0							--	--	--	--	--	--	--	--	--	--	--	--
TRINITY_DN100427_c0_g1	22.97	0	0	0	0	0	0	0	0	0	0	0	0	0	0	0	0	0	0	0	0	0	0	0	0	18	63.03	30.33							[O]	Posttranslational modification, protein turnover, chaperones	--	K04771|1.79025e-07|lve:103075408|(RefSeq) protease Do-like 1, chloroplastic-like; K04771 serine protease Do [EC:3.4.21.107]	--	--	--	Periplasmic serine endoprotease DegP OS=Salmonella typhimurium (strain LT2 / SGSC1412 / ATCC 700720) OX=99287 GN=degP PE=3 SV=1	--	--	--	--
TRINITY_DN100430_c0_g1	25.5	0	0	0	0	0	0	0	0	0	13	38.48	18.75	0	0	0	0	0	0	0	0	0	0	0	0	0	0	0							--	--	--	--	--	--	NMT1-like family;; NMT1/THI5 like	--	--	--	--	PF13379.6;PF09084.11
TRINITY_DN10043_c0_g1	22.97	0	0	0	0	0	0	0	0	0	0	0	0	20	57.79	24.49	0	0	0	0	0	0	0	0	0	0	0	0							--	--	--	--	--	--	--	--	--	--	--	--
TRINITY_DN100442_c0_g1	11.97	0	0	0	0	0	0	0	0	0	0	0	0	0	0	0	0	0	0	0	0	0	0	0	0	9	59.3	28.54							[C]	Energy production and conversion	--	--	--	--	--	--	uncharacterized protein LOC112243415, partial [Oncorhynchus tshawytscha]	gi|1367418941|ref|XP_024267012.1|	--	--
TRINITY_DN100445_c0_g1	98.38	0	0	0	0	0	0	0	0	0	0	0	0	0	0	0	0	0	0	0	0	0	0	0	0	12	10.67	5.13							[R]	General function prediction only	--	K06158|4.76706e-21|sko:100368333|(RefSeq) ATP-binding cassette sub-family F member 3-like; K06158 ATP-binding cassette, subfamily F, member 3	[EJ]	--	ABC transporter	Uncharacterized ABC transporter ATP-binding protein YheS OS=Escherichia coli (strain K12) OX=83333 GN=yheS PE=1 SV=1	ATP-binding cassette sub-family F member 3 isoform X2 [Nothoprocta perdicaria]	gi|1443688194|ref|XP_025900946.1|	--	PF12848.7
TRINITY_DN100446_c0_g1	52.38	0	0	0	0	0	0	0	0	0	0	0	0	0	0	0	0	0	0	4	4.77	2.32	0	0	0	0	0	0							--	--	--	--	--	--	--	--	--	--	--	--
TRINITY_DN100447_c0_g1	31.37	0	0	0	0	0	0	0	0	0	6	13.12	6.39	0	0	0	0	0	0	0	0	0	0	0	0	4	10.4	5.01							--	--	--	--	[T]	Signal transduction mechanisms	RhoGAP domain	StAR-related lipid transfer protein 13 OS=Homo sapiens OX=9606 GN=STARD13 PE=1 SV=2	stAR-related lipid transfer protein 13 isoform X1 [Larimichthys crocea]	gi|1109000071|ref|XP_019131299.1|	--	PF00620.27
TRINITY_DN10044_c0_g1	33.49	0	0	0	0	0	0	0	0	0	0	0	0	0	0	0	28	71.81	23.18	0	0	0	0	0	0	0	0	0							--	--	--	--	--	--	--	--	--	--	--	--
TRINITY_DN100451_c0_g1	34.21	0	0	0	0	0	0	0	0	0	9	18.14	8.84	0	0	0	0	0	0	0	0	0	0	0	0	0	0	0							[H]	Coenzyme transport and metabolism	--	K18202|1.44513e-06|tgu:100223371|(RefSeq) 5-phosphohydroxy-L-lysine phospho-lyase; K18202 5-phosphonooxy-L-lysine phospho-lyase [EC:4.2.3.134]	[E]	Amino acid transport and metabolism	Aminotransferase class-III	Glutamate-1-semialdehyde 2,1-aminomutase OS=Polaromonas naphthalenivorans (strain CJ2) OX=365044 GN=hemL PE=3 SV=1	5-phosphohydroxy-L-lysine phospho-lyase isoform X3 [Empidonax traillii]	gi|1561821173|ref|XP_027754717.1|	--	PF00202.21
TRINITY_DN100453_c0_g1	27.98	0	0	0	9	18.01	9.02	0	0	0	0	0	0	0	0	0	0	0	0	0	0	0	0	0	0	0	0	0							--	--	--	--	--	--	--	--	--	--	--	--
TRINITY_DN100457_c0_g1	18.8	0	0	0	0	0	0	0	0	0	0	0	0	0	0	0	0	0	0	0	0	0	0	0	0	0	0	0							--	--	--	--	--	--	Phage protein Gp138 N-terminal domain	--	--	--	--	PF18352.1
TRINITY_DN100460_c0_g1	22.37	0	0	0	0	0	0	0	0	0	11	33.09	16.12	0	0	0	0	0	0	0	0	0	0	0	0	0	0	0							--	--	--	--	--	--	--	--	--	--	--	--
TRINITY_DN100462_c0_g1	8.67	0	0	0	0	0	0	0	0	0	0	0	0	0	0	0	14	133.73	43.17	0	0	0	0	0	0	0	0	0							--	--	--	--	--	--	--	--	--	--	--	--
TRINITY_DN100465_c0_g1	8.02	0	0	0	0	0	0	0	0	0	0	0	0	0	0	0	20	205.85	66.45	0	0	0	0	0	0	0	0	0							--	--	--	--	--	--	--	--	--	--	--	--
TRINITY_DN100469_c0_g2	13.22	0	0	0	0	0	0	0	0	0	0	0	0	0	0	0	0	0	0	0	0	0	0	0	0	0	0	0							--	--	Cellular Component: cell-cell junction (GO:0005911);;	--	--	--	Junctional protein associated with coronary artery disease	--	PREDICTED: junctional protein associated with coronary artery disease [Stegastes partitus]	gi|657592592|ref|XP_008300830.1|	--	PF15351.6
TRINITY_DN100473_c0_g1	21.22	0	0	0	0	0	0	0	0	0	0	0	0	0	0	0	11	43.8	14.14	0	0	0	0	0	0	0	0	0							[R]	General function prediction only	--	--	--	--	--	--	--	--	--	--
TRINITY_DN100478_c0_g1	23.57	0	0	0	0	0	0	33	78.78	32.34	0	0	0	0	0	0	0	0	0	0	0	0	0	0	0	0	0	0							[O]	Posttranslational modification, protein turnover, chaperones	--	K04771|3.58673e-08|phd:102344786|(RefSeq) protease Do-like 1, chloroplastic-like; K04771 serine protease Do [EC:3.4.21.107]	[O]	Posttranslational modification, protein turnover, chaperones	Trypsin-like peptidase domain	Probable periplasmic serine protease do/HhoA-like OS=Haemophilus influenzae (strain ATCC 51907 / DSM 11121 / KW20 / Rd) OX=71421 GN=HI_1259 PE=3 SV=1	--	--	--	PF13365.6
TRINITY_DN10047_c0_g1	4.01	0	0	0	0	0	0	0	0	0	0	0	0	0	0	0	0	0	0	0	0	0	0	0	0	0	0	0							--	--	--	--	--	--	--	--	--	--	--	--
TRINITY_DN100484_c0_g1	14.55	0	0	0	0	0	0	0	0	0	0	0	0	0	0	0	0	0	0	0	0	0	8	39.35	19.41	0	0	0							--	--	--	--	--	--	--	--	--	--	--	--
TRINITY_DN100488_c0_g1	86.88	0	0	0	0	0	0	0	0	0	0	0	0	0	0	0	0	0	0	0	0	0	0	0	0	0	0	0							--	--	--	--	--	--	--	--	--	--	--	--
TRINITY_DN100489_c0_g1	11.57	0	0	0	0	0	0	0	0	0	11	62.16	30.29	0	0	0	0	0	0	0	0	0	0	0	0	0	0	0							[R]	General function prediction only	--	--	--	--	Fe-S metabolism associated domain	Uncharacterized SufE-like protein R01000 OS=Rhizobium meliloti (strain 1021) OX=266834 GN=R01000 PE=3 SV=2	--	--	--	PF02657.15
TRINITY_DN100495_c0_g1	18.48	0	0	0	0	0	0	0	0	0	0	0	0	0	0	0	0	0	0	0	0	0	4	15.52	7.66	0	0	0							--	--	--	--	--	--	--	--	--	--	--	--
TRINITY_DN100499_c0_g1	27.98	0	0	0	0	0	0	0	0	0	4	9.74	4.75	0	0	0	0	0	0	0	0	0	0	0	0	0	0	0							--	--	Molecular Function: calcitonin receptor activity (GO:0004948);; Biological Process: cell surface receptor signaling pathway (GO:0007166);; Biological Process: G protein-coupled receptor signaling pathway (GO:0007186);; Cellular Component: integral component of membrane (GO:0016021);;	K04577|7.9468e-43|tru:101075671|(RefSeq) calcitonin gene-related peptide type 1 receptor-like; K04577 calcitonin receptor-like	[T]	Signal transduction mechanisms	7 transmembrane receptor (Secretin family)	Calcitonin gene-related peptide type 1 receptor OS=Danio rerio OX=7955 GN=calcrla PE=2 SV=1	calcitonin gene-related peptide type 1 receptor-like isoform X3 [Gouania willdenowi]	gi|1593735695|ref|XP_028324796.1|	--	PF00002.24
TRINITY_DN1004_c0_g1	2891.91	79	2.39	0.8	172	13.53	6.78	85	4.45	1.83	50	1	0.49	175	11.93	5.06	125	3.04	0.98	78	3.64	1.77	72	5.29	2.61	56	8.8	4.24	0.336248	0.823289	-0.428544	0.379725	0.776115	0.370507	--	--	--	--	--	--	--	--	--	--	--	--
TRINITY_DN1004_c0_g2	1257.27	1	0.06	0.02	111	6.12	3.07	36	2.07	0.85	39	2.46	1.2	86	5.43	2.3	71	5.46	1.76	98	5.22	2.54	6	0.37	0.18	38	2.85	1.37	0.970062	0.991986	0.0183589	0.750092	0.928898	0.15129	--	--	--	--	--	--	--	--	--	--	--	--
TRINITY_DN100504_c0_g1	11.63	0	0	0	0	0	0	0	0	0	0	0	0	0	0	0	0	0	0	0	0	0	0	0	0	0	0	0							--	--	--	--	--	--	--	--	--	--	--	--
TRINITY_DN100506_c0_g1	11.97	0	0	0	0	0	0	0	0	0	9	49.22	23.98	0	0	0	0	0	0	0	0	0	0	0	0	0	0	0							--	--	--	K06843|4.21185e-25|tru:101062563|(RefSeq) netrin 1; K06843 netrin 1	[T]	Signal transduction mechanisms	UNC-6/NTR/C345C module	Netrin-1 OS=Sus scrofa OX=9823 GN=NTN1 PE=2 SV=1	hypothetical protein EPR50_G00015760 [Perca flavescens]	gi|1593668953|ref|TDH16047.1|	--	PF01759.21
TRINITY_DN100508_c0_g1	124.48	0	0	0	0	0	0	0	0	0	0	0	0	0	0	0	0	0	0	4	1.1	0.53	0	0	0	0	0	0							[C]	Energy production and conversion	--	--	--	--	--	Isocitrate lyase OS=Escherichia coli (strain K12) OX=83333 GN=aceA PE=1 SV=1	--	--	--	--
TRINITY_DN100511_c0_g1	58.42	0	0	0	0	0	0	0	0	0	0	0	0	0	0	0	0	0	0	0	0	0	14	17.54	8.65	0	0	0							--	--	--	K10624|1.48971e-20|ola:101161731|(RefSeq) E3 ubiquitin-protein ligase RBBP6 isoform X1; K10624 E3 ubiquitin-protein ligase RBBP6 [EC:2.3.2.27]	[O]	Posttranslational modification, protein turnover, chaperones	DWNN domain	E3 ubiquitin-protein ligase RBBP6 OS=Homo sapiens OX=9606 GN=RBBP6 PE=1 SV=1	PREDICTED: E3 ubiquitin-protein ligase RBBP6 isoform X2 [Lates calcarifer]	gi|1079719292|ref|XP_018528389.1|	--	PF08783.11
TRINITY_DN100512_c0_g1	7.71	0	0	0	32	212.47	106.43	0	0	0	0	0	0	0	0	0	0	0	0	0	0	0	0	0	0	0	0	0							--	--	--	K11173|1.90618e-14|bmor:101744537|(RefSeq) probable hydroxyacid-oxoacid transhydrogenase, mitochondrial; K11173 hydroxyacid-oxoacid transhydrogenase [EC:1.1.99.24]	[C]	Energy production and conversion	--	Probable hydroxyacid-oxoacid transhydrogenase, mitochondrial OS=Dictyostelium discoideum OX=44689 GN=adhfe1 PE=3 SV=1	PREDICTED: LOW QUALITY PROTEIN: hydroxyacid-oxoacid transhydrogenase, mitochondrial [Takifugu rubripes]	gi|768953146|ref|XP_011615416.1|	--	--
TRINITY_DN100517_c0_g1	27.98	0	0	0	0	0	0	0	0	0	0	0	0	0	0	0	0	0	0	0	0	0	0	0	0	0	0	0							--	--	--	--	--	--	--	--	--	--	--	--
TRINITY_DN100518_c0_g1	7.12	0	0	0	0	0	0	0	0	0	0	0	0	0	0	0	0	0	0	0	0	0	0	0	0	0	0	0							--	--	--	--	--	--	--	--	--	--	--	--
TRINITY_DN10051_c0_g1	42.54	0	0	0	0	0	0	0	0	0	0	0	0	0	0	0	0	0	0	0	0	0	6	10.25	5.06	0	0	0							--	--	--	--	--	--	--	--	--	--	--	--
TRINITY_DN100521_c0_g1	17.44	0	0	0	6	18.54	9.29	0	0	0	0	0	0	0	0	0	0	0	0	0	0	0	0	0	0	0	0	0							--	--	--	--	--	--	L1 transposable element RBD-like domain	--	--	--	--	PF02994.14
TRINITY_DN100521_c1_g1	21.79	0	0	0	0	0	0	0	0	0	0	0	0	0	0	0	0	0	0	0	0	0	0	0	0	4	14.72	7.09							--	--	--	--	--	--	--	Putative inactive deoxyuridine 5'-triphosphate nucleotidohydrolase-like protein FLJ16323 OS=Homo sapiens OX=9606 PE=5 SV=1	--	--	--	--
TRINITY_DN100522_c0_g1	62.84	0	0	0	0	0	0	0	0	0	0	0	0	0	0	0	0	0	0	0	0	0	3	3.5	1.73	0	0	0							[KL]	--	Molecular Function: ATP binding (GO:0005524);; Cellular Component: nucleus (GO:0005634);; Biological Process: brain development (GO:0007420);; Molecular Function: hydrolase activity, acting on acid anhydrides (GO:0016817);; Biological Process: enteric nervous system development (GO:0048484);;	K04494|3.92914e-67|cjo:107307343|(RefSeq) chromodomain-helicase-DNA-binding protein 8-like; K04494 chromodomain helicase DNA binding protein 8 [EC:3.6.4.12]	[K]	Transcription	Helicase conserved C-terminal domain	Chromodomain-helicase-DNA-binding protein 8 OS=Homo sapiens OX=9606 GN=CHD8 PE=1 SV=5	hypothetical protein AV530_002665 [Patagioenas fasciata monilis]	gi|1159665465|ref|OPJ90078.1|	--	PF00271.31
TRINITY_DN100525_c0_g1	11.57	0	0	0	0	0	0	0	0	0	0	0	0	0	0	0	0	0	0	0	0	0	0	0	0	0	0	0							[Q]	Secondary metabolites biosynthesis, transport and catabolism	--	--	--	--	Tripartite ATP-independent periplasmic transporter, DctM component;; Caudovirus prohead serine protease	--	uncharacterized protein LOC112242582 [Oncorhynchus tshawytscha]	gi|1367417538|ref|XP_024266234.1|	--	PF06808.12;PF04586.17
TRINITY_DN100525_c1_g1	6.03	0	0	0	0	0	0	0	0	0	0	0	0	0	0	0	0	0	0	0	0	0	0	0	0	0	0	0							[Q]	Secondary metabolites biosynthesis, transport and catabolism	--	--	--	--	Tripartite ATP-independent periplasmic transporter, DctM component	C4-dicarboxylate TRAP transporter large permease protein DctM OS=Pseudomonas aeruginosa (strain ATCC 15692 / DSM 22644 / CIP 104116 / JCM 14847 / LMG 12228 / 1C / PRS 101 / PAO1) OX=208964 GN=dctM PE=1 SV=1	uncharacterized protein LOC112242582 [Oncorhynchus tshawytscha]	gi|1367417538|ref|XP_024266234.1|	--	PF06808.12
TRINITY_DN100527_c0_g1	32.11	0	0	0	0	0	0	0	0	0	0	0	0	0	0	0	0	0	0	0	0	0	0	0	0	0	0	0							--	--	--	--	--	--	--	--	--	--	--	--
TRINITY_DN100529_c0_g1	14.55	0	0	0	0	0	0	0	0	0	0	0	0	16	71.42	30.27	0	0	0	0	0	0	0	0	0	0	0	0							--	--	--	--	--	--	--	--	--	--	--	--
TRINITY_DN10052_c1_g1	18.48	0	0	0	10	29.3	14.67	0	0	0	0	0	0	0	0	0	0	0	0	0	0	0	0	0	0	0	0	0							--	--	--	--	--	--	--	--	zinc finger protein 2 homolog [Perca flavescens]	gi|1604844515|ref|XP_028441067.1|	--	--
TRINITY_DN100532_c0_g2	31.37	0	0	0	0	0	0	0	0	0	0	0	0	0	0	0	0	0	0	0	0	0	8	18.43	9.09	0	0	0							--	--	--	--	--	--	--	--	--	--	--	--
TRINITY_DN100534_c0_g1	126.74	0	0	0	0	0	0	0	0	0	0	0	0	21	12.32	5.22	0	0	0	0	0	0	0	0	0	0	0	0							--	--	--	--	--	--	--	--	--	--	--	--
TRINITY_DN100535_c0_g2	26.68	0	0	0	0	0	0	0	0	0	0	0	0	0	0	0	0	0	0	0	0	0	0	0	0	0	0	0							[E]	Amino acid transport and metabolism	--	K11141|2.1067e-06|aga:AgaP_AGAP003077|(RefSeq) AGAP003077-PB; K11141 glutamyl aminopeptidase [EC:3.4.11.7]	[EO]	--	Peptidase family M1 domain	Aminopeptidase N OS=Caulobacter vibrioides (strain ATCC 19089 / CB15) OX=190650 GN=pepN PE=3 SV=2	puromycin-sensitive aminopeptidase-like, partial [Oncorhynchus tshawytscha]	gi|1367384751|ref|XP_024267111.1|	--	PF01433.20
TRINITY_DN100538_c0_g1	92.61	0	0	0	17	11.44	5.73	0	0	0	0	0	0	0	0	0	12	11.68	3.77	0	0	0	0	0	0	0	0	0							--	--	--	--	--	--	--	--	PREDICTED: uncharacterized protein LOC108896767 [Lates calcarifer]	gi|1079763842|ref|XP_018551523.1|	--	--
TRINITY_DN100539_c0_g1	73.75	0	0	0	0	0	0	0	0	0	0	0	0	0	0	0	0	0	0	0	0	0	0	0	0	12	13.97	6.72							--	--	--	--	--	--	--	--	--	--	--	--
TRINITY_DN100543_c0_g1	63.74	0	0	0	0	0	0	0	0	0	0	0	0	0	0	0	26	36.06	11.64	0	0	0	8	9.21	4.54	0	0	0							--	--	--	--	--	--	--	--	--	--	--	--
TRINITY_DN100545_c0_g1	91.65	19	27.98	9.3	7	4.75	2.38	0	0	0	0	0	0	0	0	0	0	0	0	0	0	0	0	0	0	0	0	0							--	--	Molecular Function: zinc ion binding (GO:0008270);; Molecular Function: histone binding (GO:0042393);;	K10638|1.6932e-63|mze:101472675|(RefSeq) E3 ubiquitin-protein ligase UHRF1; K10638 E3 ubiquitin-protein ligase UHRF1 [EC:2.3.2.27]	--	--	Ubiquitin family	E3 ubiquitin-protein ligase UHRF1 OS=Danio rerio OX=7955 GN=uhrf1 PE=1 SV=1	E3 ubiquitin-protein ligase UHRF1 [Acanthochromis polyacanthus]	gi|1229002756|ref|XP_022066293.1|	--	PF00240.23
TRINITY_DN100547_c0_g1	29.99	0	0	0	0	0	0	0	0	0	0	0	0	0	0	0	0	0	0	0	0	0	0	0	0	0	0	0							[I]	Lipid transport and metabolism	--	--	--	--	MaoC like domain	Uncharacterized protein YdeM OS=Bacillus subtilis (strain 168) OX=224308 GN=ydeM PE=4 SV=1	--	--	--	PF01575.19
TRINITY_DN10054_c0_g1	719.78	114	12.99	4.32	96	8.03	4.02	70	6.57	2.7	41	3.98	1.94	62	6.43	2.72	129	34	10.98	169	22.55	10.97	111	11.16	5.51	33	4.37	2.1	0.819011	0.960267	0.107023	0.427918	0.807017	-0.358542	--	--	--	K13122|9.23058e-143|mze:101476710|(RefSeq) protein FRG1; K13122 protein FRG1	[Z]	Cytoskeleton	FRG1-like domain;; Fascin domain	Protein FRG1 OS=Takifugu rubripes OX=31033 GN=frg1 PE=2 SV=1	protein FRG1 [Larimichthys crocea]	gi|1529880987|ref|XP_019122074.2|	--	PF06229.12;PF06268.13
TRINITY_DN100557_c0_g1	27.98	0	0	0	0	0	0	0	0	0	0	0	0	0	0	0	0	0	0	0	0	0	0	0	0	0	0	0							--	--	--	K06467|1.43924e-09|mze:101484240|(RefSeq) uncharacterized protein LOC101484240 isoform X1; K06467 CD22 antigen	--	--	--	--	uncharacterized protein LOC113744970, partial [Larimichthys crocea]	gi|1529861646|ref|XP_027132122.1|	--	--
TRINITY_DN100559_c0_g1	21.79	0	0	0	0	0	0	0	0	0	0	0	0	10	30.36	12.87	0	0	0	0	0	0	0	0	0	0	0	0							[G]	Carbohydrate transport and metabolism	--	--	[G]	Carbohydrate transport and metabolism	--	Probable transketolase OS=Schizosaccharomyces pombe (strain 972 / ATCC 24843) OX=284812 GN=SPBC2G5.05 PE=2 SV=1	--	--	--	--
TRINITY_DN100560_c0_g1	35.2	14	65.73	21.85	0	0	0	0	0	0	0	0	0	0	0	0	0	0	0	0	0	0	0	0	0	0	0	0							[L]	Replication, recombination and repair	--	--	--	--	Resolvase, N terminal domain	Transposon Tn552 DNA-invertase BinR OS=Staphylococcus aureus OX=1280 GN=resR PE=3 SV=1	--	--	--	PF00239.21
TRINITY_DN100561_c0_g1	17.95	0	0	0	0	0	0	0	0	0	0	0	0	0	0	0	0	0	0	0	0	0	0	0	0	0	0	0							[CP]	--	--	--	[C]	Energy production and conversion	Proton-conducting membrane transporter	Na(+)/H(+) antiporter subunit D OS=Bacillus pseudofirmus (strain OF4) OX=398511 GN=mrpD PE=1 SV=2	--	--	--	PF00361.20
TRINITY_DN100562_c0_g1	225.31	0	0	0	36	10.61	5.32	0	0	0	0	0	0	0	0	0	0	0	0	0	0	0	0	0	0	0	0	0							[K]	Transcription	--	--	--	--	--	Putative replication protein B OS=Agrobacterium rhizogenes OX=359 GN=repB PE=3 SV=2	--	--	--	--
TRINITY_DN100564_c0_g1	19.55	0	0	0	0	0	0	0	0	0	0	0	0	0	0	0	0	0	0	0	0	0	0	0	0	11	44.92	21.62							--	--	--	--	--	--	--	--	--	--	--	--
TRINITY_DN100568_c1_g1	15.48	0	0	0	0	0	0	0	0	0	0	0	0	0	0	0	0	0	0	0	0	0	0	0	0	0	0	0							--	--	--	--	--	--	--	--	--	--	--	--
TRINITY_DN100575_c0_g2	27.33	0	0	0	0	0	0	0	0	0	0	0	0	0	0	0	0	0	0	0	0	0	0	0	0	0	0	0							--	--	--	--	--	--	--	--	--	--	--	--
TRINITY_DN10057_c0_g1	9.34	0	0	0	0	0	0	0	0	0	0	0	0	0	0	0	0	0	0	0	0	0	0	0	0	0	0	0							--	--	--	--	--	--	--	--	FERM domain-containing protein 4A isoform X5 [Labrus bergylta]	gi|1168930670|ref|XP_020508565.1|	--	--
TRINITY_DN100583_c0_g1	7.41	0	0	0	0	0	0	0	0	0	0	0	0	0	0	0	0	0	0	0	0	0	0	0	0	0	0	0							--	--	--	--	--	--	--	--	--	--	--	--
TRINITY_DN100585_c0_g1	7.41	0	0	0	0	0	0	0	0	0	0	0	0	0	0	0	20	222.22	71.73	0	0	0	0	0	0	0	0	0							--	--	--	--	--	--	--	--	--	--	--	--
TRINITY_DN100586_c0_g1	3.63	0	0	0	0	0	0	0	0	0	0	0	0	0	0	0	0	0	0	9	148.67	72.32	0	0	0	0	0	0							--	--	--	--	--	--	--	--	--	--	--	--
TRINITY_DN100587_c0_g1	4.2	0	0	0	0	0	0	0	0	0	0	0	0	0	0	0	0	0	0	0	0	0	0	0	0	0	0	0							--	--	--	K14026|4.32363e-17|lcm:102355011|(RefSeq) SEL1L ERAD E3 ligase adaptor subunit; K14026 SEL1 protein	--	--	--	Neoverrucotoxin subunit beta OS=Synanceia verrucosa OX=51996 PE=1 SV=1	uncharacterized protein LOC109138191 [Larimichthys crocea]	gi|1529940503|ref|XP_027144033.1|	--	--
TRINITY_DN100587_c0_g2	15.96	0	0	0	0	0	0	0	0	0	0	0	0	0	0	0	0	0	0	0	0	0	0	0	0	0	0	0							--	--	--	K14026|2.95992e-15|lcm:102355011|(RefSeq) SEL1L ERAD E3 ligase adaptor subunit; K14026 SEL1 protein	--	--	--	Neoverrucotoxin subunit beta OS=Synanceia verrucosa OX=51996 PE=1 SV=1	stonustoxin subunit alpha-like [Perca flavescens]	gi|1604772707|ref|XP_028448282.1|	--	--
TRINITY_DN100592_c0_g1	32.77	0	0	0	0	0	0	0	0	0	0	0	0	0	0	0	0	0	0	0	0	0	7	15.44	7.62	0	0	0							--	--	--	--	--	--	--	--	--	--	--	--
TRINITY_DN100593_c1_g1	112.65	0	0	0	0	0	0	12	3.5	1.44	0	0	0	0	0	0	0	0	0	4	1.11	0.54	0	0	0	20	7.71	3.71							--	--	--	--	--	--	--	--	--	--	--	--
TRINITY_DN100594_c0_g2	37.15	0	0	0	0	0	0	0	0	0	0	0	0	0	0	0	0	0	0	0	0	0	0	0	0	0	0	0							[T]	Signal transduction mechanisms	--	--	--	--	Histidine kinase-, DNA gyrase B-, and HSP90-like ATPase	Hybrid signal transduction histidine kinase B OS=Dictyostelium discoideum OX=44689 GN=dhkB PE=1 SV=1	--	--	--	PF02518.26
TRINITY_DN100595_c0_g1	6.84	0	0	0	0	0	0	0	0	0	6	56.16	27.37	0	0	0	0	0	0	0	0	0	0	0	0	0	0	0							--	--	--	--	--	--	--	Homeobox-containing protein 1 OS=Mus musculus OX=10090 GN=Hmbox1 PE=1 SV=1	hypothetical protein OJAV_G00026070 [Oryzias javanicus]	gi|1549143095|ref|RVE74842.1|	--	--
TRINITY_DN100598_c0_g1	34.93	0	0	0	0	0	0	0	0	0	0	0	0	13	25.31	10.73	0	0	0	0	0	0	0	0	0	0	0	0							--	--	--	--	--	--	--	--	--	--	--	--
TRINITY_DN1005_c0_g1	1097.13	57	4.11	1.37	92	5.86	2.94	194	12.54	5.15	56	4.07	1.98	66	4.75	2.01	81	7.19	2.32	292	17.7	8.61	134	9.35	4.61	43	3.57	1.72	0.57414	0.915199	0.271486	0.0439842	0.326556	-0.884659	--	--	--	--	--	--	--	--	--	--	--	--
TRINITY_DN100603_c0_g1	106.14	0	0	0	0	0	0	0	0	0	0	0	0	0	0	0	0	0	0	7	4.24	2.06	0	0	0	0	0	0							[G]	Carbohydrate transport and metabolism	--	--	--	--	--	Quinoprotein glucose dehydrogenase A OS=Acinetobacter calcoaceticus OX=471 GN=gdhA PE=3 SV=1	--	--	--	--
TRINITY_DN100604_c0_g1	4.01	0	0	0	0	0	0	0	0	0	0	0	0	0	0	0	0	0	0	0	0	0	0	0	0	0	0	0							--	--	--	--	--	--	--	--	--	--	--	--
TRINITY_DN100608_c0_g1	39.79	0	0	0	0	0	0	0	0	0	10	10.42	5.08	0	0	0	0	0	0	0	0	0	0	0	0	0	0	0							--	--	--	--	--	--	Sigma-70, region 4	--	--	--	--	PF08281.12
TRINITY_DN100619_c0_g1	8.34	0	0	0	0	0	0	0	0	0	0	0	0	0	0	0	0	0	0	0	0	0	0	0	0	0	0	0							--	--	--	--	--	--	--	--	--	--	--	--
TRINITY_DN100620_c0_g1	11.57	0	0	0	0	0	0	0	0	0	0	0	0	0	0	0	0	0	0	0	0	0	0	0	0	0	0	0							[PH]	--	--	--	--	--	--	Iron(3+)-hydroxamate import ATP-binding protein FhuC OS=Escherichia coli (strain K12) OX=83333 GN=fhuC PE=1 SV=3	--	--	--	--
TRINITY_DN100621_c0_g1	8.67	0	0	0	0	0	0	0	0	0	0	0	0	0	0	0	0	0	0	0	0	0	0	0	0	0	0	0							--	--	--	--	--	--	Tetratricopeptide repeat	--	--	--	--	PF07719.17
TRINITY_DN100623_c0_g1	51.53	0	0	0	0	0	0	18	21.16	8.69	0	0	0	0	0	0	0	0	0	0	0	0	0	0	0	0	0	0							--	--	--	--	--	--	--	--	--	--	--	--
TRINITY_DN100630_c0_g1	6.03	0	0	0	0	0	0	0	0	0	0	0	0	0	0	0	0	0	0	0	0	0	0	0	0	0	0	0							--	--	--	--	--	--	--	--	--	--	--	--
TRINITY_DN100631_c0_g1	58.09	0	0	0	0	0	0	0	0	0	0	0	0	21	14.17	6.01	0	0	0	2	16.89	8.22	0	0	0	0	0	0							[M]	Cell wall/membrane/envelope biogenesis	--	--	--	--	RHS Repeat	Protein RhsD OS=Escherichia coli (strain K12) OX=83333 GN=rhsD PE=2 SV=3	--	--	--	PF05593.14
TRINITY_DN100632_c0_g1	20.1	0	0	0	0	0	0	0	0	0	0	0	0	12	39.33	16.67	0	0	0	0	0	0	0	0	0	0	0	0							--	--	--	--	--	--	--	--	--	--	--	--
TRINITY_DN100635_c0_g1	39.83	0	0	0	0	0	0	0	0	0	0	0	0	0	0	0	0	0	0	0	0	0	0	0	0	0	0	0							[G]	Carbohydrate transport and metabolism	--	K05658|1.33219e-06|aec:105146941|(RefSeq) multidrug resistance protein homolog 49-like isoform X1; K05658 ATP-binding cassette, subfamily B (MDR/TAP), member 1 [EC:7.6.2.2]	[IR]	--	--	L-arabinose transport ATP-binding protein AraG OS=Bacillus halodurans (strain ATCC BAA-125 / DSM 18197 / FERM 7344 / JCM 9153 / C-125) OX=272558 GN=araG PE=3 SV=1	2-aminobenzoate-CoA ligase [Platysternon megacephalum]	gi|1605336425|ref|TFJ94854.1|	--	--
TRINITY_DN100637_c0_g1	16.44	0	0	0	0	0	0	21	69.68	28.61	0	0	0	0	0	0	0	0	0	0	0	0	0	0	0	0	0	0							[K]	Transcription	--	--	--	--	--	--	--	--	--	--
TRINITY_DN100639_c0_g1	8.02	0	0	0	0	0	0	0	0	0	15	120.43	58.69	0	0	0	0	0	0	0	0	0	0	0	0	0	0	0							--	--	--	--	--	--	--	LINE-1 reverse transcriptase homolog OS=Nycticebus coucang OX=9470 PE=4 SV=1	--	--	--	--
TRINITY_DN100645_c0_g1	20.65	0	0	0	0	0	0	0	0	0	0	0	0	0	0	0	0	0	0	0	0	0	0	0	0	24	92.99	44.75							--	--	--	K04309|1.3263e-31|mze:101485594|(RefSeq) leucine-rich repeat-containing G-protein coupled receptor 4; K04309 leucine-rich repeat-containing G protein-coupled receptor 4	[R]	General function prediction only	Leucine rich repeat;; Leucine Rich repeats (2 copies);; BspA type Leucine rich repeat region (6 copies);; Leucine Rich Repeat	Leucine-rich repeat-containing G-protein coupled receptor 4 OS=Danio rerio OX=7955 GN=lgr4 PE=2 SV=1	PREDICTED: leucine-rich repeat-containing G-protein coupled receptor 4 [Lates calcarifer]	gi|1079744757|ref|XP_018541847.1|	--	PF13855.6;PF12799.7;PF13306.6;PF00560.33
TRINITY_DN100646_c0_g1	16.94	0	0	0	0	0	0	0	0	0	0	0	0	0	0	0	0	0	0	0	0	0	0	0	0	0	0	0							--	--	--	--	--	--	--	--	--	--	--	--
TRINITY_DN100648_c0_g1	22.97	0	0	0	0	0	0	0	0	0	0	0	0	0	0	0	0	0	0	0	0	0	11	34.45	17	0	0	0							[S]	Function unknown	--	--	--	--	--	--	uncharacterized protein LOC112243499 [Oncorhynchus tshawytscha]	gi|1367384710|ref|XP_024267088.1|	--	--
TRINITY_DN100652_c0_g1	21.22	0	0	0	0	0	0	0	0	0	0	0	0	0	0	0	0	0	0	0	0	0	0	0	0	0	0	0							--	--	--	--	--	--	--	--	--	--	--	--
TRINITY_DN100658_c0_g1	30.68	0	0	0	0	0	0	0	0	0	0	0	0	0	0	0	0	0	0	0	0	0	0	0	0	0	0	0							--	--	--	--	--	--	--	--	--	--	--	--
TRINITY_DN100659_c0_g1	25.41	0	0	0	0	0	0	0	0	0	0	0	0	0	0	0	0	0	0	0	0	0	0	0	0	0	0	0							--	--	--	--	--	--	--	--	--	--	--	--
TRINITY_DN100660_c0_g1	19.01	0	0	0	5	14.27	7.15	0	0	0	0	0	0	0	0	0	0	0	0	0	0	0	0	0	0	0	0	0							--	--	--	--	--	--	--	--	--	--	--	--
TRINITY_DN100663_c0_g1	84.98	0	0	0	18	13.09	6.56	0	0	0	0	0	0	0	0	0	0	0	0	0	0	0	0	0	0	0	0	0							[UNTP]	--	--	--	--	--	--	Periplasmic protein CpxP OS=Shigella flexneri OX=623 GN=cpxP PE=3 SV=1	--	--	--	--
TRINITY_DN100664_c0_g1	8.02	0	0	0	0	0	0	0	0	0	0	0	0	0	0	0	0	0	0	0	0	0	0	0	0	0	0	0							--	--	--	--	--	--	--	--	--	--	--	--
TRINITY_DN100668_c0_g1	21.22	0	0	0	11	28.37	14.21	0	0	0	0	0	0	0	0	0	0	0	0	0	0	0	0	0	0	0	0	0							--	--	--	--	--	--	--	--	--	--	--	--
TRINITY_DN100671_c0_g1	26.04	0	0	0	13	27.8	13.92	0	0	0	0	0	0	0	0	0	0	0	0	0	0	0	5	13.83	6.82	0	0	0							--	--	--	K05412|1.54159e-11|tru:105417042|(RefSeq) uncharacterized LOC105417042; K05412 CD80 antigen	--	--	--	--	CD80/86 [Epinephelus coioides]	gi|1214785055|ref|ASK05858.1|	--	--
TRINITY_DN10067_c0_g1	1538.27	40	2.02	0.67	59	2.67	1.34	0	0	0	30	1.55	0.76	24	1.24	0.53	30	1.89	0.61	93	4.05	1.97	57	2.84	1.4	0	0	0	0.749676	0.955873	0.140853	0.514613	0.850117	-0.296014	--	--	--	--	--	--	--	--	--	--	--	--
TRINITY_DN100685_c0_g1	4.62	0	0	0	0	0	0	0	0	0	0	0	0	0	0	0	0	0	0	0	0	0	0	0	0	0	0	0							[C]	Energy production and conversion	Cellular Component: mitochondrial inner membrane (GO:0005743);; Biological Process: tricarboxylic acid cycle (GO:0006099);; Molecular Function: succinate dehydrogenase (ubiquinone) activity (GO:0008177);; Molecular Function: electron transfer activity (GO:0009055);; Molecular Function: metal ion binding (GO:0046872);; Molecular Function: 2 iron, 2 sulfur cluster binding (GO:0051537);; Molecular F…	K00235|2.44739e-27|aqu:100632374|(RefSeq) succinate dehydrogenase [ubiquinone] iron-sulfur subunit, mitochondrial-like; K00235 succinate dehydrogenase (ubiquinone) iron-sulfur subunit [EC:1.3.5.1]	[C]	Energy production and conversion	4Fe-4S dicluster domain	Succinate dehydrogenase iron-sulfur subunit OS=Escherichia coli (strain K12) OX=83333 GN=sdhB PE=1 SV=1	succinate dehydrogenase complex iron sulfur subunit B, partial [Heteronotia binoei]	gi|340546095|ref|AEK51846.1|	--	PF13534.6
TRINITY_DN100686_c0_g1	36.4	0	0	0	0	0	0	0	0	0	0	0	0	0	0	0	0	0	0	0	0	0	0	0	0	0	0	0							--	--	--	--	--	--	--	--	--	--	--	--
TRINITY_DN10068_c0_g1	38.66	0	0	0	0	0	0	28	42.65	17.51	0	0	0	0	0	0	0	0	0	0	0	0	0	0	0	0	0	0							[C]	Energy production and conversion	Molecular Function: succinate-CoA ligase (ADP-forming) activity (GO:0004775);; Molecular Function: succinate-CoA ligase (GDP-forming) activity (GO:0004776);; Cellular Component: mitochondrial matrix (GO:0005759);; Cellular Component: cytosol (GO:0005829);; Biological Process: tricarboxylic acid cycle (GO:0006099);; Biological Process: succinyl-CoA metabolic process (GO:0006104);; Biological Proce…	K01899|2.92978e-38|cge:100751457|(RefSeq) succinate--CoA ligase [ADP/GDP-forming] subunit alpha, mitochondrial; K01899 succinyl-CoA synthetase alpha subunit [EC:6.2.1.5]	[C]	Energy production and conversion	CoA binding domain	Succinate--CoA ligase [ADP-forming] subunit alpha OS=Pseudomonas aeruginosa (strain ATCC 15692 / DSM 22644 / CIP 104116 / JCM 14847 / LMG 12228 / 1C / PRS 101 / PAO1) OX=208964 GN=sucD PE=1 SV=2	succinyl-CoA ligase [ADP/GDP-forming] subunit alpha, mitochondrial [Xenopus tropicalis]	gi|71896153|ref|NP_001025589.1|	--	PF02629.19
TRINITY_DN10068_c0_g3	12.8	0	0	0	0	0	0	0	0	0	0	0	0	0	0	0	21	137.06	44.24	0	0	0	0	0	0	0	0	0							[C]	Energy production and conversion	Molecular Function: succinate-CoA ligase (ADP-forming) activity (GO:0004775);; Molecular Function: succinate-CoA ligase (GDP-forming) activity (GO:0004776);; Cellular Component: mitochondrial matrix (GO:0005759);; Cellular Component: cytosol (GO:0005829);; Biological Process: tricarboxylic acid cycle (GO:0006099);; Biological Process: succinyl-CoA metabolic process (GO:0006104);; Biological Proce…	K01899|4.66198e-29|cge:100751457|(RefSeq) succinate--CoA ligase [ADP/GDP-forming] subunit alpha, mitochondrial; K01899 succinyl-CoA synthetase alpha subunit [EC:6.2.1.5]	[C]	Energy production and conversion	CoA binding domain	Succinate--CoA ligase [ADP-forming] subunit alpha OS=Escherichia coli (strain K12) OX=83333 GN=sucD PE=1 SV=2	succinyl-CoA ligase [ADP/GDP-forming] subunit alpha, mitochondrial [Xenopus tropicalis]	gi|71896153|ref|NP_001025589.1|	--	PF02629.19
TRINITY_DN100690_c0_g1	37.15	0	0	0	26	40.13	20.1	0	0	0	0	0	0	0	0	0	0	0	0	0	0	0	6	11.71	5.77	0	0	0							--	--	--	--	--	--	--	--	--	--	--	--
TRINITY_DN100691_c0_g1	93.56	20	28.56	9.49	0	0	0	0	0	0	0	0	0	0	0	0	0	0	0	0	0	0	0	0	0	0	0	0							[E]	Amino acid transport and metabolism	--	--	--	--	--	Quinate/shikimate dehydrogenase OS=Escherichia coli O17:K52:H18 (strain UMN026 / ExPEC) OX=585056 GN=ydiB PE=3 SV=1	--	--	--	--
TRINITY_DN100696_c0_g1	7.12	0	0	0	0	0	0	0	0	0	0	0	0	0	0	0	0	0	0	0	0	0	0	0	0	0	0	0							--	--	--	--	--	--	--	--	--	--	--	--
TRINITY_DN100698_c0_g1	7.71	0	0	0	0	0	0	0	0	0	0	0	0	0	0	0	0	0	0	0	0	0	0	0	0	0	0	0							--	--	--	--	--	--	--	--	--	--	--	--
TRINITY_DN1006_c0_g3	72.83	0	0	0	0	0	0	0	0	0	0	0	0	13	12.77	5.41	0	0	0	0	0	0	0	0	0	0	0	0							--	--	--	--	--	--	--	--	--	--	--	--
TRINITY_DN100701_c0_g1	4.01	0	0	0	0	0	0	21	264.55	108.62	0	0	0	0	0	0	0	0	0	0	0	0	0	0	0	0	0	0							--	--	--	--	--	--	--	--	--	--	--	--
TRINITY_DN100703_c0_g1	22.37	0	0	0	0	0	0	0	0	0	0	0	0	23	68.11	28.87	0	0	0	0	0	0	0	0	0	0	0	0							--	--	--	--	--	--	C-terminal repeat of topoisomerase	--	--	--	--	PF13342.6
TRINITY_DN100711_c0_g1	31.37	0	0	0	12	21.62	10.83	0	0	0	0	0	0	0	0	0	0	0	0	0	0	0	0	0	0	0	0	0							--	--	--	--	--	--	Helix-turn-helix domain;; Helix-turn-helix	--	--	--	--	PF13560.6;PF01381.22
TRINITY_DN100715_c1_g1	20.65	0	0	0	0	0	0	0	0	0	0	0	0	0	0	0	0	0	0	0	0	0	0	0	0	0	0	0							--	--	--	--	--	--	--	--	--	--	--	--
TRINITY_DN100718_c0_g1	19.55	13	167.58	55.7	0	0	0	0	0	0	0	0	0	0	0	0	0	0	0	0	0	0	0	0	0	0	0	0							[NT]	--	--	--	--	--	CheR methyltransferase, SAM binding domain	Putative methyltransferase Cher3 OS=Pseudomonas putida (strain ATCC 47054 / DSM 6125 / NCIMB 11950 / KT2440) OX=160488 GN=cheR3 PE=4 SV=1	--	--	--	PF01739.18
TRINITY_DN10071_c0_g1	575.27	92	13.14	4.37	79	9.42	4.72	99	12.3	5.05	14	1.93	0.94	30	4.1	1.74	115	19.23	6.21	90	10.43	5.07	26	3.46	1.71	11	1.8	0.87	0.170893	0.683039	-0.682818	0.814666	0.945415	0.111124	--	--	Cellular Component: nucleus (GO:0005634);; Cellular Component: cytoplasm (GO:0005737);; Biological Process: nucleoside metabolic process (GO:0009116);; Biological Process: nucleotide metabolic process (GO:0009117);; Biological Process: deoxyribonucleoside monophosphate catabolic process (GO:0009159);; Molecular Function: nucleoside deoxyribosyltransferase activity (GO:0050144);; Molecular Functio…	--	--	--	Nucleoside 2-deoxyribosyltransferase	2'-deoxynucleoside 5'-phosphate N-hydrolase 1 OS=Tetraodon nigroviridis OX=99883 GN=dnph1 PE=3 SV=2	2'-deoxynucleoside 5'-phosphate N-hydrolase 1 isoform X1 [Anabas testudineus]	gi|1472965629|ref|XP_026209395.1|	--	PF05014.15
TRINITY_DN10071_c1_g1	27.98	0	0	0	0	0	0	0	0	0	0	0	0	0	0	0	0	0	0	0	0	0	0	0	0	0	0	0							--	--	--	--	--	--	--	--	--	--	--	--
TRINITY_DN100723_c0_g1	12.53	0	0	0	0	0	0	0	0	0	0	0	0	0	0	0	0	0	0	0	0	0	0	0	0	0	0	0							--	--	--	--	--	--	--	--	--	--	--	--
TRINITY_DN100735_c0_g1	42.54	0	0	0	0	0	0	0	0	0	0	0	0	19	30.77	13.04	0	0	0	0	0	0	0	0	0	0	0	0							--	--	--	--	--	--	--	--	--	--	--	--
TRINITY_DN100735_c0_g2	4.01	0	0	0	0	0	0	0	0	0	0	0	0	0	0	0	0	0	0	0	0	0	0	0	0	0	0	0							--	--	--	--	--	--	--	--	--	--	--	--
TRINITY_DN100740_c0_g1	8.67	0	0	0	0	0	0	0	0	0	0	0	0	0	0	0	0	0	0	0	0	0	0	0	0	7	63.36	30.49							[O]	Posttranslational modification, protein turnover, chaperones	--	--	--	--	--	Protein GrpE OS=Pseudomonas fluorescens (strain SBW25) OX=216595 GN=grpE PE=3 SV=1	--	--	--	--
TRINITY_DN100758_c0_g1	45.74	0	0	0	0	0	0	0	0	0	0	0	0	0	0	0	0	0	0	0	0	0	0	0	0	0	0	0							--	--	--	--	--	--	--	--	--	--	--	--
TRINITY_DN100759_c0_g1	3.82	0	0	0	0	0	0	0	0	0	0	0	0	0	0	0	0	0	0	0	0	0	0	0	0	11	222.85	107.25							--	--	--	--	--	--	--	--	--	--	--	--
TRINITY_DN100760_c0_g1	10.05	0	0	0	0	0	0	0	0	0	0	0	0	0	0	0	0	0	0	0	0	0	0	0	0	0	0	0							--	--	--	--	--	--	--	--	--	--	--	--
TRINITY_DN100762_c0_g1	27.98	0	0	0	0	0	0	0	0	0	0	0	0	0	0	0	0	0	0	0	0	0	0	0	0	0	0	0							[R]	General function prediction only	--	--	--	--	Lipopolysaccharide export system permease LptF/LptG	Lipopolysaccharide export system permease protein LptG OS=Escherichia coli (strain K12) OX=83333 GN=lptG PE=1 SV=1	--	--	--	PF03739.14
TRINITY_DN100765_c0_g1	8.02	0	0	0	0	0	0	0	0	0	0	0	0	0	0	0	0	0	0	0	0	0	0	0	0	0	0	0							[E]	Amino acid transport and metabolism	--	--	--	--	--	Ethanolamine ammonia-lyase light chain OS=Pseudomonas putida (strain ATCC 700007 / DSM 6899 / BCRC 17059 / F1) OX=351746 GN=eutC PE=3 SV=1	--	--	--	--
TRINITY_DN100770_c0_g1	65.53	0	0	0	0	0	0	0	0	0	0	0	0	10	10.84	4.59	0	0	0	3	2.89	1.4	0	0	0	0	0	0							--	--	--	--	--	--	--	--	--	--	--	--
TRINITY_DN100786_c0_g1	503.58	13	1.99	0.66	86	11.54	5.78	79	10.93	4.49	26	4.01	1.95	58	9.1	3.86	0	0	0	84	10.99	5.35	77	11.07	5.46	12	2.08	1	0.980536	0.995266	-0.0124042	0.374593	0.772497	-0.401958	[O]	Posttranslational modification, protein turnover, chaperones	--	K09515|3.81824e-52|mze:101465718|(RefSeq) dnaJ homolog subfamily B member 9; K09515 DnaJ homolog subfamily B member 9	[O]	Posttranslational modification, protein turnover, chaperones	DnaJ domain	DnaJ homolog subfamily B member 9 OS=Rattus norvegicus OX=10116 GN=Dnajb9 PE=2 SV=2	dnaJ homolog subfamily B member 9-like [Perca flavescens]	gi|1604827226|ref|XP_028431847.1|	--	PF00226.31
TRINITY_DN100786_c1_g1	5.53	0	0	0	0	0	0	0	0	0	0	0	0	0	0	0	0	0	0	0	0	0	0	0	0	0	0	0							--	--	--	--	--	--	--	--	--	--	--	--
TRINITY_DN100787_c0_g1	4.41	0	0	0	0	0	0	0	0	0	0	0	0	0	0	0	0	0	0	0	0	0	0	0	0	0	0	0							--	--	--	--	--	--	--	--	--	--	--	--
TRINITY_DN10078_c0_g1	74.68	0	0	0	0	0	0	0	0	0	0	0	0	0	0	0	0	0	0	5	4.24	2.06	0	0	0	0	0	0							--	--	--	--	--	--	--	--	--	--	--	--
TRINITY_DN10078_c0_g2	96.45	0	0	0	0	0	0	0	0	0	0	0	0	0	0	0	0	0	0	0	0	0	11	8.45	4.17	0	0	0							--	--	--	--	--	--	--	--	--	--	--	--
TRINITY_DN10078_c0_g4	5.06	0	0	0	0	0	0	0	0	0	0	0	0	0	0	0	0	0	0	0	0	0	0	0	0	0	0	0							--	--	--	--	--	--	--	--	--	--	--	--
TRINITY_DN100791_c0_g1	43.33	0	0	0	0	0	0	0	0	0	0	0	0	0	0	0	0	0	0	0	0	0	0	0	0	0	0	0							--	--	--	--	--	--	--	--	--	--	--	--
TRINITY_DN100795_c0_g1	6.29	0	0	0	0	0	0	0	0	0	0	0	0	0	0	0	0	0	0	0	0	0	0	0	0	0	0	0							--	--	--	--	--	--	--	30S ribosomal protein S6 OS=Corynebacterium urealyticum (strain ATCC 43042 / DSM 7109) OX=504474 GN=rpsF PE=3 SV=1	--	--	--	--
TRINITY_DN100798_c0_g1	12.8	0	0	0	0	0	0	0	0	0	0	0	0	0	0	0	0	0	0	0	0	0	0	0	0	0	0	0							[V]	Defense mechanisms	--	--	--	--	AcrB/AcrD/AcrF family	Multidrug resistance protein MdtB OS=Edwardsiella tarda (strain EIB202) OX=498217 GN=mdtB PE=3 SV=1	PREDICTED: multidrug resistance protein MdtB-like, partial [Pygocentrus nattereri]	gi|1049297007|ref|XP_017545095.1|	--	PF00873.19
TRINITY_DN10079_c0_g1	795.27	226	22.75	7.56	147	15.76	7.9	242	21.89	8.99	347	34.52	16.82	363	36.07	15.29	329	39.83	12.86	235	21.26	10.34	197	18.96	9.35	191	22.57	10.86	0.797822	0.95911	0.0965493	0.100103	0.483674	0.477461	--	--	Biological Process: autophagosome assembly (GO:0000045);; Cellular Component: autophagosome membrane (GO:0000421);; Biological Process: autophagy of mitochondrion (GO:0000422);; Cellular Component: cytosol (GO:0005829);; Biological Process: cellular response to nitrogen starvation (GO:0006995);;	K08341|4.93148e-56|mze:101467473|(RefSeq) gamma-aminobutyric acid receptor-associated protein-like 1; K08341 GABA(A) receptor-associated protein	[Z]	Cytoskeleton	Autophagy protein Atg8 ubiquitin like;; Ubiquitin-like autophagy protein Apg12	Gamma-aminobutyric acid receptor-associated protein-like 1 OS=Xenopus tropicalis OX=8364 GN=gabarapl1 PE=3 SV=1	hypothetical protein EPR50_G00063310 [Perca flavescens]	gi|1593664551|ref|TDH11649.1|	--	PF02991.16;PF04110.13
TRINITY_DN1007_c0_g1	2222.18	263	7.82	2.6	239	6.66	3.33	221	7.72	3.17	170	9.56	4.66	524	15.97	6.77	340	14.13	4.56	211	5.74	2.79	244	7.17	3.54	211	7.42	3.57	0.984386	0.995728	0.00682961	0.41041	0.794375	0.292133	--	--	--	K14943|0|xma:102232174|(RefSeq) muscleblind-like protein 1 isoform X2; K14943 muscleblind	[K]	Transcription	Zinc finger C-x8-C-x5-C-x3-H type (and similar);; CCCH-type zinc finger	Muscleblind-like protein 1 OS=Gallus gallus OX=9031 GN=MBNL1 PE=2 SV=1	muscleblind-like protein 1 isoform X11 [Mastacembelus armatus]	gi|1469964060|ref|XP_026168599.1|	--	PF00642.24;PF18044.1
TRINITY_DN100801_c0_g1	95.42	0	0	0	0	0	0	0	0	0	0	0	0	0	0	0	18	86.66	27.97	0	0	0	4	1.74	0.86	0	0	0							--	--	--	--	--	--	--	--	--	--	--	--
TRINITY_DN100802_c0_g1	79.33	0	0	0	0	0	0	0	0	0	0	0	0	0	0	0	0	0	0	0	0	0	0	0	0	17	18.48	8.89							--	--	--	--	--	--	--	--	--	--	--	--
TRINITY_DN100803_c0_g1	411.27	0	0	0	0	0	0	0	0	0	0	0	0	0	0	0	0	0	0	0	0	0	0	0	0	0	0	0							--	--	--	--	--	--	--	--	--	--	--	--
TRINITY_DN100805_c0_g1	7.71	0	0	0	0	0	0	0	0	0	0	0	0	0	0	0	0	0	0	7	54.59	26.55	0	0	0	0	0	0							[G]	Carbohydrate transport and metabolism	Molecular Function: hydrolase activity (GO:0016787);;	K03841|6.36553e-09|xtr:394750|(RefSeq) fructose-bisphosphatase 1; K03841 fructose-1,6-bisphosphatase I [EC:3.1.3.11]	[G]	Carbohydrate transport and metabolism	Fructose-1-6-bisphosphatase, N-terminal domain	Fructose-1,6-bisphosphatase class 1 OS=Delftia acidovorans (strain DSM 14801 / SPH-1) OX=398578 GN=fbp PE=3 SV=1	PREDICTED: fructose-1,6-bisphosphatase 1-like [Cyprinodon variegatus]	gi|974091196|ref|XP_015243851.1|	--	PF00316.20
TRINITY_DN100811_c0_g1	46.55	0	0	0	0	0	0	0	0	0	0	0	0	0	0	0	0	0	0	0	0	0	0	0	0	0	0	0							--	--	--	--	--	--	--	--	--	--	--	--
TRINITY_DN100814_c0_g1	56.68	0	0	0	0	0	0	0	0	0	0	0	0	0	0	0	20	31.01	10.01	0	0	0	0	0	0	0	0	0							--	--	Biological Process: cell adhesion (GO:0007155);; Cellular Component: integral component of membrane (GO:0016021);; Molecular Function: carbohydrate binding (GO:0030246);;	K06496|6.09547e-42|mze:101469571|(RefSeq) P-selectin isoform X1; K06496 selectin, platele	[TV]	--	Sushi repeat (SCR repeat)	P-selectin OS=Bos taurus OX=9913 GN=SELP PE=2 SV=1	PREDICTED: P-selectin-like isoform X4 [Notothenia coriiceps]	gi|736211585|ref|XP_010777378.1|	--	PF00084.20
TRINITY_DN100816_c0_g1	22.37	0	0	0	0	0	0	0	0	0	9	27.07	13.19	0	0	0	0	0	0	0	0	0	0	0	0	0	0	0							[R]	General function prediction only	--	--	--	--	Flavin reductase like domain	--	--	--	--	PF01613.18
TRINITY_DN100818_c1_g1	12.8	0	0	0	0	0	0	0	0	0	0	0	0	8	40.45	17.14	0	0	0	0	0	0	0	0	0	0	0	0							[E]	Amino acid transport and metabolism	--	--	[E]	Amino acid transport and metabolism	ArgJ family	Arginine biosynthesis bifunctional protein ArgJ, mitochondrial OS=Aspergillus clavatus (strain ATCC 1007 / CBS 513.65 / DSM 816 / NCTC 3887 / NRRL 1) OX=344612 GN=ACLA_012400 PE=3 SV=1	--	--	--	PF01960.18
TRINITY_DN10081_c0_g1	28.85	0	0	0	54	109.53	54.87	0	0	0	0	0	0	0	0	0	0	0	0	0	0	0	0	0	0	0	0	0							--	--	--	--	--	--	--	--	--	--	--	--
TRINITY_DN100820_c0_g1	4.62	0	0	0	0	0	0	0	0	0	0	0	0	0	0	0	0	0	0	0	0	0	0	0	0	0	0	0							--	--	--	K03068|4.01799e-07|cmk:103174935|(RefSeq) LDL receptor related protein 5; K03068 low density lipoprotein receptor-related protein 5/6	[T]	Signal transduction mechanisms	Low-density lipoprotein receptor domain class A	Low-density lipoprotein receptor class A domain-containing protein 3 OS=Homo sapiens OX=9606 GN=LDLRAD3 PE=2 SV=3	PREDICTED: low-density lipoprotein receptor class A domain-containing protein 3 isoform X3 [Paralichthys olivaceus]	gi|1143361835|ref|XP_019934068.1|	--	PF00057.18
TRINITY_DN100821_c0_g1	62.84	0	0	0	0	0	0	0	0	0	0	0	0	0	0	0	0	0	0	0	0	0	8	9.34	4.61	19	25.69	12.36							--	--	--	--	--	--	--	--	--	--	--	--
TRINITY_DN100822_c0_g1	40.97	0	0	0	38	53.64	26.87	0	0	0	0	0	0	0	0	0	0	0	0	0	0	0	0	0	0	0	0	0							[K]	Transcription	--	--	--	--	Bacterial regulatory helix-turn-helix protein, lysR family	HTH-type transcriptional regulator GalR OS=Pseudomonas putida (strain ATCC 47054 / DSM 6125 / NCIMB 11950 / KT2440) OX=160488 GN=galR PE=3 SV=1	--	--	--	PF00126.27
TRINITY_DN100824_c0_g1	32.77	11	72.38	24.06	0	0	0	0	0	0	0	0	0	0	0	0	0	0	0	0	0	0	0	0	0	0	0	0							[N]	Cell motility	--	--	--	--	--	Flagellar basal-body rod protein FlgF OS=Salmonella typhimurium (strain LT2 / SGSC1412 / ATCC 700720) OX=99287 GN=flgF PE=1 SV=1	--	--	--	--
TRINITY_DN100825_c0_g1	15.96	0	0	0	0	0	0	0	0	0	0	0	0	0	0	0	24	126.06	40.69	0	0	0	0	0	0	0	0	0							--	--	--	--	--	--	--	--	--	--	--	--
TRINITY_DN100827_c0_g2	43.33	0	0	0	18	24.14	12.09	0	0	0	0	0	0	0	0	0	0	0	0	0	0	0	0	0	0	0	0	0							--	--	--	--	--	--	--	--	--	--	--	--
TRINITY_DN100828_c0_g1	29.99	0	0	0	0	0	0	0	0	0	0	0	0	0	0	0	8	22.81	7.36	0	0	0	0	0	0	0	0	0							--	--	--	--	--	--	--	--	--	--	--	--
TRINITY_DN10082_c1_g1	20.1	0	0	0	0	0	0	0	0	0	0	0	0	0	0	0	0	0	0	0	0	0	0	0	0	0	0	0							--	--	--	--	--	--	--	--	--	--	--	--
TRINITY_DN100835_c0_g1	5.78	0	0	0	0	0	0	0	0	0	0	0	0	0	0	0	0	0	0	0	0	0	0	0	0	0	0	0							--	--	--	--	--	--	--	--	--	--	--	--
TRINITY_DN100836_c0_g1	27.33	0	0	0	0	0	0	0	0	0	0	0	0	0	0	0	0	0	0	0	0	0	0	0	0	0	0	0							--	--	--	--	--	--	--	RNA polymerase-binding protein RbpA OS=Streptomyces coelicolor (strain ATCC BAA-471 / A3(2) / M145) OX=100226 GN=rbpA PE=1 SV=1	--	--	--	--
TRINITY_DN100840_c0_g2	24.79	0	0	0	0	0	0	0	0	0	0	0	0	0	0	0	0	0	0	0	0	0	0	0	0	0	0	0							--	--	Cellular Component: integral component of membrane (GO:0016021);;	K16354|1.20379e-45|tru:101075085|(RefSeq) leucine rich repeat and fibronectin type III domain containing 1; K16354 leucine-rich repeat and fibronectin type-III domain-containing protein 1	--	--	--	--	PREDICTED: leucine-rich repeat and fibronectin type III domain-containing protein 1 [Notothenia coriiceps]	gi|736183306|ref|XP_010769319.1|	--	--
TRINITY_DN100841_c0_g1	20.1	0	0	0	0	0	0	17	46.91	19.26	0	0	0	0	0	0	0	0	0	0	0	0	0	0	0	0	0	0							--	--	--	--	--	--	--	--	--	--	--	--
TRINITY_DN100849_c0_g1	212.32	0	0	0	40	12.48	6.25	0	0	0	0	0	0	0	0	0	0	0	0	0	0	0	0	0	0	0	0	0							[M]	Cell wall/membrane/envelope biogenesis	--	--	--	--	--	--	--	--	--	--
TRINITY_DN100851_c0_g1	7.41	0	0	0	0	0	0	0	0	0	0	0	0	0	0	0	0	0	0	0	0	0	0	0	0	0	0	0							[C]	Energy production and conversion	--	--	--	--	--	Putative NADH dehydrogenase/NAD(P)H nitroreductase Bcep18194_B1060 OS=Burkholderia lata (strain ATCC 17760 / DSM 23089 / LMG 22485 / NCIMB 9086 / R18194 / 383) OX=482957 GN=Bcep18194_B1060 PE=3 SV=1	uncharacterized protein LOC112243807 [Oncorhynchus tshawytscha]	gi|1367393138|ref|XP_024267368.1|	--	--
TRINITY_DN100852_c0_g1	6.29	0	0	0	0	0	0	0	0	0	0	0	0	0	0	0	0	0	0	0	0	0	0	0	0	0	0	0							--	--	--	--	--	--	--	--	--	--	--	--
TRINITY_DN100855_c0_g1	11.57	0	0	0	0	0	0	0	0	0	0	0	0	11	61.32	25.99	0	0	0	3	15.63	7.6	0	0	0	0	0	0							--	--	--	--	--	--	--	Pleckstrin homology domain-containing family A member 5 OS=Homo sapiens OX=9606 GN=PLEKHA5 PE=1 SV=1	pleckstrin homology domain-containing family A member 5-like isoform X7 [Acanthochromis polyacanthus]	gi|1228995998|ref|XP_022062740.1|	--	--
TRINITY_DN100857_c0_g1	91.65	0	0	0	0	0	0	0	0	0	0	0	0	0	0	0	0	0	0	0	0	0	0	0	0	29	27.55	13.26							--	--	--	--	--	--	--	--	--	--	--	--
TRINITY_DN10085_c0_g1	7.71	0	0	0	0	0	0	0	0	0	0	0	0	14	115.36	48.89	0	0	0	0	0	0	0	0	0	0	0	0							--	--	--	--	--	--	--	--	--	--	--	--
TRINITY_DN10085_c0_g2	44.93	0	0	0	0	0	0	0	0	0	0	0	0	16	24.62	10.43	0	0	0	0	0	0	0	0	0	0	0	0							--	--	--	--	--	--	--	--	--	--	--	--
TRINITY_DN100866_c0_g1	24.79	0	0	0	0	0	0	0	0	0	0	0	0	0	0	0	0	0	0	0	0	0	0	0	0	0	0	0							--	--	--	--	--	--	--	--	--	--	--	--
TRINITY_DN100874_c0_g1	7.71	0	0	0	0	0	0	24	161.59	66.34	0	0	0	0	0	0	0	0	0	0	0	0	0	0	0	0	0	0							--	--	--	--	--	--	--	--	--	--	--	--
TRINITY_DN100876_c0_g1	28.65	0	0	0	0	0	0	0	0	0	0	0	0	0	0	0	0	0	0	0	0	0	4	10.07	4.97	0	0	0							--	--	--	--	--	--	--	--	--	--	--	--
TRINITY_DN10087_c0_g2	60.18	10	27.66	9.2	24	23.88	11.96	0	0	0	8	9.5	4.63	0	0	0	0	0	0	0	0	0	0	0	0	0	0	0							--	--	--	--	--	--	--	--	--	--	--	--
TRINITY_DN100883_c0_g1	19.01	0	0	0	0	0	0	0	0	0	0	0	0	0	0	0	0	0	0	0	0	0	0	0	0	0	0	0							--	--	--	--	--	--	--	--	--	--	--	--
TRINITY_DN100889_c0_g1	19.55	0	0	0	0	0	0	0	0	0	0	0	0	10	33.64	14.26	0	0	0	0	0	0	0	0	0	0	0	0							[M]	Cell wall/membrane/envelope biogenesis	--	--	--	--	Alanine racemase, C-terminal domain	Alanine racemase OS=Methylibium petroleiphilum (strain ATCC BAA-1232 / LMG 22953 / PM1) OX=420662 GN=alr PE=3 SV=1	--	--	--	PF00842.21
TRINITY_DN100893_c0_g2	60.18	0	0	0	0	0	0	0	0	0	0	0	0	14	16.42	6.96	0	0	0	0	0	0	0	0	0	8	11.26	5.42							--	--	--	K06521|3.92419e-51|mze:101474418|(RefSeq) semaphorin-4F isoform X1; K06521 semaphorin 4	[T]	Signal transduction mechanisms	Sema domain	Semaphorin-4C OS=Homo sapiens OX=9606 GN=SEMA4C PE=1 SV=2	semaphorin-4F-like, partial [Labrus bergylta]	gi|1168939244|ref|XP_020512991.1|	--	PF01403.19
TRINITY_DN100894_c0_g1	4.41	0	0	0	0	0	0	0	0	0	0	0	0	0	0	0	0	0	0	0	0	0	0	0	0	0	0	0							--	--	--	--	--	--	--	--	--	--	--	--
TRINITY_DN100896_c0_g1	23.6	0	0	0	0	0	0	0	0	0	0	0	0	0	0	0	0	0	0	0	0	0	7	46.46	22.92	0	0	0							--	--	--	--	--	--	--	--	--	--	--	--
TRINITY_DN1008_c0_g2	2458.03	491	15.57	5.18	729	22.94	11.49	897.71	28.38	11.65	1182.5	37.74	18.39	1581.53	53.08	22.5	1044.24	40.7	13.14	1391.44	39.8	19.36	1089	34.86	17.2	1104	44.21	21.28	0.00672342	0.157301	0.79503	0.595703	0.878937	-0.122733	[FE]	--	Molecular Function: magnesium ion binding (GO:0000287);; Molecular Function: ribose phosphate diphosphokinase activity (GO:0004749);; Biological Process: nucleotide biosynthetic process (GO:0009165);; Molecular Function: kinase activity (GO:0016301);; Biological Process: phosphorylation (GO:0016310);;	K00948|0|xma:102217300|(RefSeq) ribose-phosphate pyrophosphokinase 2; K00948 ribose-phosphate pyrophosphokinase [EC:2.7.6.1]	[FE]	--	N-terminal domain of ribose phosphate pyrophosphokinase;; Phosphoribosyl synthetase-associated domain;; Phosphoribosyl transferase domain;; N-terminal domain of ribose phosphate pyrophosphokinase;; Phosphoribosyl synthetase-associated domain;; Phosphoribosyl transferase domain	Ribose-phosphate pyrophosphokinase 2 OS=Mus musculus OX=10090 GN=Prps2 PE=1 SV=4	ribose-phosphate pyrophosphokinase 2 isoform X1 [Larimichthys crocea]	gi|734640602|ref|XP_010749148.1|	--	PF13793.6;PF14572.6;PF00156.27;PF13793.6;PF14572.6;PF00156.27
TRINITY_DN1008_c3_g1	84.76	0	0	0	0	0	0	0	0	0	0	0	0	0	0	0	0	0	0	0	0	0	0	0	0	0	0	0							--	--	--	--	--	--	--	--	--	--	--	--
TRINITY_DN1008_c5_g1	45.74	0	0	0	0	0	0	0	0	0	0	0	0	0	0	0	14	26.62	8.59	0	0	0	0	0	0	0	0	0							--	--	--	--	--	--	--	--	--	--	--	--
TRINITY_DN1008_c6_g1	4.62	0	0	0	0	0	0	0	0	0	0	0	0	0	0	0	6	105.61	34.09	0	0	0	0	0	0	0	0	0							--	--	--	--	--	--	--	--	--	--	--	--
TRINITY_DN100901_c0_g1	6.03	0	0	0	0	0	0	0	0	0	0	0	0	0	0	0	0	0	0	0	0	0	0	0	0	0	0	0							--	--	--	--	--	--	--	--	--	--	--	--
TRINITY_DN100902_c0_g1	6.84	0	0	0	0	0	0	0	0	0	0	0	0	0	0	0	0	0	0	0	0	0	0	0	0	0	0	0							[R]	General function prediction only	Biological Process: angiogenesis (GO:0001525);; Biological Process: gastrulation with mouth forming second (GO:0001702);; Molecular Function: GTPase activity (GO:0003924);; Molecular Function: GTP binding (GO:0005525);; Cellular Component: lysosomal membrane (GO:0005765);; Cellular Component: early endosome (GO:0005769);; Cellular Component: lipid droplet (GO:0005811);; Biological Process: small …	K07889|5.06793e-45|mmu:19345|Ras-related protein Rab-5C	[U]	Intracellular trafficking, secretion, and vesicular transport	Ras family;; Ras of Complex, Roc, domain of DAPkinase;; ADP-ribosylation factor family	Ras-related protein Rab-5C OS=Mus musculus OX=10090 GN=Rab5c PE=1 SV=2	PREDICTED: ras-related protein Rab-5C-like, partial [Acanthisitta chloris]	gi|678012296|ref|XP_009081533.1|	--	PF00071.22;PF08477.13;PF00025.21
TRINITY_DN100905_c0_g1	4.01	0	0	0	0	0	0	0	0	0	0	0	0	0	0	0	10	202.25	65.28	0	0	0	0	0	0	0	0	0							[T]	Signal transduction mechanisms	--	--	--	--	Dual specificity phosphatase, catalytic domain;; Protein-tyrosine phosphatase;; Tyrosine phosphatase family	--	--	--	--	PF00782.20;PF00102.27;PF13350.6
TRINITY_DN100907_c0_g1	68.25	0	0	0	18	15.98	8	0	0	0	0	0	0	0	0	0	0	0	0	0	0	0	0	0	0	0	0	0							[L]	Replication, recombination and repair	--	--	--	--	Replication initiator protein A	--	--	--	--	PF10134.9
TRINITY_DN100909_c0_g1	9.34	0	0	0	0	0	0	0	0	0	0	0	0	9	61.67	26.14	0	0	0	0	0	0	0	0	0	0	0	0							--	--	--	--	--	--	--	LINE-1 retrotransposable element ORF2 protein OS=Homo sapiens OX=9606 PE=1 SV=1	--	--	--	--
TRINITY_DN10090_c0_g1	3.82	0	0	0	0	0	0	0	0	0	0	0	0	0	0	0	11	233.33	75.32	0	0	0	0	0	0	0	0	0							--	--	--	--	--	--	--	--	--	--	--	--
TRINITY_DN100916_c0_g1	29.99	0	0	0	0	0	0	0	0	0	0	0	0	0	0	0	0	0	0	0	0	0	0	0	0	4	10.86	5.23							[I]	Lipid transport and metabolism	--	K18588|8.9802e-08|smm:Smp_103280|(RefSeq) hypothetical protein; K18588 coenzyme Q-binding protein COQ10	[I]	Lipid transport and metabolism	Polyketide cyclase / dehydrase and lipid transport	Coenzyme Q-binding protein COQ10 homolog, mitochondrial OS=Danio rerio OX=7955 GN=zgc:73324 PE=2 SV=2	putative protein COQ10, mitochondrial precursor, partial [Scleropages formosus]	gi|938084082|ref|KPP78960.1|	--	PF03364.20
TRINITY_DN100917_c0_g1	23.57	0	0	0	0	0	0	0	0	0	0	0	0	0	0	0	0	0	0	0	0	0	0	0	0	0	0	0							--	--	--	--	--	--	--	--	--	--	--	--
TRINITY_DN100920_c0_g1	11.97	0	0	0	0	0	0	0	0	0	0	0	0	0	0	0	0	0	0	0	0	0	0	0	0	15	98.84	47.57							--	--	--	--	--	--	--	--	--	--	--	--
TRINITY_DN100938_c0_g1	19.55	0	0	0	0	0	0	0	0	0	0	0	0	0	0	0	0	0	0	0	0	0	8	29.37	14.49	0	0	0							[E]	Amino acid transport and metabolism	--	--	--	--	--	Ethanolamine utilization protein EutJ OS=Escherichia coli (strain K12) OX=83333 GN=eutJ PE=4 SV=1	--	--	--	--
TRINITY_DN100940_c2_g1	9	0	0	0	0	0	0	33	192.28	78.95	0	0	0	0	0	0	0	0	0	0	0	0	0	0	0	0	0	0							--	--	--	K01679|1.48925e-12|asn:102373049|(RefSeq) fumarate hydratase, mitochondrial; K01679 fumarate hydratase, class II [EC:4.2.1.2]	--	--	--	Pol polyprotein (Fragment) OS=Feline endogenous virus ECE1 OX=11766 GN=pol PE=3 SV=1	fumarate hydratase, mitochondrial [Alligator sinensis]	gi|557267352|ref|XP_006019062.1|	--	--
TRINITY_DN100940_c3_g1	13.22	0	0	0	0	0	0	0	0	0	0	0	0	0	0	0	0	0	0	0	0	0	11	59.54	29.37	0	0	0							--	--	--	K12022|9.35899e-08|rro:104663466|(RefSeq) tripartite motif containing 46; K12022 tripartite motif-containing protein 46	--	--	--	Protein PPP5D1 OS=Homo sapiens OX=9606 GN=PPP5D1 PE=2 SV=2	--	--	--	--
TRINITY_DN100945_c0_g1	11.17	0	0	0	0	0	0	0	0	0	0	0	0	0	0	0	0	0	0	0	0	0	0	0	0	0	0	0							--	--	--	--	--	--	--	--	--	--	--	--
TRINITY_DN100947_c0_g1	23.57	0	0	0	0	0	0	0	0	0	0	0	0	0	0	0	0	0	0	0	0	0	0	0	0	0	0	0							--	--	--	--	--	--	--	--	--	--	--	--
TRINITY_DN100950_c0_g1	20.65	0	0	0	0	0	0	0	0	0	0	0	0	0	0	0	0	0	0	0	0	0	0	0	0	0	0	0							--	--	--	--	--	--	--	--	--	--	--	--
TRINITY_DN100952_c0_g1	37.9	0	0	0	10	15.15	7.59	0	0	0	0	0	0	0	0	0	0	0	0	0	0	0	0	0	0	0	0	0							--	--	--	--	--	--	--	--	--	--	--	--
TRINITY_DN100957_c0_g1	10.05	0	0	0	0	0	0	0	0	0	0	0	0	0	0	0	0	0	0	0	0	0	0	0	0	0	0	0							--	--	--	--	--	--	--	--	--	--	--	--
TRINITY_DN100964_c0_g1	32.77	0	0	0	0	0	0	0	0	0	0	0	0	8	16.54	7.01	0	0	0	0	0	0	0	0	0	0	0	0							--	--	--	--	--	--	--	--	--	--	--	--
TRINITY_DN100967_c0_g1	17.95	0	0	0	0	0	0	0	0	0	0	0	0	0	0	0	0	0	0	0	0	0	0	0	0	0	0	0							--	--	--	--	--	--	--	--	--	--	--	--
TRINITY_DN100969_c0_g1	139.6	27	21.54	7.16	0	0	0	0	0	0	0	0	0	0	0	0	0	0	0	0	0	0	0	0	0	0	0	0							--	--	--	K16602|1.40275e-24|mze:101471129|(RefSeq) tubulin polyglutamylase TTLL5 isoform X1; K16602 tubulin polyglutamylase TTLL5 [EC:6.-.-.-]	--	--	--	--	PREDICTED: tubulin polyglutamylase TTLL5 isoform X4 [Lates calcarifer]	gi|1079751800|ref|XP_018545611.1|	--	--
TRINITY_DN10096_c0_g1	63.15	0	0	0	0	0	0	0	0	0	0	0	0	0	0	0	0	0	0	0	0	0	0	0	0	0	0	0							--	--	--	--	--	--	--	--	--	--	--	--
TRINITY_DN10096_c0_g2	10.25	0	0	0	0	0	0	0	0	0	0	0	0	0	0	0	0	0	0	0	0	0	9	83.57	41.23	0	0	0							--	--	--	--	--	--	--	--	--	--	--	--
TRINITY_DN10096_c0_g3	21.79	0	0	0	14	35.24	17.65	0	0	0	0	0	0	0	0	0	0	0	0	0	0	0	0	0	0	0	0	0							--	--	--	--	--	--	--	--	--	--	--	--
TRINITY_DN100979_c0_g1	34.93	15	90.41	30.05	0	0	0	0	0	0	0	0	0	0	0	0	0	0	0	0	0	0	0	0	0	0	0	0							--	--	--	--	--	--	--	--	--	--	--	--
TRINITY_DN10099_c0_g1	2766.73	147	11.13	3.7	91	10.26	5.14	169	8.35	3.43	66	4.33	2.11	38	1.02	0.43	141	4.62	1.49	81	3.2	1.56	62	3.89	1.92	56	1.79	0.86	0.100411	0.581396	-0.7194	0.861224	0.959174	0.0785123	--	--	--	--	--	--	--	--	--	--	--	--
TRINITY_DN10099_c6_g1	4.01	0	0	0	0	0	0	0	0	0	0	0	0	0	0	0	0	0	0	0	0	0	0	0	0	0	0	0							--	--	--	--	--	--	--	--	--	--	--	--
TRINITY_DN1009_c0_g1	576.34	2741	381.03	126.65	6750	797.08	399.26	5053	615.73	252.8	2379	322.8	157.31	4276	577.88	244.92	4298	707.88	228.5	3831	431.99	210.14	4009	523.87	258.45	1980	321.75	154.84	0.153411	0.661981	-0.431011	0.88875	0.96936	-0.0338344	--	--	Cellular Component: extracellular region (GO:0005576);; Molecular Function: guanylate cyclase activator activity (GO:0030250);; Biological Process: positive regulation of guanylate cyclase activity (GO:0031284);;	--	--	--	Guanylin precursor	Guanylin OS=Sus scrofa OX=9823 GN=GUCA2A PE=3 SV=1	PREDICTED: guanylin-like [Lates calcarifer]	gi|1079779760|ref|XP_018559924.1|	--	PF02058.15
TRINITY_DN100_c0_g2	2689.27	197	5.62	1.87	136	3.53	1.77	91	2.46	1.01	139	4.12	2.01	146	4.33	1.83	248	8.94	2.89	140	3.5	1.7	94	2.68	1.32	100	3.52	1.69	0.65336	0.936965	-0.191628	0.304128	0.733265	0.382354	--	--	Biological Process: signal transduction (GO:0007165);; Cellular Component: integral component of membrane (GO:0016021);;	K05169|0|mze:101463927|(RefSeq) single Ig IL-1-related receptor; K05169 single Ig IL-1R-related molecule	--	--	TIR domain;; Immunoglobulin domain;; Immunoglobulin domain;; Immunoglobulin domain;; Immunoglobulin I-set domain;; TIR domain;; Ig-like domain on T-cell surface glycoprotein CD3 epsilon chain	Single Ig IL-1-related receptor OS=Homo sapiens OX=9606 GN=SIGIRR PE=1 SV=3	single Ig IL-1-related receptor [Seriola dumerili]	gi|1250143858|ref|XP_022611665.1|	--	PF01582.20;PF13895.6;PF13927.6;PF00047.25;PF07679.16;PF13676.6;PF16681.5
TRINITY_DN101008_c0_g1	14.1	0	0	0	0	0	0	0	0	0	7	32.67	15.92	0	0	0	0	0	0	0	0	0	0	0	0	0	0	0							--	--	--	--	--	--	--	--	--	--	--	--
TRINITY_DN10100_c0_g1	112	0	0	0	18	10.18	5.1	0	0	0	0	0	0	0	0	0	0	0	0	6	3.45	1.68	0	0	0	0	0	0							--	--	--	--	--	--	--	--	--	--	--	--
TRINITY_DN101018_c0_g1	34.93	0	0	0	0	0	0	0	0	0	0	0	0	0	0	0	0	0	0	0	0	0	0	0	0	0	0	0							--	--	--	--	--	--	PilZ domain	Alginate biosynthesis protein Alg44 OS=Pseudomonas putida (strain ATCC 47054 / DSM 6125 / NCIMB 11950 / KT2440) OX=160488 GN=alg44 PE=3 SV=1	--	--	--	PF07238.14
TRINITY_DN101021_c0_g2	16.44	0	0	0	0	0	0	0	0	0	0	0	0	0	0	0	0	0	0	0	0	0	0	0	0	0	0	0							--	--	--	--	--	--	--	--	--	--	--	--
TRINITY_DN101025_c0_g1	35.66	0	0	0	29	46.46	23.27	0	0	0	0	0	0	0	0	0	0	0	0	0	0	0	0	0	0	0	0	0							[R]	General function prediction only	--	--	--	--	Bacterial transferase hexapeptide (six repeats)	Protein YrdA OS=Shigella flexneri OX=623 GN=yrdA PE=3 SV=1	--	--	--	PF00132.24
TRINITY_DN101027_c0_g1	29.99	0	0	0	0	0	0	0	0	0	13	29.66	14.45	0	0	0	0	0	0	0	0	0	0	0	0	0	0	0							[TK]	--	--	--	--	--	Transcriptional regulatory protein, C terminal	Transcriptional regulatory protein CusR OS=Escherichia coli (strain K12) OX=83333 GN=cusR PE=1 SV=1	uncharacterized protein LOC112242934 [Oncorhynchus tshawytscha]	gi|1367418106|ref|XP_024266544.1|	--	PF00486.28
TRINITY_DN101029_c0_g1	7.71	0	0	0	0	0	0	0	0	0	0	0	0	0	0	0	0	0	0	0	0	0	0	0	0	0	0	0							--	--	--	K09269|9.10731e-31|shr:100919612|(RefSeq) transcription factor SOX-5; K09269 transcription factor SOX5/6/13 (SOX group D)	[K]	Transcription	HMG (high mobility group) box	Transcription factor Sox-5 OS=Xenopus laevis OX=8355 GN=sox5 PE=2 SV=2	transcription factor SOX-5 isoform X5 [Perca flavescens]	gi|1604816917|ref|XP_028426408.1|	--	PF00505.19
TRINITY_DN10102_c2_g1	35.66	0	0	0	0	0	0	0	0	0	0	0	0	0	0	0	21	50.69	16.36	0	0	0	0	0	0	0	0	0							--	--	--	--	--	--	--	LINE-1 retrotransposable element ORF2 protein OS=Mus musculus OX=10090 GN=Pol PE=1 SV=2	--	--	--	--
TRINITY_DN101035_c0_g1	91.65	0	0	0	0	0	0	0	0	0	0	0	0	0	0	0	26	25.57	8.25	0	0	0	0	0	0	0	0	0							[P]	Inorganic ion transport and metabolism	--	--	--	--	NMT1/THI5 like;; Bacterial extracellular solute-binding proteins, family 3	Putative aliphatic sulfonates-binding protein OS=Escherichia coli (strain K12) OX=83333 GN=ssuA PE=1 SV=2	--	--	--	PF09084.11;PF00497.20
TRINITY_DN10103_c0_g1	77.46	0	0	0	0	0	0	0	0	0	0	0	0	14	12.99	5.5	2	2.31	0.74	0	0	0	0	0	0	0	0	0							--	--	--	--	--	--	--	--	--	--	--	--
TRINITY_DN101040_c0_g1	34.93	0	0	0	0	0	0	0	0	0	4	7.9	3.85	0	0	0	0	0	0	0	0	0	0	0	0	0	0	0							--	--	--	--	--	--	--	--	--	--	--	--
TRINITY_DN101042_c0_g1	85.93	0	0	0	0	0	0	0	0	0	0	0	0	0	0	0	0	0	0	0	0	0	0	0	0	0	0	0							--	--	--	--	--	--	--	--	--	--	--	--
TRINITY_DN101043_c0_g1	48.19	0	0	0	0	0	0	0	0	0	0	0	0	0	0	0	14	25.33	8.17	0	0	0	0	0	0	0	0	0							--	--	--	--	--	--	--	--	--	--	--	--
TRINITY_DN101043_c2_g1	12.8	0	0	0	0	0	0	0	0	0	0	0	0	0	0	0	6	39.16	12.64	0	0	0	0	0	0	0	0	0							--	--	--	--	--	--	--	--	--	--	--	--
TRINITY_DN101047_c0_g1	9.69	0	0	0	0	0	0	0	0	0	0	0	0	0	0	0	0	0	0	0	0	0	0	0	0	18	146	70.26							[D]	Cell cycle control, cell division, chromosome partitioning	Molecular Function: tRNA binding (GO:0000049);; Biological Process: tRNA wobble uridine modification (GO:0002098);; Cellular Component: cytosol (GO:0005829);; Molecular Function: nucleotidyltransferase activity (GO:0016779);; Biological Process: protein urmylation (GO:0032447);; Biological Process: tRNA thio-modification (GO:0034227);;	K14168|3.18739e-16|cfo:105253935|(RefSeq) cytoplasmic tRNA 2-thiolation protein 1; K14168 cytoplasmic tRNA 2-thiolation protein 1 [EC:2.7.7.-]	[R]	General function prediction only	PP-loop family	Cytoplasmic tRNA 2-thiolation protein 1 OS=Ustilago maydis (strain 521 / FGSC 9021) OX=237631 GN=NCS6 PE=3 SV=2	cytoplasmic tRNA 2-thiolation protein 1 [Paramormyrops kingsleyae]	gi|1338798306|ref|XP_023696393.1|	--	PF01171.20
TRINITY_DN10104_c0_g2	15.48	0	0	0	0	0	0	0	0	0	0	0	0	0	0	0	0	0	0	0	0	0	10	46.24	22.81	0	0	0							--	--	--	--	--	--	--	--	--	--	--	--
TRINITY_DN101053_c0_g1	36.4	0	0	0	0	0	0	0	0	0	6	11.41	5.56	0	0	0	0	0	0	0	0	0	0	0	0	0	0	0							[ET]	--	--	--	--	--	Bacterial extracellular solute-binding proteins, family 3;; NMT1/THI5 like	Glutamate/aspartate import solute-binding protein OS=Escherichia coli (strain K12) OX=83333 GN=gltI PE=1 SV=2	uncharacterized protein LOC112244496, partial [Oncorhynchus tshawytscha]	gi|1367394283|ref|XP_024267982.1|	--	PF00497.20;PF09084.11
TRINITY_DN101056_c0_g1	32.07	0	0	0	0	0	0	0	0	0	0	0	0	12	25.32	10.73	0	0	0	0	0	0	0	0	0	0	0	0							[L]	Replication, recombination and repair	--	--	--	--	--	DNA topoisomerase 1 OS=Pseudomonas aeruginosa (strain ATCC 15692 / DSM 22644 / CIP 104116 / JCM 14847 / LMG 12228 / 1C / PRS 101 / PAO1) OX=208964 GN=topA PE=3 SV=1	--	--	--	--
TRINITY_DN101057_c0_g1	6.03	0	0	0	0	0	0	0	0	0	5	52.81	25.73	0	0	0	0	0	0	0	0	0	0	0	0	0	0	0							--	--	--	--	--	--	--	--	--	--	--	--
TRINITY_DN101060_c0_g1	27.33	0	0	0	0	0	0	17	35.46	14.56	0	0	0	0	0	0	0	0	0	0	0	0	0	0	0	13	38.56	18.56	0.998366	NA	0.0005295				[S]	Function unknown	--	--	--	--	--	--	--	--	--	--
TRINITY_DN101069_c0_g1	27.33	0	0	0	0	0	0	0	0	0	0	0	0	0	0	0	22	68.64	22.16	0	0	0	0	0	0	0	0	0							--	--	--	--	--	--	--	--	--	--	--	--
TRINITY_DN101077_c0_g1	4.01	0	0	0	0	0	0	19	239.36	98.27	0	0	0	0	0	0	0	0	0	0	0	0	0	0	0	0	0	0							--	--	--	--	--	--	--	--	--	--	--	--
TRINITY_DN101080_c0_g1	26.04	0	0	0	0	0	0	0	0	0	0	0	0	0	0	0	0	0	0	0	0	0	0	0	0	0	0	0							--	--	--	--	--	--	--	NADPH-dependent stearoyl-CoA 9-desaturase OS=Mycobacterium tuberculosis (strain ATCC 25618 / H37Rv) OX=83332 GN=desA3 PE=1 SV=1	--	--	--	--
TRINITY_DN101082_c0_g1	17.95	0	0	0	0	0	0	0	0	0	0	0	0	0	0	0	0	0	0	0	0	0	0	0	0	0	0	0							--	--	--	--	--	--	--	--	--	--	--	--
TRINITY_DN101086_c0_g1	8.34	0	0	0	0	0	0	0	0	0	0	0	0	0	0	0	0	0	0	0	0	0	0	0	0	0	0	0							--	--	--	K03106|3.30323e-07|shr:100916418|(RefSeq) signal recognition particle 54 kDa protein; K03106 signal recognition particle subunit SRP54 [EC:3.6.5.4]	[U]	Intracellular trafficking, secretion, and vesicular transport	--	Signal recognition particle 54 kDa protein OS=Mus musculus OX=10090 GN=Srp54 PE=1 SV=2	signal recognition particle 54 kDa protein-like [Scleropages formosus]	gi|938060874|ref|KPP63373.1|	--	--
TRINITY_DN101089_c0_g3	44.13	0	0	0	0	0	0	0	0	0	0	0	0	0	0	0	0	0	0	0	0	0	0	0	0	0	0	0							--	--	--	--	--	--	--	--	--	--	--	--
TRINITY_DN10108_c0_g1	156.78	0	0	0	0	0	0	0	0	0	0	0	0	9	106.88	45.3	0	0	0	0	0	0	0	0	0	0	0	0							--	--	Molecular Function: SNAP receptor activity (GO:0005484);; Cellular Component: intracellular (GO:0005622);; Biological Process: intracellular protein transport (GO:0006886);; Cellular Component: integral component of membrane (GO:0016021);; Biological Process: vesicle-mediated transport (GO:0016192);; Biological Process: membrane fusion (GO:0061025);;	K13813|1.78804e-08|dre:569124|(RefSeq) syntaxin-12-like; K13813 syntaxin 12/13	[U]	Intracellular trafficking, secretion, and vesicular transport	--	Syntaxin-12 OS=Rattus norvegicus OX=10116 GN=Stx12 PE=1 SV=1	syntaxin-12 [Larimichthys crocea]	gi|1108923485|ref|XP_019116228.1|	--	--
TRINITY_DN101092_c0_g1	19.01	0	0	0	0	0	0	0	0	0	0	0	0	0	0	0	0	0	0	0	0	0	0	0	0	0	0	0							--	--	--	--	--	--	--	--	--	--	--	--
TRINITY_DN101094_c0_g2	13.22	0	0	0	0	0	0	0	0	0	0	0	0	0	0	0	0	0	0	0	0	0	0	0	0	0	0	0							--	--	Molecular Function: protein dimerization activity (GO:0046983);;	--	--	--	--	--	basic helix-loop-helix domain-containing protein USF3 [Larimichthys crocea]	gi|1529963616|ref|XP_019129242.2|	--	--
TRINITY_DN101097_c0_g1	10.05	0	0	0	0	0	0	0	0	0	0	0	0	0	0	0	0	0	0	0	0	0	4	28.51	14.07	0	0	0							--	--	--	--	--	--	--	--	--	--	--	--
TRINITY_DN10109_c0_g1	120.83	0	0	0	0	0	0	0	0	0	12	7.42	3.61	0	0	0	0	0	0	0	0	0	10	6.17	3.05	0	0	0							--	--	--	--	--	--	--	--	--	--	--	--
TRINITY_DN1010_c2_g1	192.36	4	2.07	0.69	0	0	0	0	0	0	0	0	0	12	4.75	2.01	0	0	0	4	1.36	0.66	30	11.76	5.8	0	0	0				0.538766	NA	-0.183503	--	--	--	K07189|4.28058e-06|dsi:Dsimw501_GD12288|(RefSeq) uncharacterized protein, isoform B; K07189 protein phosphatase 1 regulatory subunit 3A/B/C/D/E	--	--	--	--	--	--	--	--
TRINITY_DN101102_c0_g1	70.07	0	0	0	0	0	0	0	0	0	0	0	0	0	0	0	0	0	0	0	0	0	0	0	0	0	0	0							[E]	Amino acid transport and metabolism	--	--	--	--	Amino acid kinase family	Carbamate kinase OS=Pseudomonas aeruginosa (strain ATCC 15692 / DSM 22644 / CIP 104116 / JCM 14847 / LMG 12228 / 1C / PRS 101 / PAO1) OX=208964 GN=arcC PE=3 SV=1	--	--	--	PF00696.28
TRINITY_DN101106_c0_g1	46.55	0	0	0	0	0	0	25	32.2	13.22	0	0	0	0	0	0	0	0	0	0	0	0	0	0	0	0	0	0							[H]	Coenzyme transport and metabolism	--	--	[H]	Coenzyme transport and metabolism	Dihydrofolate reductase	Dihydrofolate reductase OS=Shigella flexneri OX=623 GN=folA PE=3 SV=1	--	--	--	PF00186.19
TRINITY_DN101111_c0_g1	21.22	0	0	0	0	0	0	0	0	0	0	0	0	0	0	0	0	0	0	4	11.47	5.58	0	0	0	0	0	0							[QR]	--	--	--	--	--	Methyltransferase domain	--	--	--	--	PF08241.12
TRINITY_DN101119_c0_g1	15.48	0	0	0	0	0	0	0	0	0	0	0	0	0	0	0	0	0	0	0	0	0	0	0	0	0	0	0							--	--	--	--	--	--	--	KICSTOR complex protein SZT2 OS=Homo sapiens OX=9606 GN=SZT2 PE=1 SV=3	KICSTOR complex protein SZT2 isoform X10 [Parambassis ranga]	gi|1591543067|ref|XP_028260407.1|	--	--
TRINITY_DN101120_c0_g1	78.4	0	0	0	0	0	0	0	0	0	0	0	0	0	0	0	0	0	0	3	2.43	1.18	0	0	0	12	13.19	6.35							--	--	--	--	--	--	--	--	--	--	--	--
TRINITY_DN101121_c0_g1	11.97	0	0	0	0	0	0	0	0	0	11	60.15	29.31	0	0	0	0	0	0	0	0	0	0	0	0	0	0	0							--	--	--	--	--	--	--	--	--	--	--	--
TRINITY_DN101127_c0_g1	45.74	0	0	0	0	0	0	0	0	0	0	0	0	0	0	0	0	0	0	0	0	0	0	0	0	0	0	0							--	--	--	--	--	--	TonB dependent receptor	--	--	--	--	PF00593.24
TRINITY_DN101133_c0_g1	12.8	0	0	0	0	0	0	0	0	0	0	0	0	0	0	0	0	0	0	0	0	0	6	33.56	16.56	0	0	0							--	--	--	--	--	--	--	--	--	--	--	--
TRINITY_DN101139_c0_g1	32.07	0	0	0	0	0	0	0	0	0	0	0	0	0	0	0	0	0	0	0	0	0	0	0	0	0	0	0							--	--	--	--	--	--	--	--	--	--	--	--
TRINITY_DN101141_c0_g1	21.79	0	0	0	0	0	0	0	0	0	0	0	0	0	0	0	4	15.52	5.01	0	0	0	0	0	0	0	0	0							[L]	Replication, recombination and repair	--	--	--	--	--	DNA topoisomerase 4 subunit A OS=Neisseria gonorrhoeae OX=485 GN=parC PE=3 SV=1	--	--	--	--
TRINITY_DN10114_c0_g1	28	0	0	0	0	0	0	0	0	0	0	0	0	21	48.21	20.43	0	0	0	0	0	0	0	0	0	0	0	0							--	--	--	--	--	--	TonB dependent receptor	Ferric-pseudobactin BN7/BN8 receptor OS=Pseudomonas putida OX=303 GN=pupB PE=2 SV=1	--	--	--	PF00593.24
TRINITY_DN101152_c0_g1	3.82	0	0	0	0	0	0	0	0	0	0	0	0	0	0	0	0	0	0	4	62.89	30.59	0	0	0	0	0	0							--	--	--	--	--	--	--	--	--	--	--	--
TRINITY_DN10115_c0_g1	761.27	184	19.41	6.45	90	8.15	4.08	171	16.15	6.63	119	12.36	6.02	46	4.77	2.02	65	8.22	2.65	83	7.29	3.54	85	8.54	4.22	48	5.92	2.85	0.0930527	0.565001	-0.740742	0.977701	0.992232	-0.0124188	--	--	--	--	--	--	--	--	--	--	--	--
TRINITY_DN101163_c0_g1	3.82	0	0	0	0	0	0	0	0	0	0	0	0	0	0	0	0	0	0	0	0	0	0	0	0	0	0	0							[J]	Translation, ribosomal structure and biogenesis	--	--	--	--	Metallopeptidase family M24	Methionine aminopeptidase B OS=Synechocystis sp. (strain PCC 6803 / Kazusa) OX=1111708 GN=slr0786 PE=3 SV=1	--	--	--	PF00557.24
TRINITY_DN10116_c0_g1	12.38	0	0	0	0	0	0	0	0	0	0	0	0	0	0	0	23	155.1	50.06	0	0	0	0	0	0	0	0	0							--	--	--	--	--	--	--	--	--	--	--	--
TRINITY_DN10116_c1_g1	11.17	0	0	0	0	0	0	0	0	0	0	0	0	0	0	0	17	126.72	40.9	0	0	0	0	0	0	0	0	0							--	--	--	--	--	--	--	--	--	--	--	--
TRINITY_DN101170_c0_g1	18.92	0	0	0	8	69.74	34.93	0	0	0	0	0	0	0	0	0	0	0	0	0	0	0	0	0	0	0	0	0							[R]	General function prediction only	--	--	--	--	Type II transport protein GspH	Inositol 2-dehydrogenase OS=Delftia acidovorans (strain DSM 14801 / SPH-1) OX=398578 GN=iolG PE=3 SV=1	--	--	--	PF12019.8
TRINITY_DN101172_c0_g1	6.29	0	0	0	0	0	0	0	0	0	0	0	0	0	0	0	0	0	0	0	0	0	0	0	0	0	0	0							--	--	--	--	--	--	--	--	--	--	--	--
TRINITY_DN101175_c0_g1	4.84	0	0	0	0	0	0	0	0	0	0	0	0	0	0	0	0	0	0	0	0	0	0	0	0	0	0	0							--	--	--	--	--	--	--	--	--	--	--	--
TRINITY_DN101183_c0_g1	22.97	0	0	0	0	0	0	0	0	0	0	0	0	0	0	0	0	0	0	0	0	0	0	0	0	0	0	0							--	--	--	--	--	--	--	--	uncharacterized protein K02A2.6-like [Carassius auratus]	gi|1469193342|ref|XP_026126567.1|	--	--
TRINITY_DN101188_c0_g1	9.69	0	0	0	10	53.62	26.86	0	0	0	0	0	0	0	0	0	0	0	0	0	0	0	0	0	0	0	0	0							--	--	--	--	--	--	--	--	--	--	--	--
TRINITY_DN10118_c0_g1	272.28	441	147.46	49.02	416	102.4	51.29	345	88.34	36.27	254	72.26	35.22	268	75.97	32.2	280	97.14	31.36	395	95.76	46.58	291	81.04	39.98	307	103.69	49.9	0.633393	0.93282	-0.147908	0.104955	0.491511	-0.461866	--	--	Cellular Component: mitochondrial respiratory chain complex I (GO:0005747);;	K03958|1.53364e-60|mze:101483759|(RefSeq) NADH dehydrogenase [ubiquinone] 1 beta subcomplex subunit 2, mitochondrial; K03958 NADH dehydrogenase (ubiquinone) 1 beta subcomplex subunit 2	--	--	NADH dehydrogenase 1 beta subcomplex subunit 2	NADH dehydrogenase [ubiquinone] 1 beta subcomplex subunit 2, mitochondrial OS=Homo sapiens OX=9606 GN=NDUFB2 PE=1 SV=1	NADH dehydrogenase [ubiquinone] 1 beta subcomplex subunit 2, mitochondrial [Perca flavescens]	gi|1604818372|ref|XP_028427190.1|	--	PF14813.6
TRINITY_DN101190_c0_g1	74.68	0	0	0	0	0	0	0	0	0	0	0	0	17	16.32	6.92	0	0	0	0	0	0	0	0	0	0	0	0							--	--	--	K16480|2.70944e-21|mze:101479078|(RefSeq) oral-facial-digital syndrome 1 protein; K16480 oral-facial-digital syndrome 1 protein	--	--	--	--	hypothetical protein EPR50_G00117470 [Perca flavescens]	gi|1593659745|ref|TDH06848.1|	--	--
TRINITY_DN101190_c0_g2	73.75	25	51.01	16.96	0	0	0	0	0	0	0	0	0	0	0	0	28	33.82	10.92	0	0	0	0	0	0	0	0	0							--	--	--	K16480|1.012e-54|mze:101479078|(RefSeq) oral-facial-digital syndrome 1 protein; K16480 oral-facial-digital syndrome 1 protein	--	--	--	Oral-facial-digital syndrome 1 protein OS=Homo sapiens OX=9606 GN=OFD1 PE=1 SV=1	oral-facial-digital syndrome 1 protein [Seriola dumerili]	gi|1250111027|ref|XP_022596239.1|	--	--
TRINITY_DN101191_c0_g1	197.35	0	0	0	0	0	0	52	18.05	7.41	0	0	0	0	0	0	0	0	0	0	0	0	0	0	0	0	0	0							[M]	Cell wall/membrane/envelope biogenesis	--	--	--	--	--	--	--	--	--	--
TRINITY_DN101193_c0_g1	38.66	0	0	0	18	26.79	13.42	0	0	0	0	0	0	0	0	0	0	0	0	0	0	0	0	0	0	0	0	0							[L]	Replication, recombination and repair	--	--	--	--	Transposase DDE domain	Putative transposase for insertion sequence element IS402 OS=Burkholderia cepacia OX=292 PE=3 SV=1	--	--	--	PF01609.21
TRINITY_DN101193_c0_g2	27.98	0	0	0	0	0	0	0	0	0	0	0	0	26	62.36	26.43	0	0	0	0	0	0	0	0	0	0	0	0							--	--	--	--	--	--	--	--	--	--	--	--
TRINITY_DN101196_c0_g1	8.34	0	0	0	0	0	0	0	0	0	0	0	0	0	0	0	0	0	0	0	0	0	0	0	0	0	0	0							[MG]	--	--	--	--	--	--	--	--	--	--	--
TRINITY_DN101198_c0_g1	33.49	0	0	0	0	0	0	0	0	0	0	0	0	12	24.31	10.3	0	0	0	0	0	0	0	0	0	0	0	0							[H]	Coenzyme transport and metabolism	--	--	--	--	NAD synthase;; PP-loop family	Glutamine-dependent NAD(+) synthetase OS=Mycobacterium leprae (strain TN) OX=272631 GN=nadE PE=3 SV=1	--	--	--	PF02540.17;PF01171.20
TRINITY_DN101201_c0_g1	32.07	0	0	0	0	0	0	0	0	0	0	0	0	0	0	0	0	0	0	0	0	0	0	0	0	0	0	0							--	--	--	--	--	--	--	--	putative interleukin-17 receptor E-like isoform X2 [Amphiprion ocellaris]	gi|1308382390|ref|XP_023121652.1|	--	--
TRINITY_DN10120_c0_g1	93.1	14	21.62	7.19	0	0	0	0	0	0	0	0	0	0	0	0	0	0	0	3	1.97	0.96	0	0	0	0	0	0							--	--	--	--	--	--	--	--	--	--	--	--
TRINITY_DN101210_c0_g1	24.32	0	0	0	0	0	0	0	0	0	0	0	0	0	0	0	0	0	0	0	0	0	0	0	0	0	0	0							--	--	--	--	--	--	--	--	--	--	--	--
TRINITY_DN101215_c0_g1	9	0	0	0	0	0	0	0	0	0	0	0	0	0	0	0	0	0	0	0	0	0	0	0	0	0	0	0							--	--	--	--	--	--	--	--	--	--	--	--
TRINITY_DN101216_c0_g1	53.23	0	0	0	0	0	0	0	0	0	0	0	0	0	0	0	0	0	0	0	0	0	0	0	0	0	0	0							--	--	--	K06825|1.43098e-46|mze:101473881|(RefSeq) fibrillin-1; K06825 fibrillin 1	[T]	Signal transduction mechanisms	Fibrillin 1 unique N-terminal domain	Fibrillin-1 OS=Sus scrofa OX=9823 GN=FBN1 PE=2 SV=1	PREDICTED: fibrillin-1 [Lates calcarifer]	gi|1079739557|ref|XP_018539098.1|	--	PF18193.1
TRINITY_DN101221_c0_g1	10.07	0	0	0	0	0	0	0	0	0	0	0	0	0	0	0	0	0	0	0	0	0	4	30.68	15.14	0	0	0							--	--	--	--	--	--	--	--	--	--	--	--
TRINITY_DN101222_c0_g1	4.2	0	0	0	0	0	0	0	0	0	0	0	0	0	0	0	0	0	0	0	0	0	0	0	0	0	0	0							--	--	--	--	--	--	--	--	--	--	--	--
TRINITY_DN101223_c1_g1	6.56	0	0	0	0	0	0	0	0	0	0	0	0	0	0	0	0	0	0	0	0	0	0	0	0	0	0	0							--	--	--	--	--	--	--	--	--	--	--	--
TRINITY_DN101229_c0_g1	24.25	0	0	0	0	0	0	0	0	0	0	0	0	0	0	0	6	30.6	9.88	0	0	0	0	0	0	0	0	0							[H]	Coenzyme transport and metabolism	--	K03639|7.55474e-12|crg:105328271|(RefSeq) elongation factor Ts, mitochondrial	[H]	Coenzyme transport and metabolism	MoaC family	Cyclic pyranopterin monophosphate synthase OS=Variovorax paradoxus (strain S110) OX=543728 GN=moaC PE=3 SV=1	uncharacterized protein LOC113158577 [Anabas testudineus]	gi|1472967377|ref|XP_026210348.1|	--	PF01967.21
TRINITY_DN101230_c0_g2	24.17	0	0	0	0	0	0	0	0	0	0	0	0	22	60.58	25.68	0	0	0	0	0	0	0	0	0	0	0	0							--	--	Molecular Function: DNA binding (GO:0003677);; Biological Process: erythrocyte maturation (GO:0043249);; Molecular Function: metal ion binding (GO:0046872);;	--	--	--	--	--	activity-dependent neuroprotector homeobox protein 2-like [Seriola lalandi dorsalis]	gi|1317112835|ref|XP_023268058.1|	--	--
TRINITY_DN101232_c0_g1	9.69	0	0	0	0	0	0	0	0	0	0	0	0	0	0	0	0	0	0	0	0	0	8	59.14	29.18	0	0	0							--	--	--	--	--	--	--	--	--	--	--	--
TRINITY_DN101234_c0_g1	20.76	0	0	0	0	0	0	0	0	0	0	0	0	0	0	0	0	0	0	0	0	0	0	0	0	0	0	0							--	--	--	--	--	--	--	--	--	--	--	--
TRINITY_DN101236_c0_g1	31.91	0	0	0	0	0	0	0	0	0	0	0	0	0	0	0	12	61.2	19.76	0	0	0	0	0	0	0	0	0							--	--	--	--	--	--	--	--	--	--	--	--
TRINITY_DN101239_c0_g1	12.38	0	0	0	0	0	0	0	0	0	0	0	0	17	88.76	37.62	0	0	0	0	0	0	0	0	0	0	0	0							--	--	--	--	--	--	--	--	PREDICTED: protein FAM13A isoform X3 [Stegastes partitus]	gi|657572443|ref|XP_008289839.1|	--	--
TRINITY_DN101240_c0_g1	34.21	0	0	0	7	11.65	5.84	0	0	0	0	0	0	0	0	0	0	0	0	0	0	0	0	0	0	0	0	0							[L]	Replication, recombination and repair	--	--	--	--	Resolvase, N terminal domain	Resolvase homolog YneB OS=Bacillus subtilis (strain 168) OX=224308 GN=yneB PE=2 SV=1	--	--	--	PF00239.21
TRINITY_DN101244_c0_g1	15.01	0	0	0	22	78.21	39.18	0	0	0	0	0	0	0	0	0	0	0	0	0	0	0	0	0	0	0	0	0							--	--	--	--	--	--	--	--	--	--	--	--
TRINITY_DN101245_c0_g1	4.41	0	0	0	0	0	0	0	0	0	0	0	0	11	156.24	66.22	0	0	0	0	0	0	0	0	0	0	0	0							--	--	--	--	--	--	Transcription termination factor nusG	--	--	--	--	PF02357.19
TRINITY_DN101246_c0_g1	22.97	0	0	0	29	69.58	34.85	0	0	0	0	0	0	0	0	0	0	0	0	0	0	0	0	0	0	0	0	0							--	--	--	--	--	--	--	--	--	--	--	--
TRINITY_DN10124_c0_g1	70.07	0	0	0	0	0	0	0	0	0	0	0	0	25	25.46	10.79	0	0	0	8	7.21	3.51	0	0	0	0	0	0							--	--	--	--	--	--	--	--	--	--	--	--
TRINITY_DN101253_c0_g1	4.41	0	0	0	0	0	0	0	0	0	0	0	0	0	0	0	0	0	0	0	0	0	0	0	0	0	0	0							--	--	--	--	--	--	--	--	putative proline-rich extensin-like protein EPR1 [Scophthalmus maximus]	gi|1395240960|ref|AWP12567.1|	--	--
TRINITY_DN101256_c0_g1	103.22	14	17.29	5.75	0	0	0	0	0	0	0	0	0	0	0	0	0	0	0	0	0	0	0	0	0	0	0	0							[GEPR]	--	--	--	--	--	Major Facilitator Superfamily	Bicyclomycin resistance protein OS=Escherichia coli (strain K12) OX=83333 GN=bcr PE=1 SV=4	--	--	--	PF07690.16
TRINITY_DN101260_c0_g1	76.53	0	0	0	0	0	0	0	0	0	0	0	0	0	0	0	0	0	0	20	16.57	8.06	0	0	0	0	0	0							--	--	--	--	--	--	--	--	--	--	--	--
TRINITY_DN101262_c0_g1	8.02	0	0	0	0	0	0	0	0	0	0	0	0	0	0	0	0	0	0	0	0	0	0	0	0	9	87.83	42.27							[J]	Translation, ribosomal structure and biogenesis	--	--	--	--	TGS domain	Threonine--tRNA ligase OS=Ralstonia solanacearum (strain GMI1000) OX=267608 GN=thrS PE=3 SV=1	--	--	--	PF02824.21
TRINITY_DN101269_c0_g1	60.1	0	0	0	0	0	0	0	0	0	4	20.51	9.99	0	0	0	0	0	0	0	0	0	0	0	0	0	0	0							--	--	--	--	--	--	--	--	--	--	--	--
TRINITY_DN101269_c0_g3	4.84	0	0	0	0	0	0	0	0	0	0	0	0	0	0	0	12	201.93	65.18	0	0	0	0	0	0	0	0	0							--	--	--	--	--	--	--	--	--	--	--	--
TRINITY_DN101269_c0_g4	7.71	0	0	0	0	0	0	0	0	0	0	0	0	0	0	0	0	0	0	0	0	0	0	0	0	0	0	0							--	--	--	--	--	--	--	--	--	--	--	--
TRINITY_DN101271_c0_g1	40.19	0	0	0	0	0	0	0	0	0	0	0	0	0	0	0	0	0	0	0	0	0	0	0	0	0	0	0							[P]	Inorganic ion transport and metabolism	--	--	--	--	--	Inner membrane protein YbiR OS=Escherichia coli (strain K12) OX=83333 GN=ybiR PE=1 SV=1	--	--	--	--
TRINITY_DN101277_c0_g1	45.74	0	0	0	0	0	0	20	26.18	10.75	0	0	0	0	0	0	0	0	0	0	0	0	0	0	0	0	0	0							--	--	--	--	--	--	OpgC protein	--	--	--	--	PF10129.9
TRINITY_DN101277_c0_g2	10.79	0	0	0	0	0	0	0	0	0	0	0	0	8	47.69	20.21	0	0	0	0	0	0	0	0	0	0	0	0							[S]	Function unknown	--	--	--	--	OpgC protein	--	--	--	--	PF10129.9
TRINITY_DN101278_c0_g1	16.44	0	0	0	0	0	0	0	0	0	0	0	0	0	0	0	0	0	0	0	0	0	0	0	0	0	0	0							[O]	Posttranslational modification, protein turnover, chaperones	Biological Process: inner ear development (GO:0048839);;	K07305|3.20166e-18|phd:102322618|(RefSeq) peptide methionine sulfoxide reductase B1, chloroplastic-like; K07305 peptide-methionine (R)-S-oxide reductase [EC:1.8.4.12]	[O]	Posttranslational modification, protein turnover, chaperones	SelR domain	Peptide methionine sulfoxide reductase MsrB OS=Leptospira interrogans serogroup Icterohaemorrhagiae serovar Lai (strain 56601) OX=189518 GN=msrB PE=3 SV=3	Peptide methionine sulfoxide reductase MsrB 1 [Platysternon megacephalum]	gi|1605336482|ref|TFJ94882.1|	--	PF01641.18
TRINITY_DN101285_c0_g1	41.75	12	56.34	18.73	0	0	0	0	0	0	0	0	0	0	0	0	0	0	0	0	0	0	0	0	0	0	0	0							[J]	Translation, ribosomal structure and biogenesis	--	K02493|1.38253e-07|nvi:100118644|(RefSeq) hemK methyltransferase family member 1; K02493 release factor glutamine methyltransferase [EC:2.1.1.297]	--	--	Methyltransferase small domain;; Methyltransferase domain;; Ribosomal protein L11 methyltransferase (PrmA);; Methyltransferase domain;; Methyltransferase domain;; Met-10+ like-protein;; Putative RNA methylase family UPF0020	Release factor glutamine methyltransferase OS=Lactococcus lactis subsp. lactis (strain IL1403) OX=272623 GN=prmC PE=3 SV=1	--	--	--	PF05175.14;PF13847.6;PF06325.13;PF13649.6;PF08241.12;PF02475.16;PF01170.18
TRINITY_DN101286_c0_g1	10.05	0	0	0	0	0	0	0	0	0	0	0	0	0	0	0	0	0	0	0	0	0	0	0	0	0	0	0							--	--	Biological Process: glomerular filtration (GO:0003094);; Biological Process: asymmetric cell division (GO:0008356);; Biological Process: glomerular basement membrane development (GO:0032836);; Biological Process: glomerular visceral epithelial cell development (GO:0072015);;	K18621|4.45378e-22|tru:101074944|(RefSeq) anillin actin binding protein; K18621 actin-binding protein anillin	--	--	--	--	PREDICTED: LOW QUALITY PROTEIN: actin-binding protein anillin-like [Lates calcarifer]	gi|1079762365|ref|XP_018550743.1|	--	--
TRINITY_DN101292_c0_g1	20.65	0	0	0	0	0	0	0	0	0	0	0	0	0	0	0	0	0	0	0	0	0	0	0	0	0	0	0							--	--	--	--	--	--	--	--	--	--	--	--
TRINITY_DN101293_c0_g1	50.69	0	0	0	0	0	0	0	0	0	0	0	0	0	0	0	0	0	0	10	12.31	5.99	0	0	0	0	0	0							--	--	--	--	--	--	--	--	--	--	--	--
TRINITY_DN101295_c0_g1	15.96	0	0	0	0	0	0	0	0	0	0	0	0	0	0	0	0	0	0	0	0	0	0	0	0	0	0	0							--	--	--	--	--	--	--	--	--	--	--	--
TRINITY_DN101297_c0_g1	34.25	0	0	0	0	0	0	0	0	0	0	0	0	0	0	0	0	0	0	0	0	0	0	0	0	0	0	0							--	--	--	--	--	--	--	--	--	--	--	--
TRINITY_DN10129_c0_g1	1482.27	75	3.94	1.31	81	3.8	1.9	98	4.79	1.97	105	5.63	2.74	110	5.9	2.5	95	6.3	2.03	81	3.66	1.78	104	5.38	2.66	89	5.82	2.8	0.676541	0.94609	0.182831	0.921295	0.976233	-0.0385373	--	--	--	K18186|1.41008e-38|mze:101484897|(RefSeq) protein PET100 homolog, mitochondrial; K18186 protein PET100, animal type	[S]	Function unknown	Pet100	Protein PET100 homolog, mitochondrial OS=Sus scrofa OX=9823 GN=PET100 PE=3 SV=1	hypothetical protein EPR50_G00158940 [Perca flavescens]	gi|1593655940|ref|TDH03047.1|	--	PF09803.9
TRINITY_DN10129_c0_g2	25.41	0	0	0	0	0	0	0	0	0	0	0	0	0	0	0	0	0	0	0	0	0	0	0	0	0	0	0							--	--	--	--	--	--	--	--	--	--	--	--
TRINITY_DN1012_c0_g1	2064.84	126	4.43	1.47	212	6.04	3.03	153	3.99	1.64	103	4.02	1.96	169	5.91	2.51	115	3.99	1.29	228	6.59	3.21	178	6.05	2.98	198	7.9	3.8	0.326446	0.81823	0.36668	0.0276126	0.252663	-0.74943	--	--	--	--	--	--	--	--	--	--	--	--
TRINITY_DN101300_c0_g2	20.1	0	0	0	0	0	0	0	0	0	0	0	0	0	0	0	0	0	0	0	0	0	0	0	0	0	0	0							--	--	--	--	--	--	--	--	--	--	--	--
TRINITY_DN101302_c0_g1	100.32	17	21.9	7.28	0	0	0	0	0	0	0	0	0	0	0	0	0	0	0	0	0	0	0	0	0	0	0	0							[R]	General function prediction only	--	--	--	--	Permease family	Guanine/hypoxanthine permease GhxP OS=Escherichia coli (strain K12) OX=83333 GN=ghxP PE=1 SV=1	--	--	--	PF00860.20
TRINITY_DN101303_c0_g1	26.68	0	0	0	0	0	0	43	91.68	37.64	0	0	0	0	0	0	0	0	0	0	0	0	0	0	0	0	0	0							--	--	--	--	--	--	Lysylphosphatidylglycerol synthase TM region	--	--	--	--	PF03706.13
TRINITY_DN101309_c0_g1	18.48	0	0	0	0	0	0	0	0	0	0	0	0	0	0	0	0	0	0	0	0	0	0	0	0	0	0	0							--	--	Molecular Function: vasoactive intestinal polypeptide receptor activity (GO:0004999);; Biological Process: cell surface receptor signaling pathway (GO:0007166);; Biological Process: G protein-coupled receptor signaling pathway (GO:0007186);; Cellular Component: integral component of membrane (GO:0016021);;	K04589|5.16545e-39|mze:101468532|(RefSeq) vasoactive intestinal polypeptide receptor; K04589 vasoactive intestinal peptide receptor 1	[T]	Signal transduction mechanisms	7 transmembrane receptor (Secretin family)	Vasoactive intestinal polypeptide receptor OS=Carassius auratus OX=7957 GN=vipr1 PE=2 SV=1	PREDICTED: vasoactive intestinal polypeptide receptor-like [Pundamilia nyererei]	gi|548408231|ref|XP_005740254.1|	--	PF00002.24
TRINITY_DN101314_c0_g1	21.79	0	0	0	26	65.45	32.78	0	0	0	0	0	0	0	0	0	0	0	0	0	0	0	0	0	0	0	0	0							--	--	--	--	--	--	--	--	--	--	--	--
TRINITY_DN101315_c0_g1	8.02	0	0	0	0	0	0	0	0	0	0	0	0	15	119	50.44	0	0	0	0	0	0	0	0	0	0	0	0							[NT]	--	--	--	--	--	Methyl-accepting chemotaxis protein (MCP) signalling domain	Methyl-accepting chemotaxis protein PA2652 OS=Pseudomonas aeruginosa (strain ATCC 15692 / DSM 22644 / CIP 104116 / JCM 14847 / LMG 12228 / 1C / PRS 101 / PAO1) OX=208964 GN=PA2652 PE=4 SV=1	--	--	--	PF00015.21
TRINITY_DN101317_c0_g1	10.41	0	0	0	0	0	0	0	0	0	0	0	0	0	0	0	0	0	0	0	0	0	0	0	0	0	0	0							[G]	Carbohydrate transport and metabolism	--	--	--	--	--	UPF0719 inner membrane protein YjfL OS=Escherichia coli (strain K12) OX=83333 GN=yjfL PE=1 SV=1	--	--	--	--
TRINITY_DN101324_c0_g1	23.57	0	0	0	0	0	0	0	0	0	12	34.38	16.75	0	0	0	0	0	0	0	0	0	0	0	0	0	0	0							--	--	--	--	--	--	--	--	--	--	--	--
TRINITY_DN101330_c0_g1	32.77	0	0	0	0	0	0	0	0	0	0	0	0	0	0	0	0	0	0	0	0	0	0	0	0	10	24.95	12.01							--	--	--	--	--	--	Metallopeptidase superfamily domain	DNA primase TraC OS=Escherichia coli OX=562 GN=traC PE=1 SV=1	--	--	--	PF18818.1
TRINITY_DN101331_c0_g1	38.66	0	0	0	0	0	0	0	0	0	0	0	0	0	0	0	0	0	0	0	0	0	0	0	0	0	0	0							[L]	Replication, recombination and repair	--	--	--	--	--	DNA topoisomerase 4 subunit A OS=Pseudomonas aeruginosa (strain ATCC 15692 / DSM 22644 / CIP 104116 / JCM 14847 / LMG 12228 / 1C / PRS 101 / PAO1) OX=208964 GN=parC PE=3 SV=1	--	--	--	--
TRINITY_DN101335_c0_g1	24.53	0	0	0	0	0	0	0	0	0	0	0	0	0	0	0	0	0	0	0	0	0	0	0	0	0	0	0							--	--	--	--	--	--	--	--	--	--	--	--
TRINITY_DN10133_c0_g1	99.27	0	0	0	0	0	0	17	63.2	25.95	0	0	0	0	0	0	8	2.79	0.9	0	0	0	0	0	0	13	4.41	2.12	0.998366	NA	0.0005295				--	--	--	--	--	--	--	--	--	--	--	--
TRINITY_DN101342_c0_g1	7.12	0	0	0	0	0	0	0	0	0	0	0	0	0	0	0	0	0	0	0	0	0	5	50.29	24.81	0	0	0							--	--	--	--	--	--	--	--	--	--	--	--
TRINITY_DN101347_c0_g1	17.95	0	0	0	33	99.27	49.72	0	0	0	0	0	0	0	0	0	0	0	0	0	0	0	0	0	0	0	0	0							--	--	--	--	--	--	--	--	--	--	--	--
TRINITY_DN101349_c0_g1	5.29	0	0	0	0	0	0	0	0	0	0	0	0	0	0	0	0	0	0	0	0	0	0	0	0	0	0	0							--	--	--	--	--	--	--	--	--	--	--	--
TRINITY_DN10134_c0_g1	160.46	0	0	0	26	10.55	5.28	25	10.52	4.32	11	5.2	2.53	10	4.7	1.99	0	0	0	0	0	0	0	0	0	0	0	0	0.208005	NA	-0.432255				--	--	--	--	--	--	--	--	--	--	--	--
TRINITY_DN101355_c0_g1	12.38	0	0	0	0	0	0	0	0	0	0	0	0	0	0	0	0	0	0	0	0	0	0	0	0	14	89.24	42.94							--	--	--	--	--	--	--	Probable tautomerase YrdN OS=Bacillus subtilis (strain 168) OX=224308 GN=yrdN PE=3 SV=3	--	--	--	--
TRINITY_DN101356_c0_g1	24.17	0	0	0	0	0	0	0	0	0	0	0	0	0	0	0	0	0	0	0	0	0	0	0	0	0	0	0							--	--	--	--	--	--	--	--	--	--	--	--
TRINITY_DN101361_c0_g1	8.02	0	0	0	0	0	0	0	0	0	0	0	0	0	0	0	0	0	0	0	0	0	0	0	0	0	0	0							--	--	--	--	--	--	--	--	uncharacterized protein LOC109201881 [Oreochromis niloticus]	gi|1110937701|ref|XP_019213166.1|	--	--
TRINITY_DN101365_c1_g1	125.76	0	0	0	0	0	0	0	0	0	0	0	0	0	0	0	0	0	0	0	0	0	0	0	0	0	0	0							--	--	--	K14739|1.93892e-11|ocu:100343299|metallothionein 1/2	[P]	Inorganic ion transport and metabolism	Metallothionein	Metallothionein-2 OS=Pongo abelii OX=9601 GN=MT2 PE=3 SV=1	--	--	--	PF00131.20
TRINITY_DN10136_c0_g1	2613.56	1537	45.04	14.97	2680	71.39	35.76	2384	66.3	27.22	2934	89.36	43.55	3012	91.72	38.87	2281	84.49	27.27	3797	97.43	47.39	2307	67.71	33.4	2603	94.19	45.33	0.0792871	0.527436	0.473001	0.293337	0.726693	-0.250795	--	--	Molecular Function: structural molecule activity (GO:0005198);; Biological Process: intracellular protein transport (GO:0006886);; Biological Process: vesicle-mediated transport (GO:0016192);; Cellular Component: clathrin coat of trans-Golgi network vesicle (GO:0030130);; Cellular Component: clathrin coat of coated pit (GO:0030132);;	K04644|2.62184e-122|tru:101072494|(RefSeq) clathrin light chain A; K04644 clathrin light chain A	[U]	Intracellular trafficking, secretion, and vesicular transport	Clathrin light chain	Clathrin light chain A OS=Bos taurus OX=9913 GN=CLTA PE=1 SV=1	clathrin light chain A [Epinephelus coioides]	gi|334362479|ref|AEG78438.1|	--	PF01086.17
TRINITY_DN101371_c0_g1	4.41	0	0	0	0	0	0	25	287.12	117.88	0	0	0	0	0	0	0	0	0	0	0	0	0	0	0	0	0	0							--	--	--	K06237|1.1425e-09|ola:101162642|(RefSeq) collagen alpha-2(IV) chain isoform X1; K06237 collagen, type IV, alpha	--	--	Collagen triple helix repeat (20 copies)	--	PREDICTED: collagen alpha-2(IV) chain [Hippocampus comes]	gi|1129961026|ref|XP_019740236.1|	--	PF01391.18
TRINITY_DN101377_c0_g1	117.88	19	19.32	6.42	0	0	0	0	0	0	0	0	0	0	0	0	0	0	0	4	2.19	1.06	0	0	0	0	0	0							--	--	--	--	--	--	--	--	--	--	--	--
TRINITY_DN101381_c0_g2	12.8	0	0	0	0	0	0	0	0	0	0	0	0	0	0	0	0	0	0	0	0	0	0	0	0	0	0	0							--	--	--	--	--	--	--	--	--	--	--	--
TRINITY_DN101382_c0_g1	14.55	0	0	0	0	0	0	0	0	0	0	0	0	13	58.03	24.59	0	0	0	0	0	0	0	0	0	0	0	0							--	--	--	--	--	--	--	--	--	--	--	--
TRINITY_DN101383_c0_g1	23.57	0	0	0	0	0	0	0	0	0	0	0	0	16	45.13	19.13	0	0	0	0	0	0	0	0	0	0	0	0							--	--	--	--	--	--	--	--	--	--	--	--
TRINITY_DN101384_c1_g1	15.96	0	0	0	0	0	0	0	0	0	0	0	0	0	0	0	0	0	0	0	0	0	0	0	0	0	0	0							--	--	--	--	--	--	--	--	--	--	--	--
TRINITY_DN101389_c0_g1	14.1	0	0	0	0	0	0	0	0	0	0	0	0	0	0	0	24	142.37	45.95	0	0	0	0	0	0	0	0	0							--	--	--	K17387|1.78598e-27|tru:101077499|(RefSeq) kinesin family member 23; K17387 kinesin family member 23	[Z]	Cytoskeleton	--	Kinesin-like protein KIF23 OS=Homo sapiens OX=9606 GN=KIF23 PE=1 SV=3	hypothetical protein EPR50_G00002200 [Perca flavescens]	gi|1593669747|ref|TDH16840.1|	--	--
TRINITY_DN101396_c0_g1	193.35	0	0	0	33	11.24	5.63	0	0	0	0	0	0	0	0	0	20	9.66	3.12	0	0	0	0	0	0	0	0	0							--	--	--	--	--	--	--	--	--	--	--	--
TRINITY_DN1013_c0_g1	3106.97	85	2.15	0.72	20	0.46	0.23	77	1.86	0.76	38	1	0.49	94	2.12	0.9	118	3.79	1.22	34	0.76	0.37	16	0.41	0.2	53	1.66	0.8	0.498088	0.890177	-0.344249	0.237072	0.675122	0.552485	--	--	--	K17332|0|mze:101475633|(RefSeq) nuclear factor of activated T-cells, cytoplasmic 2; K17332 nuclear factor of activated T-cells, cytoplasmic 2	--	--	Rel homology DNA-binding domain;; Rel homology dimerisation domain;; IPT/TIG domain	Nuclear factor of activated T-cells, cytoplasmic 2 OS=Mus musculus OX=10090 GN=Nfatc2 PE=1 SV=3	PREDICTED: nuclear factor of activated T-cells, cytoplasmic 2-like [Stegastes partitus]	gi|657591428|ref|XP_008300197.1|	--	PF00554.22;PF16179.5;PF01833.24
TRINITY_DN101414_c0_g1	54.09	0	0	0	0	0	0	0	0	0	0	0	0	0	0	0	0	0	0	0	0	0	0	0	0	0	0	0							[I]	Lipid transport and metabolism	--	--	--	--	--	Uncharacterized protein YnbD OS=Escherichia coli (strain K12) OX=83333 GN=ynbD PE=1 SV=1	--	--	--	--
TRINITY_DN10141_c0_g1	61.06	0	0	0	0	0	0	0	0	0	0	0	0	0	0	0	9	13	4.2	3	3.09	1.5	1	1.2	0.59	15	20.83	10.03							--	--	--	--	--	--	--	--	--	--	--	--
TRINITY_DN101421_c0_g1	4.84	0	0	0	0	0	0	0	0	0	0	0	0	0	0	0	0	0	0	0	0	0	0	0	0	0	0	0							--	--	--	--	--	--	--	--	--	--	--	--
TRINITY_DN101426_c0_g1	33.49	0	0	0	0	0	0	0	0	0	0	0	0	7	14.18	6.01	0	0	0	0	0	0	0	0	0	0	0	0							--	--	--	--	--	--	--	--	--	--	--	--
TRINITY_DN101435_c0_g1	21.79	0	0	0	0	0	0	0	0	0	0	0	0	0	0	0	0	0	0	0	0	0	0	0	0	10	36.81	17.72							--	--	--	--	--	--	--	--	--	--	--	--
TRINITY_DN101436_c0_g1	3.63	0	0	0	0	0	0	0	0	0	0	0	0	0	0	0	0	0	0	0	0	0	0	0	0	0	0	0							--	--	--	--	--	--	--	--	--	--	--	--
TRINITY_DN101439_c0_g1	12.38	0	0	0	0	0	0	0	0	0	7	37.06	18.06	0	0	0	0	0	0	0	0	0	0	0	0	0	0	0							--	--	--	--	--	--	--	--	--	--	--	--
TRINITY_DN101441_c0_g1	47.37	0	0	0	0	0	0	0	0	0	0	0	0	0	0	0	25	45.97	14.84	0	0	0	0	0	0	0	0	0							[EJ]	--	--	K13278|9.90727e-10|dsi:Dsimw501_GD17975|(RefSeq) uncharacterized protein; K13278 60kDa lysophospholipase [EC:3.5.1.1]	[E]	Amino acid transport and metabolism	--	L-asparaginase 1 OS=Escherichia coli (strain K12) OX=83333 GN=ansA PE=1 SV=1	PREDICTED: 60 kDa lysophospholipase isoform X2 [Scleropages formosus]	gi|1083406272|ref|XP_018583146.1|	--	--
TRINITY_DN101442_c0_g1	20.65	0	0	0	0	0	0	0	0	0	0	0	0	0	0	0	0	0	0	0	0	0	0	0	0	0	0	0							--	--	--	--	--	--	--	--	--	--	--	--
TRINITY_DN101445_c0_g1	34.93	0	0	0	0	0	0	0	0	0	0	0	0	0	0	0	24	59.1	19.08	0	0	0	0	0	0	0	0	0							--	--	--	--	--	--	--	--	--	--	--	--
TRINITY_DN101446_c0_g1	42.54	0	0	0	0	0	0	0	0	0	0	0	0	0	0	0	0	0	0	0	0	0	5	8.54	4.21	0	0	0							--	--	--	--	--	--	--	--	--	--	--	--
TRINITY_DN101455_c0_g1	204.86	21	15.51	5.15	0	0	0	0	0	0	0	0	0	0	0	0	0	0	0	0	0	0	0	0	0	0	0	0							--	--	--	--	--	--	--	--	--	--	--	--
TRINITY_DN101455_c0_g2	40.97	0	0	0	0	0	0	0	0	0	0	0	0	11	18.45	7.82	0	0	0	0	0	0	0	0	0	0	0	0							--	--	--	--	--	--	--	--	--	--	--	--
TRINITY_DN101456_c0_g1	9.69	0	0	0	0	0	0	0	0	0	0	0	0	0	0	0	0	0	0	2	12.43	6.04	0	0	0	0	0	0							--	--	--	--	--	--	--	LINE-1 retrotransposable element ORF2 protein OS=Homo sapiens OX=9606 PE=1 SV=1	--	--	--	--
TRINITY_DN101457_c0_g1	43.33	0	0	0	0	0	0	0	0	0	0	0	0	0	0	0	0	0	0	0	0	0	0	0	0	0	0	0							--	--	--	--	--	--	--	--	--	--	--	--
TRINITY_DN101461_c0_g1	3.82	0	0	0	0	0	0	0	0	0	0	0	0	0	0	0	0	0	0	0	0	0	0	0	0	0	0	0							--	--	--	--	--	--	--	--	nuclear GTPase SLIP-GC-like isoform X1 [Astatotilapia calliptera]	gi|1468929735|ref|XP_026020768.1|	--	--
TRINITY_DN101463_c0_g1	26.04	0	0	0	0	0	0	0	0	0	0	0	0	0	0	0	0	0	0	0	0	0	6	16.6	8.19	0	0	0							--	--	--	--	--	--	--	--	--	--	--	--
TRINITY_DN101465_c0_g2	17.44	0	0	0	0	0	0	0	0	0	0	0	0	0	0	0	0	0	0	0	0	0	0	0	0	0	0	0							--	--	--	--	--	--	--	--	--	--	--	--
TRINITY_DN101465_c2_g1	77.46	0	0	0	0	0	0	0	0	0	0	0	0	0	0	0	22	25.37	8.19	0	0	0	2	1.9	0.94	0	0	0							--	--	--	--	--	--	--	--	--	--	--	--
TRINITY_DN101465_c3_g1	93.56	16	22.85	7.6	0	0	0	0	0	0	0	0	0	0	0	0	0	0	0	0	0	0	0	0	0	0	0	0							--	--	--	--	--	--	--	--	unnamed protein product [Oncorhynchus mykiss]	gi|642100733|ref|CDQ76752.1|	--	--
TRINITY_DN101466_c0_g1	4.01	0	0	0	36	444.97	222.89	0	0	0	0	0	0	0	0	0	0	0	0	0	0	0	0	0	0	0	0	0							[E]	Amino acid transport and metabolism	--	--	--	--	--	--	--	--	--	--
TRINITY_DN101468_c0_g1	6.84	0	0	0	0	0	0	0	0	0	0	0	0	0	0	0	0	0	0	0	0	0	0	0	0	0	0	0							--	--	--	--	--	--	--	--	--	--	--	--
TRINITY_DN101473_c0_g1	29.99	12	89.08	29.61	0	0	0	0	0	0	0	0	0	0	0	0	0	0	0	0	0	0	0	0	0	0	0	0							--	--	Molecular Function: methyltransferase activity (GO:0008168);; Biological Process: methylation (GO:0032259);;	K01415|7.05198e-25|ptr:471026|(RefSeq) endothelin-converting enzyme 2; K22857 EEF1A lysine methyltransferase 4 [EC:2.1.1.-]	[E]	Amino acid transport and metabolism	Methyltransferase domain;; Methyltransferase domain	EEF1A lysine methyltransferase 4 OS=Homo sapiens OX=9606 GN=EEF1AKMT4 PE=1 SV=1	PREDICTED: endothelin-converting enzyme 2 [Stegastes partitus]	gi|657549352|ref|XP_008279433.1|	--	PF13649.6;PF08241.12
TRINITY_DN101475_c0_g1	11.97	0	0	0	0	0	0	0	0	0	0	0	0	0	0	0	0	0	0	0	0	0	0	0	0	0	0	0							--	--	--	--	--	--	--	--	--	--	--	--
TRINITY_DN101476_c0_g1	26.68	0	0	0	0	0	0	0	0	0	0	0	0	0	0	0	0	0	0	0	0	0	0	0	0	0	0	0							--	--	--	--	--	--	ParB-like nuclease domain	--	--	--	--	PF02195.18
TRINITY_DN101477_c0_g1	7.71	0	0	0	0	0	0	0	0	0	0	0	0	25	206	87.31	0	0	0	0	0	0	0	0	0	0	0	0							--	--	--	--	--	--	--	--	--	--	--	--
TRINITY_DN10147_c0_g1	763.27	46	4.84	1.61	14	1.26	0.63	0	0	0	11	1.14	0.56	0	0	0	0	0	0	0	0	0	0	0	0	0	0	0	0.177072	NA	-0.482147				--	--	--	--	--	--	--	--	--	--	--	--
TRINITY_DN101480_c0_g1	38.66	0	0	0	0	0	0	0	0	0	6	10.78	5.25	0	0	0	0	0	0	0	0	0	0	0	0	0	0	0							[V]	Defense mechanisms	--	--	--	--	AcrB/AcrD/AcrF family	Nodulation protein NolG OS=Rhizobium meliloti (strain 1021) OX=266834 GN=nolG PE=3 SV=2	--	--	--	PF00873.19
TRINITY_DN101498_c0_g1	6.03	0	0	0	0	0	0	10	84.98	34.89	0	0	0	0	0	0	0	0	0	0	0	0	0	0	0	0	0	0							[M]	Cell wall/membrane/envelope biogenesis	--	--	--	--	--	--	--	--	--	--
TRINITY_DN1014_c0_g1	1507.37	143	7.61	2.53	283	12.82	6.42	283	14.3	5.87	431	23.19	11.3	512	26.91	11.4	400	25.22	8.14	298	13.05	6.35	182	9.41	4.64	357	22.84	10.99	0.411175	0.851268	0.335137	0.307856	0.733624	0.352349	--	--	--	--	--	--	--	--	flocculation protein FLO9-like [Seriola dumerili]	gi|1250114076|ref|XP_022597886.1|	--	--
TRINITY_DN101506_c0_g1	11.97	0	0	0	0	0	0	0	0	0	0	0	0	0	0	0	0	0	0	0	0	0	0	0	0	0	0	0							--	--	--	--	--	--	--	--	--	--	--	--
TRINITY_DN101512_c0_g1	27.51	0	0	0	0	0	0	37	84.66	34.76	0	0	0	0	0	0	0	0	0	0	0	0	0	0	0	0	0	0							--	--	--	--	--	--	--	--	--	--	--	--
TRINITY_DN101513_c0_g1	4.41	0	0	0	0	0	0	0	0	0	0	0	0	0	0	0	0	0	0	0	0	0	0	0	0	0	0	0							[R]	General function prediction only	--	K09228|3.80658e-21|gja:107118650|(RefSeq) zinc finger protein 14-like; K09228 KRAB domain-containing zinc finger protein	[R]	General function prediction only	Zinc-finger double domain;; Zinc finger, C2H2 type;; C2H2-type zinc finger	Gastrula zinc finger protein XlCGF57.1 (Fragment) OS=Xenopus laevis OX=8355 PE=3 SV=1	gastrula zinc finger protein XlCGF7.1-like [Perca flavescens]	gi|1604783114|ref|XP_028453899.1|	--	PF13465.6;PF00096.26;PF13894.6
TRINITY_DN101513_c0_g2	10.05	0	0	0	0	0	0	0	0	0	0	0	0	0	0	0	0	0	0	0	0	0	0	0	0	0	0	0							[R]	General function prediction only	--	K09228|1.52273e-25|gja:107107182|(RefSeq) zinc finger protein 345-like; K09228 KRAB domain-containing zinc finger protein	[R]	General function prediction only	Zinc-finger double domain;; Zinc finger, C2H2 type;; C2H2-type zinc finger;; zinc-finger C2H2-type;; Zinc-finger double-stranded RNA-binding	Gastrula zinc finger protein XlCGF57.1 (Fragment) OS=Xenopus laevis OX=8355 PE=3 SV=1	PREDICTED: zinc finger protein OZF-like isoform X1 [Hippocampus comes]	gi|1129955419|ref|XP_019737301.1|	--	PF13465.6;PF00096.26;PF13894.6;PF16622.5;PF12171.8
TRINITY_DN101519_c0_g1	6.29	0	0	0	0	0	0	0	0	0	0	0	0	0	0	0	0	0	0	0	0	0	0	0	0	0	0	0							--	--	--	--	--	--	--	--	--	--	--	--
TRINITY_DN101522_c0_g1	10.79	0	0	0	0	0	0	0	0	0	0	0	0	0	0	0	15	115.7	37.35	0	0	0	0	0	0	0	0	0							--	--	--	--	--	--	--	--	--	--	--	--
TRINITY_DN101524_c0_g3	8.02	0	0	0	0	0	0	0	0	0	0	0	0	0	0	0	0	0	0	0	0	0	0	0	0	0	0	0							--	--	--	--	--	--	--	--	--	--	--	--
TRINITY_DN101524_c0_g4	15.01	0	0	0	0	0	0	0	0	0	0	0	0	0	0	0	0	0	0	0	0	0	0	0	0	0	0	0							--	--	--	--	--	--	--	--	--	--	--	--
TRINITY_DN101524_c0_g5	45.74	0	0	0	0	0	0	0	0	0	11	16.88	8.22	0	0	0	0	0	0	0	0	0	0	0	0	0	0	0							--	--	Cellular Component: nucleus (GO:0005634);; Biological Process: DNA replication (GO:0006260);; Biological Process: heart development (GO:0007507);;	K10734|1.43816e-28|mze:101480540|(RefSeq) DNA replication complex GINS protein PSF3; K10734 GINS complex subunit 3	[S]	Function unknown	--	DNA replication complex GINS protein PSF3 OS=Homo sapiens OX=9606 GN=GINS3 PE=1 SV=1	DNA replication complex GINS protein PSF3 isoform X2 [Seriola lalandi dorsalis]	gi|1317158044|ref|XP_023253132.1|	--	--
TRINITY_DN101526_c0_g1	45.74	0	0	0	0	0	0	0	0	0	0	0	0	18	27.24	11.54	0	0	0	0	0	0	0	0	0	0	0	0							--	--	Cellular Component: integral component of membrane (GO:0016021);; Biological Process: cell growth (GO:0016049);;	K19289|1.05894e-06|cmk:103175419|(RefSeq) peripheral myelin protein 22; K19289 peripheral myelin protein 22	--	--	--	Epithelial membrane protein 3 OS=Bos taurus OX=9913 GN=EMP3 PE=2 SV=1	hypothetical protein, partial [Epinephelus bruneus]	gi|328677187|ref|AEB31316.1|	--	--
TRINITY_DN101527_c0_g1	5.29	0	0	0	0	0	0	0	0	0	0	0	0	0	0	0	0	0	0	0	0	0	0	0	0	0	0	0							--	--	--	--	--	--	--	--	--	--	--	--
TRINITY_DN101533_c0_g1	147.54	0	0	0	0	0	0	0	0	0	0	0	0	0	0	0	26	16.27	5.25	0	0	0	0	0	0	0	0	0							--	--	--	--	--	--	--	--	--	--	--	--
TRINITY_DN101535_c0_g1	5.78	0	0	0	0	0	0	0	0	0	0	0	0	0	0	0	0	0	0	0	0	0	0	0	0	0	0	0							--	--	--	--	--	--	--	--	--	--	--	--
TRINITY_DN101538_c0_g1	22.37	0	0	0	0	0	0	0	0	0	0	0	0	0	0	0	0	0	0	0	0	0	0	0	0	10	35.9	17.28							[E]	Amino acid transport and metabolism	--	--	--	--	--	--	--	--	--	--
TRINITY_DN101539_c0_g1	5.78	0	0	0	0	0	0	0	0	0	0	0	0	0	0	0	0	0	0	0	0	0	0	0	0	0	0	0							--	--	--	--	--	--	--	--	--	--	--	--
TRINITY_DN101547_c0_g1	92.26	0	0	0	0	0	0	0	0	0	0	0	0	0	0	0	0	0	0	0	0	0	5	50.29	24.81	0	0	0							[O]	Posttranslational modification, protein turnover, chaperones	--	--	[O]	Posttranslational modification, protein turnover, chaperones	--	Thioredoxin reductase OS=Vibrio cholerae serotype O1 (strain ATCC 39315 / El Tor Inaba N16961) OX=243277 GN=trxB PE=3 SV=1	uncharacterized protein LOC112244378, partial [Oncorhynchus tshawytscha]	gi|1367394087|ref|XP_024267877.1|	--	--
TRINITY_DN101549_c0_g1	26.68	0	0	0	28	58.55	29.33	0	0	0	0	0	0	0	0	0	0	0	0	0	0	0	0	0	0	0	0	0							--	--	--	--	--	--	--	--	--	--	--	--
TRINITY_DN101550_c1_g1	11.17	0	0	0	0	0	0	0	0	0	0	0	0	0	0	0	0	0	0	0	0	0	0	0	0	0	0	0							--	--	--	--	--	--	--	--	--	--	--	--
TRINITY_DN101555_c0_g1	12.38	0	0	0	0	0	0	0	0	0	0	0	0	0	0	0	0	0	0	0	0	0	0	0	0	0	0	0							--	--	--	--	--	--	--	--	--	--	--	--
TRINITY_DN101561_c0_g1	8.02	0	0	0	0	0	0	0	0	0	0	0	0	0	0	0	17	174.97	56.48	0	0	0	0	0	0	0	0	0							[E]	Amino acid transport and metabolism	--	--	--	--	--	--	--	--	--	--
TRINITY_DN101565_c0_g1	13.22	0	0	0	0	0	0	0	0	0	9	44.7	21.78	0	0	0	0	0	0	0	0	0	0	0	0	0	0	0							[G]	Carbohydrate transport and metabolism	--	--	--	--	Binding-protein-dependent transport system inner membrane component	Probable ABC transporter permease protein PH1216 OS=Pyrococcus horikoshii (strain ATCC 700860 / DSM 12428 / JCM 9974 / NBRC 100139 / OT-3) OX=70601 GN=PH1216 PE=3 SV=1	--	--	--	PF00528.22
TRINITY_DN101566_c0_g1	95.49	0	0	0	0	0	0	0	0	0	0	0	0	0	0	0	30	28.38	9.16	0	0	0	0	0	0	0	0	0							--	--	--	--	--	--	--	--	--	--	--	--
TRINITY_DN101567_c0_g1	45.6	4	7.44	2.47	0	0	0	11	46.12	18.94	0	0	0	0	0	0	0	0	0	0	0	0	0	0	0	0	0	0							[E]	Amino acid transport and metabolism	Molecular Function: catalytic activity (GO:0003824);; Biological Process: histidine metabolic process (GO:0006547);;	K01745|1.08331e-11|sko:102808174|(RefSeq) histidine ammonia-lyase-like; K01745 histidine ammonia-lyase [EC:4.3.1.3]	[Q]	Secondary metabolites biosynthesis, transport and catabolism	Aromatic amino acid lyase	Histidine ammonia-lyase OS=Streptococcus gordonii (strain Challis / ATCC 35105 / BCRC 15272 / CH1 / DL1 / V288) OX=467705 GN=hutH PE=3 SV=1	PREDICTED: histidine ammonia-lyase [Clupea harengus]	gi|831277392|ref|XP_012697892.1|	--	PF00221.19
TRINITY_DN101569_c0_g1	31.03	0	0	0	0	0	0	0	0	0	0	0	0	13	27.97	11.86	0	0	0	0	0	0	0	0	0	0	0	0							--	--	--	--	--	--	--	--	--	--	--	--
TRINITY_DN101576_c0_g1	84.04	0	0	0	0	0	0	0	0	0	0	0	0	6	5.16	2.19	23	24.55	7.93	4	3.03	1.47	0	0	0	0	0	0							--	--	--	--	--	--	--	--	--	--	--	--
TRINITY_DN101581_c0_g1	34.21	0	0	0	0	0	0	0	0	0	0	0	0	0	0	0	0	0	0	0	0	0	0	0	0	0	0	0							--	--	--	--	--	--	--	--	--	--	--	--
TRINITY_DN101584_c0_g1	11.17	0	0	0	0	0	0	0	0	0	0	0	0	0	0	0	0	0	0	0	0	0	0	0	0	0	0	0							[NT]	--	--	--	--	--	Methyl-accepting chemotaxis protein (MCP) signalling domain	Protein PilJ OS=Pseudomonas aeruginosa (strain ATCC 15692 / DSM 22644 / CIP 104116 / JCM 14847 / LMG 12228 / 1C / PRS 101 / PAO1) OX=208964 GN=pilJ PE=4 SV=1	--	--	--	PF00015.21
TRINITY_DN101585_c0_g1	7.71	0	0	0	0	0	0	0	0	0	0	0	0	0	0	0	0	0	0	0	0	0	0	0	0	0	0	0							--	--	--	--	--	--	--	--	--	--	--	--
TRINITY_DN101586_c0_g1	157.48	35	23.62	7.85	0	0	0	0	0	0	0	0	0	0	0	0	0	0	0	0	0	0	0	0	0	0	0	0							--	--	--	--	--	--	--	--	--	--	--	--
TRINITY_DN101587_c0_g1	39.42	0	0	0	16	23.39	11.72	0	0	0	0	0	0	0	0	0	0	0	0	0	0	0	0	0	0	0	0	0							[J]	Translation, ribosomal structure and biogenesis	--	--	[J]	Translation, ribosomal structure and biogenesis	--	Peptide chain release factor 2 OS=Pasteurella multocida (strain Pm70) OX=272843 GN=prfB PE=3 SV=2	uncharacterized protein LOC112243204 [Oncorhynchus tshawytscha]	gi|1367418574|ref|XP_024266806.1|	--	--
TRINITY_DN101588_c0_g1	16.44	0	0	0	0	0	0	0	0	0	0	0	0	0	0	0	0	0	0	0	0	0	0	0	0	0	0	0							--	--	--	--	--	--	pfkB family carbohydrate kinase	--	--	--	--	PF00294.24
TRINITY_DN101593_c0_g1	28.25	0	0	0	0	0	0	0	0	0	0	0	0	0	0	0	0	0	0	0	0	0	10	35.73	17.63	0	0	0							[K]	Transcription	--	--	--	--	LysR substrate binding domain	Uncharacterized HTH-type transcriptional regulator YafC OS=Escherichia coli (strain K12) OX=83333 GN=yafC PE=3 SV=1	PREDICTED: uncharacterized HTH-type transcriptional regulator HI_1364-like [Pygocentrus nattereri]	gi|1049296481|ref|XP_017544868.1|	--	PF03466.20
TRINITY_DN101596_c0_g1	10.41	0	0	0	0	0	0	0	0	0	0	0	0	0	0	0	0	0	0	0	0	0	0	0	0	0	0	0							--	--	--	--	--	--	--	--	--	--	--	--
TRINITY_DN10159_c0_g1	434.27	90	17.51	5.82	7	1.1	0.55	107	17.48	7.18	0	0	0	15	2.7	1.14	0	0	0	5	0.77	0.37	0	0	0	0	0	0	0.0078929	0.169786	-1.27252				--	--	--	K06635|7.05465e-77|tru:101072182|(RefSeq) securin-like; K06635 securin	--	--	Securin sister-chromatid separation inhibitor	Securin OS=Pan troglodytes OX=9598 GN=PTTG1 PE=3 SV=1	hypothetical protein EPR50_G00106030 [Perca flavescens]	gi|1593660329|ref|TDH07431.1|	--	PF04856.13
TRINITY_DN1015_c1_g2	1380.27	91	5.14	1.71	86	4.33	2.17	33	1.73	0.71	85	4.89	2.39	74	4.26	1.8	157	11	3.55	172	8.35	4.06	86	4.78	2.36	61	4.17	2.01	0.345564	0.82748	0.444054	0.80352	0.943602	-0.10421	--	--	--	--	--	--	--	--	--	--	--	--
TRINITY_DN101602_c0_g1	4.01	0	0	0	0	0	0	0	0	0	0	0	0	0	0	0	0	0	0	0	0	0	0	0	0	0	0	0							--	--	--	--	--	--	--	--	--	--	--	--
TRINITY_DN101604_c0_g1	10.79	0	0	0	0	0	0	0	0	0	0	0	0	0	0	0	0	0	0	0	0	0	0	0	0	0	0	0							[H]	Coenzyme transport and metabolism	--	--	--	--	NAD synthase	NH(3)-dependent NAD(+) synthetase OS=Pseudomonas mendocina (strain ymp) OX=399739 GN=nadE PE=3 SV=1	--	--	--	PF02540.17
TRINITY_DN10160_c0_g2	101.28	0	0	0	0	0	0	0	0	0	0	0	0	0	0	0	0	0	0	0	0	0	0	0	0	14	12.11	5.83							--	--	--	--	[S]	Function unknown	Uncharacterized coiled-coil protein (DUF2353)	Coiled-coil domain-containing protein 149-B OS=Danio rerio OX=7955 GN=ccdc149b PE=2 SV=1	PREDICTED: coiled-coil domain-containing protein 149-like, partial [Notothenia coriiceps]	gi|736177479|ref|XP_010767666.1|	--	PF09789.9
TRINITY_DN101610_c0_g1	6.84	0	0	0	0	0	0	0	0	0	0	0	0	0	0	0	0	0	0	0	0	0	0	0	0	0	0	0							[GEPR]	--	--	--	--	--	--	--	--	--	--	--
TRINITY_DN101613_c0_g1	51.53	0	0	0	0	0	0	0	0	0	16	21.95	10.7	0	0	0	0	0	0	0	0	0	0	0	0	0	0	0							--	--	Biological Process: signal transduction (GO:0007165);; Biological Process: regulation of GTPase activity (GO:0043087);;	--	--	--	--	GTPase-activating protein and VPS9 domain-containing protein 1 OS=Xenopus laevis OX=8355 GN=gapvd1 PE=2 SV=1	putative GTPase-activating protein and VPS9 domain-containing protein 1-like [Scophthalmus maximus]	gi|1395235124|ref|AWP06735.1|	--	--
TRINITY_DN101614_c0_g1	13.66	0	0	0	0	0	0	0	0	0	0	0	0	0	0	0	0	0	0	0	0	0	0	0	0	0	0	0							--	--	--	--	--	--	--	--	--	--	--	--
TRINITY_DN101617_c0_g1	28.65	0	0	0	0	0	0	0	0	0	0	0	0	0	0	0	20	59.62	19.25	8	17.11	8.32	0	0	0	0	0	0							--	--	--	--	--	--	--	--	--	--	--	--
TRINITY_DN101626_c0_g1	21.22	0	0	0	0	0	0	0	0	0	0	0	0	0	0	0	26	103.52	33.42	0	0	0	0	0	0	0	0	0							[L]	Replication, recombination and repair	--	--	--	--	--	--	--	--	--	--
TRINITY_DN101628_c0_g1	8.34	0	0	0	0	0	0	0	0	0	0	0	0	0	0	0	0	0	0	0	0	0	4	34.36	16.95	0	0	0							--	--	--	--	--	--	--	--	--	--	--	--
TRINITY_DN10162_c0_g1	399.27	104	22.25	7.39	81	13.79	6.91	186	32.97	13.54	112	21.95	10.7	55	10.75	4.56	84	20.06	6.47	95	15.8	7.69	87	16.6	8.19	81	18.85	9.07	0.509601	0.895278	-0.294177	0.685515	0.903369	-0.170949	--	--	--	--	--	--	--	--	--	--	--	--
TRINITY_DN101630_c0_g1	41.75	0	0	0	0	0	0	0	0	0	0	0	0	0	0	0	0	0	0	0	0	0	0	0	0	0	0	0							--	--	--	--	--	--	AMIN domain	--	--	--	--	PF11741.8
TRINITY_DN101646_c0_g1	21.79	0	0	0	16	40.28	20.17	0	0	0	0	0	0	0	0	0	28	108.65	35.07	6	16.76	8.15	0	0	0	0	0	0							--	--	--	--	--	--	--	--	--	--	--	--
TRINITY_DN101652_c0_g1	32.77	0	0	0	0	0	0	0	0	0	0	0	0	0	0	0	0	0	0	0	0	0	0	0	0	0	0	0							[P]	Inorganic ion transport and metabolism	--	--	--	--	Anion-transporting ATPase;; AAA domain;; CobQ/CobB/MinD/ParA nucleotide binding domain	Putative arsenical pump-driving ATPase OS=Prosthecochloris vibrioformis OX=1098 PE=3 SV=1	--	--	--	PF02374.15;PF13614.6;PF01656.23
TRINITY_DN101654_c0_g1	85.93	0	0	0	0	0	0	0	0	0	0	0	0	0	0	0	0	0	0	0	0	0	0	0	0	0	0	0							[K]	Transcription	--	--	--	--	HrcA protein C terminal domain	Heat-inducible transcription repressor HrcA OS=Cutibacterium acnes (strain DSM 16379 / KPA171202) OX=267747 GN=hrcA PE=3 SV=1	--	--	--	PF01628.21
TRINITY_DN101656_c0_g1	16.94	0	0	0	0	0	0	0	0	0	0	0	0	0	0	0	0	0	0	0	0	0	0	0	0	0	0	0							--	--	--	--	--	--	--	--	--	--	--	--
TRINITY_DN101659_c0_g1	38.66	0	0	0	0	0	0	29	44.17	18.13	0	0	0	0	0	0	0	0	0	0	0	0	0	0	0	0	0	0							--	--	--	--	--	--	--	--	--	--	--	--
TRINITY_DN10165_c0_g2	4.62	0	0	0	0	0	0	0	0	0	0	0	0	0	0	0	0	0	0	0	0	0	0	0	0	0	0	0							--	--	--	--	--	--	--	--	--	--	--	--
TRINITY_DN101660_c0_g1	8.02	0	0	0	0	0	0	0	0	0	0	0	0	0	0	0	0	0	0	9	67.49	32.83	0	0	0	0	0	0							--	--	--	--	--	--	--	--	--	--	--	--
TRINITY_DN101661_c0_g1	5.78	0	0	0	0	0	0	0	0	0	0	0	0	0	0	0	0	0	0	2	20.8	10.12	0	0	0	0	0	0							--	--	--	--	--	--	--	--	--	--	--	--
TRINITY_DN101662_c0_g1	11.17	0	0	0	0	0	0	0	0	0	9	52.58	25.62	0	0	0	0	0	0	0	0	0	0	0	0	0	0	0							--	--	--	--	--	--	--	--	--	--	--	--
TRINITY_DN101663_c0_g2	8.02	0	0	0	18	115.2	57.7	0	0	0	0	0	0	11	87.27	36.99	0	0	0	0	0	0	0	0	0	0	0	0							--	--	--	--	--	--	--	--	--	--	--	--
TRINITY_DN101670_c0_g1	20.65	0	0	0	0	0	0	0	0	0	0	0	0	0	0	0	0	0	0	9	26.49	12.88	0	0	0	0	0	0							[S]	Function unknown	--	--	--	--	--	--	--	--	--	--
TRINITY_DN101682_c0_g1	20.1	0	0	0	0	0	0	0	0	0	0	0	0	0	0	0	0	0	0	0	0	0	0	0	0	0	0	0							--	--	--	--	--	--	--	--	--	--	--	--
TRINITY_DN101685_c0_g1	70.99	0	0	0	0	0	0	0	0	0	0	0	0	0	0	0	0	0	0	0	0	0	0	0	0	0	0	0							--	--	--	--	--	--	--	--	--	--	--	--
TRINITY_DN101688_c0_g1	29.31	0	0	0	0	0	0	0	0	0	0	0	0	0	0	0	0	0	0	0	0	0	0	0	0	0	0	0							[R]	General function prediction only	--	--	--	--	--	Putative oxidoreductase YceM OS=Escherichia coli (strain K12) OX=83333 GN=yceM PE=1 SV=1	--	--	--	--
TRINITY_DN101689_c0_g1	156.48	0	0	0	0	0	0	0	0	0	0	0	0	0	0	0	0	0	0	0	0	0	0	0	0	0	0	0							--	--	--	--	--	--	--	--	--	--	--	--
TRINITY_DN101692_c0_g1	15.96	0	0	0	0	0	0	0	0	0	0	0	0	0	0	0	0	0	0	0	0	0	0	0	0	22	109.27	52.59							[F]	Nucleotide transport and metabolism	--	--	--	--	--	Uncharacterized transporter YutK OS=Bacillus subtilis (strain 168) OX=224308 GN=yutK PE=3 SV=1	--	--	--	--
TRINITY_DN101693_c0_g1	4.2	0	0	0	0	0	0	0	0	0	0	0	0	15	223.2	94.6	0	0	0	0	0	0	0	0	0	0	0	0							[NOU]	--	--	--	--	--	Bacterial Peptidase A24 N-terminal domain	Type 4 prepilin-like proteins leader peptide-processing enzyme OS=Synechocystis sp. (strain PCC 6803 / Kazusa) OX=1111708 GN=hofD PE=3 SV=1	uncharacterized protein LOC112244175 [Oncorhynchus tshawytscha]	gi|1367393742|ref|XP_024267696.1|	--	PF06750.13
TRINITY_DN101695_c0_g1	3.82	0	0	0	0	0	0	0	0	0	0	0	0	10	163.66	69.37	0	0	0	0	0	0	0	0	0	0	0	0							--	--	--	--	--	--	--	--	--	--	--	--
TRINITY_DN101697_c0_g1	20.1	0	0	0	0	0	0	0	0	0	0	0	0	0	0	0	0	0	0	0	0	0	0	0	0	0	0	0							--	--	--	--	--	--	--	--	--	--	--	--
TRINITY_DN101698_c0_g1	11.57	0	0	0	0	0	0	0	0	0	0	0	0	0	0	0	0	0	0	0	0	0	0	0	0	0	0	0							--	--	--	--	--	--	--	--	--	--	--	--
TRINITY_DN1016_c0_g1	1716.1	268	13.77	4.58	373	17.17	8.6	165	5.65	2.32	201	7.7	3.75	151	7.51	3.18	303	13.7	4.42	223	10.38	5.05	206	9.07	4.47	176.01	11.1	5.34	0.516631	0.896509	-0.240917	0.853214	0.956068	-0.0654395	--	--	Molecular Function: thiol-dependent ubiquitin-specific protease activity (GO:0004843);; Biological Process: protein deubiquitination (GO:0016579);;	K09602|7.07903e-177|mze:101466582|(RefSeq) ubiquitin thioesterase OTUB1; K09602 ubiquitin thioesterase protein OTUB1 [EC:3.4.19.12]	[S]	Function unknown	Peptidase C65 Otubain;; OTU-like cysteine protease	Ubiquitin thioesterase OTUB1 OS=Rattus norvegicus OX=10116 GN=Otub1 PE=1 SV=1	ubiquitin thioesterase OTUB1 [Perca flavescens]	gi|1604799650|ref|XP_028419810.1|	--	PF10275.9;PF02338.19
TRINITY_DN101701_c0_g2	89.74	0	0	0	0	0	0	29	20.72	8.51	0	0	0	0	0	0	0	0	0	0	0	0	0	0	0	0	0	0							--	--	--	--	--	--	--	--	--	--	--	--
TRINITY_DN101707_c0_g1	19.55	0	0	0	0	0	0	0	0	0	0	0	0	14	47.1	19.96	0	0	0	0	0	0	0	0	0	0	0	0							--	--	--	--	--	--	--	--	--	--	--	--
TRINITY_DN101712_c0_g1	53.05	13	16.74	5.57	0	0	0	0	0	0	0	0	0	0	0	0	0	0	0	0	0	0	0	0	0	0	0	0							--	--	--	--	--	--	--	--	type I interleukin-1 receptor [Epinephelus coioides]	gi|499141112|ref|AGL76512.1|	--	--
TRINITY_DN101719_c0_g1	5.53	0	0	0	0	0	0	0	0	0	0	0	0	0	0	0	0	0	0	0	0	0	0	0	0	0	0	0							--	--	--	--	--	--	--	--	--	--	--	--
TRINITY_DN10171_c0_g1	857.52	67	4.02	1.34	57	17.46	8.75	59	8.46	3.47	17	1.12	0.54	15	6.48	2.75	0	0	0	44	3.77	1.83	17	1.44	0.71	23	1.79	0.86	0.184966	0.700178	-0.654369	0.285747	NA	-0.473444	--	--	--	--	--	--	Transmembrane protein 237	Transmembrane protein 237A OS=Danio rerio OX=7955 GN=tmem237a PE=3 SV=1	transmembrane protein 237A-like [Acanthochromis polyacanthus]	gi|1229017566|ref|XP_022044310.1|	--	PF15383.6
TRINITY_DN101723_c0_g1	82.15	16	27.76	9.23	0	0	0	0	0	0	0	0	0	0	0	0	0	0	0	0	0	0	0	0	0	0	0	0							--	--	--	--	--	--	--	--	--	--	--	--
TRINITY_DN101724_c0_g1	11.17	11	277.66	92.29	0	0	0	0	0	0	0	0	0	0	0	0	0	0	0	0	0	0	0	0	0	0	0	0							--	--	--	--	--	--	--	--	--	--	--	--
TRINITY_DN101725_c0_g1	10.05	0	0	0	0	0	0	0	0	0	0	0	0	0	0	0	0	0	0	0	0	0	0	0	0	0	0	0							--	--	--	--	--	--	--	--	--	--	--	--
TRINITY_DN101729_c0_g1	7.12	8	333.96	111.01	0	0	0	0	0	0	0	0	0	0	0	0	0	0	0	0	0	0	0	0	0	0	0	0							[K]	Transcription	--	--	--	--	LysR substrate binding domain	HTH-type transcriptional regulator DmlR OS=Escherichia coli (strain K12) OX=83333 GN=dmlR PE=1 SV=2	uncharacterized protein LOC112244166 [Oncorhynchus tshawytscha]	gi|1367393724|ref|XP_024267686.1|	--	PF03466.20
TRINITY_DN101732_c0_g1	10.79	0	0	0	0	0	0	0	0	0	0	0	0	0	0	0	0	0	0	0	0	0	0	0	0	0	0	0							[O]	Posttranslational modification, protein turnover, chaperones	--	--	--	--	Glutathione S-transferase, C-terminal domain;; Glutathione S-transferase, C-terminal domain;; Glutathione S-transferase, C-terminal domain	--	--	--	--	PF14497.6;PF00043.25;PF13410.6
TRINITY_DN101734_c0_g1	5.29	0	0	0	0	0	0	16	154.07	63.26	0	0	0	0	0	0	0	0	0	0	0	0	0	0	0	0	0	0							--	--	--	--	--	--	--	--	--	--	--	--
TRINITY_DN101736_c0_g1	5.53	0	0	0	0	0	0	0	0	0	18	206.69	100.72	0	0	0	0	0	0	0	0	0	0	0	0	0	0	0							--	--	--	--	--	--	--	--	--	--	--	--
TRINITY_DN101737_c0_g1	29.99	0	0	0	0	0	0	0	0	0	0	0	0	0	0	0	0	0	0	0	0	0	0	0	0	0	0	0							--	--	--	--	--	--	Putative helicase	4,4'-diapolycopene oxygenase OS=Methylomonas sp. OX=418 GN=crtNb PE=1 SV=1	--	--	--	PF07514.11
TRINITY_DN101743_c0_g1	5.29	0	0	0	0	0	0	0	0	0	0	0	0	15	178.13	75.5	0	0	0	0	0	0	0	0	0	0	0	0							--	--	--	--	--	--	--	--	--	--	--	--
TRINITY_DN101747_c0_g1	10.41	0	0	0	0	0	0	0	0	0	0	0	0	0	0	0	0	0	0	0	0	0	0	0	0	3	22.67	10.91							--	--	--	--	--	--	--	--	--	--	--	--
TRINITY_DN101748_c0_g1	14.55	0	0	0	0	0	0	0	0	0	0	0	0	0	0	0	0	0	0	0	0	0	0	0	0	0	0	0							[S]	Function unknown	--	--	--	--	Stringent starvation protein B	--	--	--	--	PF04386.13
TRINITY_DN101752_c0_g1	22.97	28	295.11	98.09	0	0	0	0	0	0	0	0	0	0	0	0	0	0	0	0	0	0	0	0	0	0	0	0							[S]	Function unknown	--	--	--	--	--	ATP-dependent Clp protease adapter protein ClpS OS=Nocardia farcinica (strain IFM 10152) OX=247156 GN=clpS PE=3 SV=1	--	--	--	--
TRINITY_DN101753_c0_g1	63.74	0	0	0	0	0	0	0	0	0	16	18	8.77	0	0	0	0	0	0	0	0	0	0	0	0	0	0	0							[EP]	--	--	--	--	--	Binding-protein-dependent transport system inner membrane component	Putative peptide permease protein BOV_A0350 OS=Brucella ovis (strain ATCC 25840 / 63/290 / NCTC 10512) OX=444178 GN=BOV_A0350 PE=3 SV=1	--	--	--	PF00528.22
TRINITY_DN101756_c0_g1	5.53	0	0	0	0	0	0	0	0	0	0	0	0	0	0	0	24	354.26	114.35	0	0	0	0	0	0	0	0	0							[L]	Replication, recombination and repair	--	--	--	--	--	Primosomal protein N' OS=Escherichia coli (strain K12) OX=83333 GN=priA PE=1 SV=2	--	--	--	--
TRINITY_DN101757_c0_g1	37.9	0	0	0	0	0	0	0	0	0	0	0	0	0	0	0	0	0	0	0	0	0	0	0	0	0	0	0							--	--	--	--	--	--	Uncharacterised protein conserved in bacteria (DUF2326)	--	--	--	--	PF10088.9
TRINITY_DN101759_c0_g1	22.37	0	0	0	0	0	0	0	0	0	0	0	0	0	0	0	0	0	0	0	0	0	0	0	0	0	0	0							--	--	Molecular Function: zinc ion binding (GO:0008270);;	--	[S]	Function unknown	--	Zinc finger SWIM domain-containing protein 6 OS=Homo sapiens OX=9606 GN=ZSWIM6 PE=1 SV=2	hypothetical protein cypCar_00048068, partial [Cyprinus carpio]	gi|966636622|ref|KTF71726.1|	--	--
TRINITY_DN10175_c0_g1	221.05	66	26.39	8.77	6	3.01	1.51	0	0	0	25	8.16	3.98	13	4.24	1.8	0	0	0	6	1.68	0.82	18	10.36	5.11	55	30.29	14.58	0.813359	0.95911	0.106113	0.380483	NA	-0.373189	--	--	--	--	--	--	--	--	--	--	--	--
TRINITY_DN10175_c0_g2	15.01	0	0	0	0	0	0	0	0	0	0	0	0	0	0	0	12	66.93	21.6	0	0	0	0	0	0	0	0	0							--	--	--	--	--	--	--	--	--	--	--	--
TRINITY_DN10175_c1_g1	268.28	846	287.98	95.73	788	196.74	98.55	911	236.57	97.13	808	233.2	113.64	810	232.92	98.72	1027	361.47	116.68	699	171.93	83.63	721	203.74	100.51	911	312.13	150.21	0.927569	0.9799	0.0285536	0.820933	0.947117	-0.0662566	--	--	--	--	--	--	--	--	--	--	--	--
TRINITY_DN101764_c0_g1	9.69	0	0	0	0	0	0	0	0	0	0	0	0	0	0	0	0	0	0	10	62.13	30.22	0	0	0	0	0	0							[L]	Replication, recombination and repair	--	--	--	--	DnaB-like helicase C terminal domain	Replicative DNA helicase OS=Haemophilus influenzae (strain ATCC 51907 / DSM 11121 / KW20 / Rd) OX=71421 GN=dnaB PE=3 SV=2	--	--	--	PF03796.15
TRINITY_DN101764_c1_g1	4.2	0	0	0	0	0	0	0	0	0	0	0	0	0	0	0	0	0	0	0	0	0	4	68.14	33.62	0	0	0							[L]	Replication, recombination and repair	--	--	--	--	DnaB-like helicase C terminal domain	Replicative DNA helicase OS=Buchnera aphidicola subsp. Acyrthosiphon pisum (strain APS) OX=107806 GN=dnaB PE=3 SV=1	--	--	--	PF03796.15
TRINITY_DN101766_c0_g1	15.01	0	0	0	0	0	0	31	111.95	45.96	0	0	0	0	0	0	0	0	0	0	0	0	0	0	0	0	0	0							--	--	--	--	--	--	--	--	--	--	--	--
TRINITY_DN101767_c0_g1	4.2	0	0	0	0	0	0	0	0	0	0	0	0	0	0	0	0	0	0	0	0	0	0	0	0	0	0	0							--	--	--	--	--	--	--	--	--	--	--	--
TRINITY_DN101770_c0_g1	13.66	0	0	0	0	0	0	0	0	0	7	33.7	16.42	0	0	0	0	0	0	0	0	0	0	0	0	0	0	0							--	--	--	--	--	--	--	--	--	--	--	--
TRINITY_DN101771_c0_g1	40.19	0	0	0	0	0	0	0	0	0	0	0	0	0	0	0	0	0	0	0	0	0	4	7.22	3.56	0	0	0							[J]	Translation, ribosomal structure and biogenesis	--	K01876|7.48134e-09|nvi:100120650|(RefSeq) aspartate--tRNA ligase, mitochondrial; K01876 aspartyl-tRNA synthetase [EC:6.1.1.12]	[J]	Translation, ribosomal structure and biogenesis	--	Aspartate--tRNA(Asp/Asn) ligase OS=Erythrobacter litoralis (strain HTCC2594) OX=314225 GN=aspS PE=3 SV=1	aspartate--tRNA ligase, mitochondrial [Xiphophorus couchianus]	gi|1570582751|ref|XP_027877514.1|	--	--
TRINITY_DN101772_c0_g1	13.22	0	0	0	0	0	0	0	0	0	0	0	0	0	0	0	17	107.43	34.68	0	0	0	0	0	0	0	0	0							[R]	General function prediction only	--	--	--	--	Haloacid dehalogenase-like hydrolase	--	--	--	--	PF13419.6
TRINITY_DN101773_c0_g1	19.55	0	0	0	0	0	0	0	0	0	0	0	0	0	0	0	0	0	0	0	0	0	0	0	0	21	85.76	41.27							[G]	Carbohydrate transport and metabolism	--	--	--	--	--	Glycogen synthase OS=Pseudomonas fluorescens (strain ATCC BAA-477 / NRRL B-23932 / Pf-5) OX=220664 GN=glgA PE=3 SV=2	--	--	--	--
TRINITY_DN101779_c0_g1	10.05	0	0	0	0	0	0	0	0	0	0	0	0	0	0	0	0	0	0	0	0	0	0	0	0	9	70.44	33.9							--	--	--	--	--	--	--	--	--	--	--	--
TRINITY_DN10177_c0_g1	771.27	25	2.6	0.86	0	0	0	0	0	0	0	0	0	0	0	0	24	20.54	6.63	4	0.35	0.17	27	8.69	4.29	0	0	0	0.923822	NA	0.0310679	0.840746	NA	-0.06062	--	--	Cellular Component: integral component of membrane (GO:0016021);;	K05147|3.77063e-21|ola:101164015|(RefSeq) tumor necrosis factor receptor superfamily member 11A; K05147 tumor necrosis factor receptor superfamily member 11A	--	--	--	--	Tumor necrosis factor receptor superfamily member 11A [Dicentrarchus labrax]	gi|317419817|ref|CBN81853.1|	--	--
TRINITY_DN101780_c0_g1	35.66	0	0	0	0	0	0	0	0	0	0	0	0	0	0	0	0	0	0	0	0	0	0	0	0	0	0	0							--	--	--	--	--	--	Bacterial Alpha-2-macroglobulin MG10 domain	--	--	--	--	PF17973.1
TRINITY_DN101783_c0_g1	28.65	0	0	0	0	0	0	0	0	0	0	0	0	0	0	0	0	0	0	0	0	0	0	0	0	18	51.05	24.57							--	--	--	--	--	--	--	--	--	--	--	--
TRINITY_DN101785_c0_g1	15.96	0	0	0	0	0	0	0	0	0	0	0	0	0	0	0	0	0	0	0	0	0	0	0	0	0	0	0							--	--	--	--	--	--	--	--	--	--	--	--
TRINITY_DN101787_c0_g1	45.74	6	24.73	8.22	0	0	0	0	0	0	0	0	0	0	0	0	0	0	0	0	0	0	0	0	0	0	0	0							--	--	--	--	--	--	--	--	--	--	--	--
TRINITY_DN101788_c0_g1	11.17	0	0	0	0	0	0	0	0	0	0	0	0	0	0	0	8	59.63	19.25	0	0	0	0	0	0	0	0	0							--	--	--	--	--	--	--	--	--	--	--	--
TRINITY_DN101789_c0_g1	6.03	0	0	0	0	0	0	0	0	0	0	0	0	0	0	0	0	0	0	0	0	0	0	0	0	0	0	0							--	--	--	--	--	--	--	--	PREDICTED: ubiquitin carboxyl-terminal hydrolase 45-like, partial [Sinocyclocheilus anshuiensis]	gi|1025152678|ref|XP_016334705.1|	--	--
TRINITY_DN101792_c0_g1	29.31	0	0	0	0	0	0	0	0	0	0	0	0	10	22.96	9.73	0	0	0	0	0	0	0	0	0	0	0	0							--	--	--	--	--	--	--	--	--	--	--	--
TRINITY_DN101796_c0_g1	28.65	0	0	0	0	0	0	0	0	0	0	0	0	0	0	0	0	0	0	0	0	0	0	0	0	0	0	0							--	--	--	--	--	--	--	--	--	--	--	--
TRINITY_DN10179_c0_g1	2093.59	25	1.04	0.35	78	6.18	3.1	48	2.09	0.86	67	2.86	1.39	124	5.66	2.4	34	6.06	1.96	45	2.27	1.1	58	3.47	1.71	24	1.13	0.55	0.856072	0.96619	-0.0903199	0.386652	0.781461	0.396805	--	--	--	--	--	--	--	--	--	--	--	--
TRINITY_DN1017_c0_g1	3169.27	333	8.03	2.67	656	14.44	7.23	215	4.94	2.03	386	9.71	4.73	518	13.03	5.52	394	12.06	3.89	383	8.12	3.95	358	8.68	4.28	248	7.42	3.57	0.718348	0.951352	-0.135527	0.479648	0.836864	0.180761	--	--	Biological Process: lipid transport (GO:0006869);;	K20463|0|mze:101463907|(RefSeq) oxysterol-binding protein-related protein 3; K20463 oxysterol-binding protein-related protein 3/6/7	[I]	Lipid transport and metabolism	Oxysterol-binding protein;; Pleckstrin homology domain;; PH domain	Oxysterol-binding protein-related protein 3 OS=Homo sapiens OX=9606 GN=OSBPL3 PE=1 SV=1	oxysterol-binding protein-related protein 3-like isoform X1 [Perca flavescens]	gi|1604781389|ref|XP_028452965.1|	--	PF01237.18;PF15409.6;PF00169.29
TRINITY_DN101804_c0_g1	29.31	0	0	0	0	0	0	10	19.57	8.04	0	0	0	0	0	0	0	0	0	0	0	0	0	0	0	0	0	0							[TK]	--	--	--	[T]	Signal transduction mechanisms	TGS domain	GTP pyrophosphokinase rsh OS=Brucella suis biovar 1 (strain 1330) OX=204722 GN=rsh PE=1 SV=1	--	--	--	PF02824.21
TRINITY_DN101805_c0_g1	13.22	0	0	0	0	0	0	0	0	0	0	0	0	0	0	0	0	0	0	0	0	0	0	0	0	0	0	0							--	--	--	--	--	--	--	50S ribosomal protein L13 OS=Micrococcus luteus (strain ATCC 4698 / DSM 20030 / JCM 1464 / NBRC 3333 / NCIMB 9278 / NCTC 2665 / VKM Ac-2230) OX=465515 GN=rplM PE=3 SV=1	--	--	--	--
TRINITY_DN101806_c0_g1	4.84	0	0	0	0	0	0	0	0	0	0	0	0	0	0	0	0	0	0	0	0	0	0	0	0	0	0	0							[L]	Replication, recombination and repair	--	--	--	--	Exonuclease	Exodeoxyribonuclease I OS=Escherichia coli (strain K12) OX=83333 GN=sbcB PE=1 SV=2	--	--	--	PF00929.24
TRINITY_DN101808_c0_g1	18.48	0	0	0	0	0	0	0	0	0	12	43.24	21.07	0	0	0	0	0	0	0	0	0	2	7.76	3.83	0	0	0							--	--	--	--	--	--	--	--	--	--	--	--
TRINITY_DN10180_c1_g2	26.68	0	0	0	0	0	0	0	0	0	0	0	0	0	0	0	26	83.01	26.8	0	0	0	10	27.01	13.33	0	0	0							--	--	--	--	--	--	--	--	--	--	--	--
TRINITY_DN101810_c0_g1	22.97	0	0	0	0	0	0	0	0	0	0	0	0	0	0	0	0	0	0	4	10.61	5.16	0	0	0	0	0	0							--	--	--	K20315|1.41171e-43|xma:102223759|(RefSeq) rho GTPase-activating protein 23-like isoform X1; K20315 Rho GTPase-activating protein 21/23	[R]	General function prediction only	--	Rho GTPase-activating protein 23 OS=Homo sapiens OX=9606 GN=ARHGAP23 PE=1 SV=2	rho GTPase-activating protein 23 isoform X7 [Larimichthys crocea]	gi|1108988664|ref|XP_019126892.1|	--	--
TRINITY_DN101812_c0_g1	7.12	4	166.98	55.5	0	0	0	0	0	0	0	0	0	0	0	0	0	0	0	0	0	0	0	0	0	0	0	0							[G]	Carbohydrate transport and metabolism	--	--	--	--	--	Beta-glucanase OS=Rhodothermus marinus OX=29549 GN=bglA PE=1 SV=1	--	--	--	--
TRINITY_DN101813_c0_g1	29.99	0	0	0	0	0	0	0	0	0	0	0	0	0	0	0	0	0	0	0	0	0	0	0	0	0	0	0							[P]	Inorganic ion transport and metabolism	--	--	--	--	FecCD transport family	--	--	--	--	PF01032.18
TRINITY_DN10181_c0_g1	292.65	0	0	0	13	3.66	1.84	0	0	0	0	0	0	0	0	0	0	0	0	0	0	0	0	0	0	0	0	0							--	--	--	K06856|1.45404e-13|ssc:396781|(RefSeq) IgG heavy chain precursor; K06856 immunoglobulin heavy chain	--	--	--	Immunoglobulin alpha-2 heavy chain OS=Homo sapiens OX=9606 PE=1 SV=2	immunoglobulin mu heavy chain [Epinephelus coioides]	gi|62255684|ref|AAX78208.1|	--	--
TRINITY_DN101821_c0_g1	19.1	0	0	0	0	0	0	0	0	0	0	0	0	0	0	0	0	0	0	0	0	0	0	0	0	0	0	0							--	--	--	--	--	--	--	--	--	--	--	--
TRINITY_DN101825_c0_g1	85.93	0	0	0	0	0	0	0	0	0	0	0	0	0	0	0	0	0	0	0	0	0	0	0	0	14	14.13	6.8							--	--	--	--	--	--	--	--	--	--	--	--
TRINITY_DN101826_c0_g1	4.01	0	0	0	0	0	0	0	0	0	0	0	0	12	187.19	79.34	0	0	0	0	0	0	0	0	0	0	0	0							--	--	--	--	--	--	--	--	--	--	--	--
TRINITY_DN101829_c0_g1	83.09	0	0	0	0	0	0	0	0	0	0	0	0	19	16.51	7	0	0	0	0	0	0	0	0	0	0	0	0							--	--	--	--	--	--	--	--	--	--	--	--
TRINITY_DN10182_c0_g1	67.34	0	0	0	0	0	0	22	20.35	8.36	0	0	0	0	0	0	0	0	0	12	11.24	5.47	0	0	0	0	0	0							--	--	--	--	--	--	--	--	--	--	--	--
TRINITY_DN101833_c0_g1	16.94	0	0	0	0	0	0	0	0	0	0	0	0	0	0	0	0	0	0	8	28.59	13.9	0	0	0	0	0	0							[TK]	--	--	--	--	--	Transcriptional regulatory protein, C terminal	Germination protease OS=Bacillus cereus (strain ATCC 14579 / DSM 31 / JCM 2152 / NBRC 15305 / NCIMB 9373 / NRRL B-3711) OX=226900 GN=gpr PE=3 SV=1	--	--	--	PF00486.28
TRINITY_DN101834_c0_g1	84.04	0	0	0	0	0	0	0	0	0	0	0	0	0	0	0	0	0	0	0	0	0	0	0	0	0	0	0							--	--	--	K18438|7.41455e-06|gja:107119131|(RefSeq) phosphodiesterase 10A; K18438 cAMP and cAMP-inhibited cGMP 3',5'-cyclic phosphodiesterase 10 [EC:3.1.4.35]	--	--	--	Retrotransposon-like protein 1 OS=Homo sapiens OX=9606 GN=RTL1 PE=3 SV=3	unnamed protein product [Oncorhynchus mykiss]	gi|642131384|ref|CDQ57280.1|	--	--
TRINITY_DN101838_c0_g1	148.53	0	0	0	0	0	0	18	8.14	3.34	21	10.68	5.2	0	0	0	0	0	0	0	0	0	0	0	0	0	0	0							[D]	Cell cycle control, cell division, chromosome partitioning	--	--	--	--	Hemerythrin HHE cation binding domain	Iron-sulfur cluster repair protein YtfE OS=Shigella sonnei (strain Ss046) OX=300269 GN=ytfE PE=3 SV=1	--	--	--	PF01814.23
TRINITY_DN101839_c0_g1	21.79	0	0	0	0	0	0	0	0	0	4	12.33	6.01	0	0	0	0	0	0	0	0	0	0	0	0	0	0	0							[O]	Posttranslational modification, protein turnover, chaperones	--	--	--	--	--	Bifunctional uridylyltransferase/uridylyl-removing enzyme OS=Pseudomonas putida (strain W619) OX=390235 GN=glnD PE=3 SV=1	--	--	--	--
TRINITY_DN101840_c0_g1	4.2	0	0	0	0	0	0	0	0	0	0	0	0	10	148.8	63.06	0	0	0	0	0	0	0	0	0	0	0	0							[E]	Amino acid transport and metabolism	--	--	[E]	Amino acid transport and metabolism	--	Polyamine aminopropyltransferase 2 OS=Bacillus cereus (strain ATCC 14579 / DSM 31 / JCM 2152 / NBRC 15305 / NCIMB 9373 / NRRL B-3711) OX=226900 GN=speE2 PE=3 SV=1	--	--	--	--
TRINITY_DN101844_c0_g1	44.93	0	0	0	0	0	0	0	0	0	0	0	0	0	0	0	0	0	0	0	0	0	0	0	0	0	0	0							[C]	Energy production and conversion	--	K01681|3.90771e-27|bfo:BRAFLDRAFT_121463|(RefSeq) hypothetical protein; K01681 aconitate hydratase [EC:4.2.1.3]	[AJ]	--	Aconitase family (aconitate hydratase)	Aconitate hydratase A OS=Legionella pneumophila subsp. pneumophila (strain Philadelphia 1 / ATCC 33152 / DSM 7513) OX=272624 GN=acn PE=1 SV=1	cytoplasmic aconitate hydratase [Astatotilapia calliptera]	gi|1468922578|ref|XP_026014096.1|	--	PF00330.20
TRINITY_DN101845_c0_g1	9.69	0	0	0	0	0	0	0	0	0	0	0	0	0	0	0	0	0	0	0	0	0	0	0	0	12	97.34	46.84							[I]	Lipid transport and metabolism	--	--	--	--	GcpE protein	4-hydroxy-3-methylbut-2-en-1-yl diphosphate synthase (flavodoxin) OS=Ralstonia solanacearum (strain GMI1000) OX=267608 GN=ispG PE=3 SV=1	--	--	--	PF04551.14
TRINITY_DN10184_c1_g1	9	0	0	0	0	0	0	0	0	0	0	0	0	0	0	0	0	0	0	0	0	0	0	0	0	0	0	0							--	--	--	--	--	--	--	--	--	--	--	--
TRINITY_DN101851_c0_g1	34.21	0	0	0	15	24.97	12.51	0	0	0	0	0	0	0	0	0	0	0	0	0	0	0	0	0	0	0	0	0							--	--	--	--	--	--	--	--	--	--	--	--
TRINITY_DN101852_c0_g1	8.02	0	0	0	0	0	0	0	0	0	0	0	0	7	55.54	23.54	0	0	0	0	0	0	0	0	0	0	0	0							[G]	Carbohydrate transport and metabolism	--	--	--	--	--	Uncharacterized glycosyl hydrolase Rv3401 OS=Mycobacterium tuberculosis (strain ATCC 25618 / H37Rv) OX=83332 GN=Rv3401 PE=1 SV=1	--	--	--	--
TRINITY_DN101860_c0_g1	38.66	0	0	0	0	0	0	0	0	0	0	0	0	16	28.33	12.01	0	0	0	0	0	0	0	0	0	0	0	0							--	--	--	--	--	--	--	--	--	--	--	--
TRINITY_DN101862_c0_g1	14.55	0	0	0	0	0	0	0	0	0	0	0	0	14	62.49	26.48	0	0	0	0	0	0	0	0	0	0	0	0							--	--	--	--	--	--	--	--	--	--	--	--
TRINITY_DN101863_c0_g1	66.44	0	0	0	0	0	0	0	0	0	0	0	0	0	0	0	0	0	0	0	0	0	0	0	0	13	16.69	8.03							[TK]	--	--	--	--	--	--	Photosynthetic apparatus regulatory protein RegA OS=Rhodobacter sphaeroides (strain ATCC 17023 / 2.4.1 / NCIB 8253 / DSM 158) OX=272943 GN=regA PE=1 SV=2	--	--	--	--
TRINITY_DN101866_c0_g1	27.98	0	0	0	0	0	0	0	0	0	0	0	0	0	0	0	0	0	0	0	0	0	0	0	0	0	0	0							--	--	--	--	--	--	--	--	--	--	--	--
TRINITY_DN101867_c0_g1	52.38	0	0	0	0	0	0	0	0	0	0	0	0	0	0	0	0	0	0	0	0	0	0	0	0	0	0	0							--	--	--	--	--	--	--	--	--	--	--	--
TRINITY_DN101869_c0_g1	41.75	0	0	0	0	0	0	0	0	0	0	0	0	0	0	0	27	56.02	18.08	0	0	0	0	0	0	0	0	0							[J]	Translation, ribosomal structure and biogenesis	--	--	--	--	Ribosomal proteins 50S L24/mitochondrial 39S L24	50S ribosomal protein L24 OS=Cutibacterium acnes (strain DSM 16379 / KPA171202) OX=267747 GN=rplX PE=3 SV=1	--	--	--	PF17136.4
TRINITY_DN101871_c0_g1	35.66	0	0	0	0	0	0	0	0	0	0	0	0	0	0	0	0	0	0	0	0	0	0	0	0	0	0	0							[L]	Replication, recombination and repair	--	--	--	--	--	--	--	--	--	--
TRINITY_DN101875_c0_g1	10.41	0	0	0	10	50.11	25.1	0	0	0	0	0	0	0	0	0	0	0	0	0	0	0	0	0	0	0	0	0							[H]	Coenzyme transport and metabolism	--	--	--	--	Glutamate-cysteine ligase family 2(GCS2)	Glutamate--cysteine ligase, chloroplastic OS=Brassica juncea OX=3707 GN=GSH1 PE=1 SV=1	--	--	--	PF04107.13
TRINITY_DN101876_c0_g1	22.37	0	0	0	0	0	0	0	0	0	0	0	0	22	65.15	27.61	0	0	0	0	0	0	0	0	0	0	0	0							[D]	Cell cycle control, cell division, chromosome partitioning	--	--	--	--	AAA domain	Uncharacterized protein in gidB 3'region OS=Pseudomonas putida OX=303 PE=4 SV=1	uncharacterized protein LOC112243761, partial [Oncorhynchus tshawytscha]	gi|1367393057|ref|XP_024267324.1|	--	PF13614.6
TRINITY_DN101878_c0_g1	18.48	0	0	0	0	0	0	0	0	0	0	0	0	0	0	0	0	0	0	0	0	0	7	27.17	13.4	0	0	0							[RTKL]	--	Molecular Function: cyclin-dependent protein serine/threonine kinase activity (GO:0004693);; Molecular Function: ATP binding (GO:0005524);; Biological Process: retina layer formation (GO:0010842);; Biological Process: histone phosphorylation (GO:0016572);; Biological Process: optic nerve formation (GO:0021634);; Biological Process: central nervous system neuron development (GO:0021954);; Molecula…	K02090|1.00324e-21|pale:102879023|(RefSeq) cyclin-dependent-like kinase 5 isoform X1; K02090 cyclin-dependent kinase 5 [EC:2.7.11.22]	[UT]	--	--	Cyclin-dependent-like kinase 5 OS=Mus musculus OX=10090 GN=Cdk5 PE=1 SV=1	electron transfer flavoprotein subunit beta [Platysternon megacephalum]	gi|1605339802|ref|TFJ96668.1|	--	--
TRINITY_DN101880_c0_g1	10.79	0	0	0	19	92.1	46.13	0	0	0	0	0	0	0	0	0	0	0	0	0	0	0	0	0	0	0	0	0							--	--	--	--	--	--	--	--	--	--	--	--
TRINITY_DN101882_c0_g1	9	0	0	0	0	0	0	0	0	0	0	0	0	0	0	0	0	0	0	0	0	0	0	0	0	0	0	0							--	--	--	--	--	--	--	--	--	--	--	--
TRINITY_DN101885_c0_g1	16.44	0	0	0	0	0	0	0	0	0	0	0	0	0	0	0	0	0	0	0	0	0	0	0	0	0	0	0							[S]	Function unknown	--	--	--	--	Predicted integral membrane protein (DUF2270)	--	--	--	--	PF10028.9
TRINITY_DN101886_c1_g1	4.01	0	0	0	0	0	0	0	0	0	0	0	0	0	0	0	21	424.72	137.1	0	0	0	0	0	0	0	0	0							--	--	--	--	--	--	--	--	--	--	--	--
TRINITY_DN101887_c0_g1	32.07	0	0	0	0	0	0	0	0	0	0	0	0	29	61.18	25.93	0	0	0	0	0	0	0	0	0	0	0	0							[S]	Function unknown	--	--	--	--	--	Uncharacterized 52.8 kDa protein in TAR-I ttuC' 3'region OS=Agrobacterium vitis OX=373 PE=4 SV=2	--	--	--	--
TRINITY_DN101889_c0_g1	11.97	0	0	0	0	0	0	0	0	0	0	0	0	0	0	0	0	0	0	0	0	0	0	0	0	0	0	0							--	--	--	K16459|1.45603e-15|mze:101466549|(RefSeq) centrosomal protein of 120 kDa isoform X1; K16459 centrosomal protein CEP120	--	--	--	Centrosomal protein of 120 kDa OS=Bos taurus OX=9913 GN=CEP120 PE=2 SV=2	PREDICTED: centrosomal protein of 120 kDa, partial [Lates calcarifer]	gi|1079720943|ref|XP_018529261.1|	--	--
TRINITY_DN101889_c0_g2	15.96	0	0	0	0	0	0	0	0	0	10	41.43	20.19	0	0	0	0	0	0	0	0	0	0	0	0	0	0	0							--	--	--	K16459|5.08243e-39|mze:101466549|(RefSeq) centrosomal protein of 120 kDa isoform X1; K16459 centrosomal protein CEP120	--	--	C2 domain	Centrosomal protein of 120 kDa OS=Homo sapiens OX=9606 GN=CEP120 PE=1 SV=2	PREDICTED: centrosomal protein of 120 kDa, partial [Lates calcarifer]	gi|1079720943|ref|XP_018529261.1|	--	PF00168.30
TRINITY_DN101895_c0_g1	148.53	0	0	0	0	0	0	0	0	0	0	0	0	0	0	0	0	0	0	0	0	0	0	0	0	20	12.07	5.81							--	--	--	--	--	--	--	--	--	--	--	--
TRINITY_DN101896_c0_g1	42.54	0	0	0	0	0	0	0	0	0	0	0	0	0	0	0	0	0	0	0	0	0	0	0	0	0	0	0							[L]	Replication, recombination and repair	--	--	--	--	--	--	--	--	--	--
TRINITY_DN101904_c0_g1	38.51	0	0	0	0	0	0	0	0	0	0	0	0	0	0	0	0	0	0	0	0	0	0	0	0	0	0	0							[J]	Translation, ribosomal structure and biogenesis	Cellular Component: mitochondrion (GO:0005739);; Molecular Function: translation release factor activity, codon specific (GO:0016149);; Molecular Function: ribosome binding (GO:0043022);; Biological Process: mitochondrial translational termination (GO:0070126);;	K02835|3.45686e-11|rro:104671096|(RefSeq) mitochondrial translation release factor 1; K02835 peptide chain release factor 1	[J]	Translation, ribosomal structure and biogenesis	RF-1 domain	Peptide chain release factor 2 OS=Roseobacter denitrificans (strain ATCC 33942 / OCh 114) OX=375451 GN=prfB PE=3 SV=1	uncharacterized protein LOC112243204 [Oncorhynchus tshawytscha]	gi|1367418574|ref|XP_024266806.1|	--	PF00472.20
TRINITY_DN101909_c0_g1	37.9	0	0	0	0	0	0	0	0	0	0	0	0	0	0	0	0	0	0	0	0	0	0	0	0	0	0	0							[C]	Energy production and conversion	--	--	--	--	--	NAD(P) transhydrogenase subunit beta OS=Shigella flexneri OX=623 GN=pntB PE=3 SV=1	--	--	--	--
TRINITY_DN101910_c0_g1	10.79	11	289.06	96.08	0	0	0	0	0	0	0	0	0	0	0	0	0	0	0	0	0	0	0	0	0	0	0	0							--	--	--	--	--	--	--	--	--	--	--	--
TRINITY_DN101911_c0_g1	32.07	0	0	0	0	0	0	0	0	0	11	23.56	11.48	0	0	0	0	0	0	0	0	0	0	0	0	0	0	0							[E]	Amino acid transport and metabolism	--	--	--	--	--	--	--	--	--	--
TRINITY_DN101912_c0_g1	15.96	0	0	0	0	0	0	0	0	0	0	0	0	0	0	0	16	84.04	27.13	0	0	0	0	0	0	0	0	0							--	--	--	--	--	--	--	--	--	--	--	--
TRINITY_DN101914_c0_g1	61.06	0	0	0	0	0	0	0	0	0	0	0	0	0	0	0	0	0	0	0	0	0	0	0	0	14	19.44	9.36							--	--	--	--	--	--	--	--	--	--	--	--
TRINITY_DN101915_c0_g1	9.34	0	0	0	0	0	0	0	0	0	0	0	0	0	0	0	0	0	0	0	0	0	0	0	0	0	0	0							--	--	--	--	--	--	--	--	hypothetical protein DPX16_6057 [Anabarilius grahami]	gi|1515215244|ref|ROL52180.1|	--	--
TRINITY_DN101920_c0_g1	28.65	0	0	0	0	0	0	0	0	0	0	0	0	0	0	0	0	0	0	0	0	0	9	22.67	11.18	0	0	0							--	--	--	--	--	--	Bacterial regulatory helix-turn-helix protein, lysR family	--	--	--	--	PF00126.27
TRINITY_DN101926_c0_g1	23.57	0	0	0	0	0	0	0	0	0	0	0	0	0	0	0	0	0	0	0	0	0	8	24.43	12.05	0	0	0							[C]	Energy production and conversion	Biological Process: cellular amino acid metabolic process (GO:0006520);; Molecular Function: oxidoreductase activity, acting on the aldehyde or oxo group of donors, NAD or NADP as acceptor (GO:0016620);; Biological Process: monocarboxylic acid metabolic process (GO:0032787);; Biological Process: cellular amide metabolic process (GO:0043603);; Biological Process: cellular lipid metabolic process (…	K00139|1.45962e-12|ocu:100351836|(RefSeq) aldehyde dehydrogenase 5 family member A1; K00139 succinate-semialdehyde dehydrogenase [EC:1.2.1.24]	[C]	Energy production and conversion	Aldehyde dehydrogenase family	Succinate-semialdehyde dehydrogenase, mitochondrial OS=Mus musculus OX=10090 GN=Aldh5a1 PE=1 SV=1	succinate-semialdehyde dehydrogenase, mitochondrial [Larimichthys crocea]	gi|1529858473|ref|XP_027131193.1|	--	PF00171.22
TRINITY_DN101929_c0_g1	18.48	0	0	0	0	0	0	0	0	0	0	0	0	0	0	0	0	0	0	0	0	0	0	0	0	11	47.41	22.82							[T]	Signal transduction mechanisms	--	--	--	--	Universal stress protein family	Universal stress protein MJ0577 OS=Methanocaldococcus jannaschii (strain ATCC 43067 / DSM 2661 / JAL-1 / JCM 10045 / NBRC 100440) OX=243232 GN=MJ0577 PE=1 SV=1	--	--	--	PF00582.26
TRINITY_DN10192_c0_g2	100.32	0	0	0	38	23.77	11.91	0	0	0	0	0	0	0	0	0	0	0	0	0	0	0	0	0	0	0	0	0							[T]	Signal transduction mechanisms	--	--	[T]	Signal transduction mechanisms	Response regulator receiver domain	Chemotaxis protein CheY OS=Pseudomonas aeruginosa (strain ATCC 15692 / DSM 22644 / CIP 104116 / JCM 14847 / LMG 12228 / 1C / PRS 101 / PAO1) OX=208964 GN=cheY PE=3 SV=1	uncharacterized protein LOC112242934 [Oncorhynchus tshawytscha]	gi|1367418106|ref|XP_024266544.1|	--	PF00072.24
TRINITY_DN101934_c0_g1	89.74	16	24.32	8.08	0	0	0	0	0	0	0	0	0	0	0	0	0	0	0	0	0	0	0	0	0	0	0	0							--	--	--	--	--	--	Lrp/AsnC ligand binding domain	--	--	--	--	PF01037.21
TRINITY_DN101935_c0_g2	27.98	0	0	0	0	0	0	19	38.79	15.93	0	0	0	0	0	0	0	0	0	0	0	0	0	0	0	0	0	0							[C]	Energy production and conversion	--	--	--	--	--	--	--	--	--	--
TRINITY_DN101943_c0_g1	27.49	0	0	0	0	0	0	0	0	0	0	0	0	14	89.39	37.89	0	0	0	0	0	0	0	0	0	0	0	0							--	--	--	K10809|1.23182e-31|mze:101487445|(RefSeq) thyroglobulin; K10809 thyroglobulin	--	--	Carboxylesterase family	--	LOW QUALITY PROTEIN: thyroglobulin [Perca flavescens]	gi|1604834299|ref|XP_028435608.1|	--	PF00135.28
TRINITY_DN10194_c0_g1	39.42	0	0	0	0	0	0	0	0	0	0	0	0	16	27.82	11.79	0	0	0	0	0	0	0	0	0	0	0	0							--	--	Cellular Component: integral component of membrane (GO:0016021);;	--	--	--	--	--	PREDICTED: LOW QUALITY PROTEIN: nodal modulator 1-like [Lates calcarifer]	gi|1079790404|ref|XP_018520267.1|	--	--
TRINITY_DN101955_c0_g1	14.1	0	0	0	0	0	0	0	0	0	0	0	0	15	69.03	29.26	0	0	0	0	0	0	0	0	0	0	0	0							--	--	--	--	--	--	--	--	--	--	--	--
TRINITY_DN101956_c0_g1	5.29	0	0	0	0	0	0	0	0	0	0	0	0	0	0	0	9	138.69	44.77	0	0	0	0	0	0	0	0	0							--	--	--	--	--	--	--	--	--	--	--	--
TRINITY_DN101959_c0_g1	40.19	0	0	0	0	0	0	0	0	0	0	0	0	11	18.78	7.96	0	0	0	0	0	0	0	0	0	0	0	0							--	--	--	--	--	--	--	--	PREDICTED: uncharacterized protein LOC106512397 [Austrofundulus limnaeus]	gi|928083188|ref|XP_013856479.1|	--	--
TRINITY_DN10195_c0_g1	113.96	15	16.02	5.33	0	0	0	0	0	0	0	0	0	0	0	0	0	0	0	0	0	0	0	0	0	0	0	0							--	--	--	--	--	--	--	Uncharacterized lipoprotein YgeQ OS=Escherichia coli (strain K12) OX=83333 GN=ygeQ PE=3 SV=2	--	--	--	--
TRINITY_DN101960_c0_g1	9.69	0	0	0	0	0	0	35	190.27	78.12	0	0	0	0	0	0	0	0	0	0	0	0	0	0	0	0	0	0							[P]	Inorganic ion transport and metabolism	--	--	--	--	ABC transporter, phosphonate, periplasmic substrate-binding protein	--	--	--	--	PF12974.7
TRINITY_DN101962_c0_g1	4.62	0	0	0	0	0	0	0	0	0	0	0	0	0	0	0	0	0	0	0	0	0	0	0	0	0	0	0							--	--	--	--	--	--	--	--	--	--	--	--
TRINITY_DN101977_c0_g2	5.06	0	0	0	0	0	0	0	0	0	0	0	0	0	0	0	0	0	0	0	0	0	0	0	0	0	0	0							--	--	--	--	--	--	--	--	--	--	--	--
TRINITY_DN10197_c0_g1	5.53	0	0	0	0	0	0	0	0	0	0	0	0	0	0	0	0	0	0	0	0	0	0	0	0	0	0	0							--	--	--	--	--	--	--	--	--	--	--	--
TRINITY_DN10197_c1_g1	81.21	0	0	0	0	0	0	0	0	0	0	0	0	0	0	0	0	0	0	0	0	0	0	0	0	0	0	0							--	--	--	--	--	--	--	--	--	--	--	--
TRINITY_DN101980_c0_g1	15.01	0	0	0	0	0	0	7	25.28	10.38	0	0	0	0	0	0	0	0	0	0	0	0	0	0	0	0	0	0							--	--	--	--	--	--	--	--	--	--	--	--
TRINITY_DN101985_c0_g1	8.34	0	0	0	0	0	0	0	0	0	0	0	0	0	0	0	0	0	0	0	0	0	0	0	0	0	0	0							[I]	Lipid transport and metabolism	--	--	--	--	--	Poly(3-hydroxyalkanoate) polymerase subunit PhaC OS=Rhizobium meliloti (strain 1021) OX=266834 GN=phaC PE=3 SV=2	--	--	--	--
TRINITY_DN101987_c0_g1	13.22	0	0	0	0	0	0	0	0	0	0	0	0	0	0	0	0	0	0	0	0	0	0	0	0	0	0	0							--	--	--	--	--	--	Domain of unknown function (DUF3471)	--	--	--	--	PF11954.8
TRINITY_DN101989_c0_g1	7.71	0	0	0	0	0	0	0	0	0	0	0	0	0	0	0	0	0	0	0	0	0	0	0	0	0	0	0							--	--	--	--	--	--	--	--	--	--	--	--
TRINITY_DN10198_c0_g1	233.61	15	2.81	0.93	0	0	0	0	0	0	13	2.27	1.11	18	3.14	1.33	0	0	0	4	0.59	0.29	0	0	0	0	0	0				0.383054	NA	0.257038	--	--	--	--	--	--	--	--	LOW QUALITY PROTEIN: anthrax toxin receptor 1 [Amphiprion ocellaris]	gi|1308458832|ref|XP_023143033.1|	--	--
TRINITY_DN101992_c0_g1	24.17	0	0	0	0	0	0	0	0	0	0	0	0	0	0	0	0	0	0	0	0	0	0	0	0	0	0	0							--	--	--	--	--	--	--	--	--	--	--	--
TRINITY_DN101993_c0_g1	160.46	0	0	0	0	0	0	0	0	0	0	0	0	0	0	0	32	18.49	5.97	0	0	0	0	0	0	0	0	0							--	--	--	--	--	--	--	--	--	--	--	--
TRINITY_DN101998_c0_g1	15.01	0	0	0	0	0	0	27	97.5	40.03	0	0	0	0	0	0	0	0	0	0	0	0	0	0	0	0	0	0							[F]	Nucleotide transport and metabolism	--	K01939|3.90653e-08|sko:100366624|(RefSeq) adenylosuccinate synthetase isozyme 2-like; K01939 adenylosuccinate synthase [EC:6.3.4.4]	[F]	Nucleotide transport and metabolism	Adenylosuccinate synthetase	Adenylosuccinate synthetase OS=Sphingopyxis alaskensis (strain DSM 13593 / LMG 18877 / RB2256) OX=317655 GN=purA PE=3 SV=1	hypothetical protein AB205_0160120, partial [Rana catesbeiana]	gi|1276546111|ref|PIO16340.1|	--	PF00709.21
TRINITY_DN1019_c0_g1	212.74	39	13	4.32	0	0	0	0	0	0	18	6.18	3.01	0	0	0	0	0	0	10	2.93	1.43	16	5.79	2.86	46	19.17	9.23	0.590769	0.91964	0.220839	0.285454	NA	-0.411126	--	--	--	--	--	--	--	--	--	--	--	--
TRINITY_DN1019_c0_g2	116.9	0	0	0	0	0	0	28	15.76	6.47	0	0	0	0	0	0	29	22.65	7.31	8	4.41	2.15	0	0	0	0	0	0							--	--	--	--	--	--	--	--	--	--	--	--
TRINITY_DN1019_c0_g3	48.19	32	122.33	40.66	0	0	0	22	27.47	11.28	23	33.6	16.37	12	17.3	7.33	0	0	0	38	49.13	23.9	13	19.66	9.7	0	0	0	0.905374	NA	-0.0484489	0.817543	NA	-0.0854802	--	--	--	--	--	--	--	--	--	--	--	--
TRINITY_DN101_c0_g1	2474.27	5749	178.4	59.3	11010	310.14	155.35	8198	241.08	98.98	9725	313.26	152.66	14554	468.69	198.65	11389	446.15	144.01	15808.8	429.05	208.7	12921	401.08	197.87	10876	416.21	200.3	0.00234247	0.0834461	0.734287	0.0329286	0.276507	-0.350834	--	--	Molecular Function: actin binding (GO:0003779);; Cellular Component: cytoplasm (GO:0005737);; Cellular Component: cytoskeleton (GO:0005856);; Cellular Component: extrinsic component of membrane (GO:0019898);;	K08007|0|mze:101468243|(RefSeq) ezrin; K08007 villin 2 (ezrin)	[R]	General function prediction only	Ezrin/radixin/moesin family;; FERM central domain;; FERM C-terminal PH-like domain;; FERM N-terminal domain	Ezrin OS=Homo sapiens OX=9606 GN=EZR PE=1 SV=4	PREDICTED: ezrin-like [Lates calcarifer]	gi|1079793182|ref|XP_018521763.1|	--	PF00769.19;PF00373.18;PF09380.10;PF09379.10
TRINITY_DN101_c0_g3	3582.27	205	4.37	1.45	152	2.96	1.48	458	9.32	3.83	177	3.94	1.92	415	9.24	3.92	501	13.57	4.38	109	2.04	0.99	158	3.39	1.67	164	4.34	2.09	0.191897	0.701389	-0.577703	0.0314883	0.272889	0.824634	--	--	--	K05763|0|tru:101079839|(RefSeq) moesin; K05763 moesin	[R]	General function prediction only	Ezrin/radixin/moesin family;; FERM C-terminal PH-like domain;; FERM central domain;; FERM N-terminal domain;; Hepcidin	Moesin OS=Rattus norvegicus OX=10116 GN=Msn PE=1 SV=3	moesin [Labrus bergylta]	gi|1168887269|ref|XP_020485875.1|	--	PF00769.19;PF09380.10;PF00373.18;PF09379.10;PF06446.12
TRINITY_DN101_c0_g4	499.27	0	0	0	3.02	0.41	0.21	0	0	0	0	0	0	0	0	0	0	0	0	13.2	1.76	0.86	5.04	0.77	0.38	0	0	0							--	--	Molecular Function: actin binding (GO:0003779);; Cellular Component: cytoplasm (GO:0005737);; Cellular Component: cytoskeleton (GO:0005856);; Cellular Component: extrinsic component of membrane (GO:0019898);;	K05762|5.44237e-21|pon:100453730|(RefSeq) radixin isoform X2; K05762 radixin	[R]	General function prediction only	--	Radixin OS=Mus musculus OX=10090 GN=Rdx PE=1 SV=3	hypothetical protein AB205_0107520, partial [Rana catesbeiana]	gi|1276611889|ref|PIO34199.1|	--	--
TRINITY_DN101_c1_g1	1978.27	148	5.77	1.92	200	7.04	3.53	204	7.49	3.08	180	7.25	3.53	186	7.48	3.17	242	11.85	3.82	164	5.56	2.71	218	8.46	4.17	195	9.32	4.49	0.642253	0.934282	0.176682	0.689236	0.904352	-0.138263	--	--	Molecular Function: RNA binding (GO:0003723);; Biological Process: spermatogenesis (GO:0007283);;	K13200|0|mze:101466562|(RefSeq) spermatid perinuclear RNA-binding protein isoform X1; K13200 spermatid perinuclear RNA-binding protein	[R]	General function prediction only	DZF domain;; Double-stranded RNA binding motif	Spermatid perinuclear RNA-binding protein OS=Gallus gallus OX=9031 GN=STRBP PE=2 SV=1	spermatid perinuclear RNA-binding protein isoform X4 [Anabas testudineus]	gi|1473014339|ref|XP_026195404.1|	--	PF07528.14;PF00035.26
TRINITY_DN101_c6_g1	15.48	0	0	0	0	0	0	0	0	0	0	0	0	0	0	0	6	32.47	10.48	0	0	0	0	0	0	0	0	0							--	--	--	--	--	--	--	--	--	--	--	--
TRINITY_DN102002_c0_g1	57.18	0	0	0	0	0	0	0	0	0	0	0	0	8	34.65	14.69	0	0	0	4	2.58	1.25	0	0	0	0	0	0							[J]	Translation, ribosomal structure and biogenesis	--	--	--	--	Elongation factor TS	Elongation factor Ts OS=Acinetobacter baylyi (strain ATCC 33305 / BD413 / ADP1) OX=62977 GN=tsf PE=3 SV=1	--	--	--	PF00889.19
TRINITY_DN102020_c0_g2	12.38	0	0	0	0	0	0	27	116.77	47.94	0	0	0	0	0	0	0	0	0	0	0	0	0	0	0	0	0	0							--	--	--	--	--	--	--	--	--	--	--	--
TRINITY_DN102028_c0_g1	5.78	0	0	0	0	0	0	0	0	0	0	0	0	0	0	0	0	0	0	0	0	0	0	0	0	0	0	0							[I]	Lipid transport and metabolism	--	--	--	--	MaoC like domain	--	--	--	--	PF01575.19
TRINITY_DN102032_c0_g1	32.77	0	0	0	0	0	0	0	0	0	0	0	0	0	0	0	0	0	0	0	0	0	0	0	0	23	57.38	27.61							[TK]	--	--	--	--	--	Transcriptional regulatory protein, C terminal	Regulatory protein VirG OS=Agrobacterium fabrum (strain C58 / ATCC 33970) OX=176299 GN=virG PE=3 SV=1	uncharacterized protein LOC112243822 [Oncorhynchus tshawytscha]	gi|1367393164|ref|XP_024267381.1|	--	PF00486.28
TRINITY_DN102034_c0_g1	129.71	0	0	0	21	10.38	5.2	0	0	0	0	0	0	0	0	0	0	0	0	0	0	0	0	0	0	0	0	0							--	--	--	K17598|9.71704e-73|xma:102224308|(RefSeq) synaptotagmin-like protein 5 isoform X1; K17598 synaptotagmin-like protein	[TU]	--	--	Synaptotagmin-like protein 5 OS=Mus musculus OX=10090 GN=Sytl5 PE=1 SV=1	synaptotagmin-like protein 5 isoform X2 [Amphiprion ocellaris]	gi|1308440397|ref|XP_023141152.1|	--	--
TRINITY_DN102038_c0_g1	71.91	0	0	0	9	7.62	3.82	0	0	0	0	0	0	0	0	0	0	0	0	0	0	0	0	0	0	16	19.07	9.18							--	--	--	--	--	--	--	--	--	--	--	--
TRINITY_DN10203_c0_g1	7.12	0	0	0	0	0	0	30	217.46	89.28	0	0	0	0	0	0	0	0	0	0	0	0	0	0	0	0	0	0							--	--	--	--	--	--	--	--	--	--	--	--
TRINITY_DN10203_c0_g2	29.99	0	0	0	0	0	0	0	0	0	0	0	0	0	0	0	0	0	0	0	0	0	0	0	0	0	0	0							[J]	Translation, ribosomal structure and biogenesis	--	--	--	--	--	Ribosomal large subunit pseudouridine synthase B OS=Bacillus subtilis (strain 168) OX=224308 GN=rluB PE=1 SV=2	--	--	--	--
TRINITY_DN102045_c0_g1	28.65	0	0	0	0	0	0	0	0	0	0	0	0	0	0	0	14	41.74	13.47	0	0	0	0	0	0	0	0	0							[P]	Inorganic ion transport and metabolism	--	--	--	--	--	Protein YffB OS=Escherichia coli (strain K12) OX=83333 GN=yffB PE=1 SV=1	uncharacterized protein LOC112243486 [Oncorhynchus tshawytscha]	gi|1367384690|ref|XP_024267077.1|	--	--
TRINITY_DN102053_c0_g1	66.44	0	0	0	0	0	0	0	0	0	13	14.07	6.86	0	0	0	20	26.67	8.61	0	0	0	0	0	0	0	0	0				0.245278	NA	0.340201	--	--	--	--	--	--	--	--	--	--	--	--
TRINITY_DN102056_c0_g1	15.96	0	0	0	9	30.21	15.13	0	0	0	0	0	0	0	0	0	0	0	0	0	0	0	0	0	0	0	0	0							--	--	--	--	--	--	--	--	--	--	--	--
TRINITY_DN10205_c0_g1	13.22	0	0	0	0	0	0	0	0	0	0	0	0	0	0	0	13	82.16	26.52	0	0	0	0	0	0	0	0	0							--	--	--	--	--	--	--	--	--	--	--	--
TRINITY_DN102061_c0_g1	27.33	0	0	0	0	0	0	0	0	0	0	0	0	0	0	0	0	0	0	0	0	0	0	0	0	21	62.29	29.98							--	--	--	K01530|1.52407e-51|tru:101065186|(RefSeq) probable phospholipid-transporting ATPase IH; K01530 phospholipid-translocating ATPase [EC:7.6.2.1]	[R]	General function prediction only	--	Probable phospholipid-transporting ATPase IH OS=Homo sapiens OX=9606 GN=ATP11A PE=1 SV=3	probable phospholipid-transporting ATPase IH [Acanthochromis polyacanthus]	gi|1229001913|ref|XP_022043692.1|	--	--
TRINITY_DN102063_c0_g1	133.66	0	0	0	0	0	0	0	0	0	0	0	0	0	0	0	0	0	0	4	1.94	0.94	0	0	0	0	0	0							--	--	--	--	--	--	--	--	--	--	--	--
TRINITY_DN102067_c0_g1	152.5	0	0	0	30	12.76	6.39	0	0	0	0	0	0	0	0	0	32	19.41	6.26	0	0	0	0	0	0	0	0	0							--	--	--	K09228|3.54449e-17|mze:106676377|(RefSeq) zinc finger protein 271-like; K09228 KRAB domain-containing zinc finger protein	--	--	--	--	uncharacterized protein LOC111659049 [Seriola lalandi dorsalis]	gi|1317112025|ref|XP_023267634.1|	--	--
TRINITY_DN102076_c0_g1	18.48	0	0	0	0	0	0	0	0	0	0	0	0	0	0	0	0	0	0	0	0	0	0	0	0	0	0	0							--	--	--	--	--	--	--	--	--	--	--	--
TRINITY_DN102080_c0_g1	32.07	0	0	0	0	0	0	0	0	0	0	0	0	12	25.32	10.73	0	0	0	0	0	0	0	0	0	0	0	0							--	--	--	--	--	--	--	--	--	--	--	--
TRINITY_DN102082_c0_g1	45.74	0	0	0	0	0	0	0	0	0	0	0	0	0	0	0	0	0	0	0	0	0	8	12.73	6.28	0	0	0							[T]	Signal transduction mechanisms	--	--	--	--	Cyclic nucleotide-binding domain	Transcriptional activator protein FnrL OS=Rhodobacter sphaeroides (strain ATCC 17023 / 2.4.1 / NCIB 8253 / DSM 158) OX=272943 GN=fnrL PE=4 SV=1	--	--	--	PF00027.29
TRINITY_DN102084_c0_g1	7.12	0	0	0	0	0	0	19	137.94	56.63	15	135.02	65.8	0	0	0	0	0	0	0	0	0	0	0	0	0	0	0							--	--	--	--	--	--	--	--	--	--	--	--
TRINITY_DN102086_c0_g1	27.33	0	0	0	0	0	0	0	0	0	0	0	0	0	0	0	29	90.48	29.21	0	0	0	0	0	0	0	0	0							--	--	--	--	--	--	Class II Aldolase and Adducin N-terminal domain	--	--	--	--	PF00596.21
TRINITY_DN102087_c0_g2	11.97	0	0	0	0	0	0	0	0	0	0	0	0	0	0	0	25	174.25	56.24	0	0	0	0	0	0	0	0	0							[U]	Intracellular trafficking, secretion, and vesicular transport	--	--	--	--	--	--	--	--	--	--
TRINITY_DN102088_c0_g1	5.53	0	0	0	0	0	0	0	0	0	0	0	0	0	0	0	0	0	0	0	0	0	8	103.55	51.09	0	0	0							[K]	Transcription	--	--	--	--	HxlR-like helix-turn-helix	Uncharacterized HTH-type transcriptional regulator MT3179 OS=Mycobacterium tuberculosis (strain CDC 1551 / Oshkosh) OX=83331 GN=MT3179 PE=4 SV=1	--	--	--	PF01638.17
TRINITY_DN102089_c0_g1	20.49	0	0	0	0	0	0	0	0	0	0	0	0	0	0	0	0	0	0	0	0	0	0	0	0	0	0	0							[F]	Nucleotide transport and metabolism	--	--	--	--	Permease family	Xanthine permease XanQ OS=Escherichia coli (strain K12) OX=83333 GN=xanQ PE=1 SV=2	--	--	--	PF00860.20
TRINITY_DN102092_c0_g1	47.37	0	0	0	0	0	0	0	0	0	7	10.39	5.06	0	0	0	0	0	0	0	0	0	0	0	0	0	0	0							--	--	--	--	--	--	--	Putative homeodomain transcription factor 2 OS=Mus musculus OX=10090 GN=Phtf2 PE=1 SV=2	unnamed protein product [Tetraodon nigroviridis]	gi|47212462|ref|CAG12144.1|	--	--
TRINITY_DN102095_c0_g1	47.37	0	0	0	0	0	0	0	0	0	0	0	0	0	0	0	0	0	0	0	0	0	0	0	0	0	0	0							--	--	--	--	--	--	--	--	--	--	--	--
TRINITY_DN102098_c0_g1	21.22	0	0	0	0	0	0	0	0	0	0	0	0	0	0	0	0	0	0	0	0	0	0	0	0	0	0	0							[MU]	--	--	--	--	--	Autotransporter beta-domain	--	--	--	--	PF03797.19
TRINITY_DN10209_c0_g1	7.12	0	0	0	0	0	0	0	0	0	0	0	0	0	0	0	24	277.27	89.5	0	0	0	0	0	0	0	0	0							--	--	--	--	--	--	--	--	--	--	--	--
TRINITY_DN1020_c0_g1	557.27	538	79.56	26.45	461	61.14	30.62	136	4.66	1.91	444	92.62	45.13	269	59.42	25.18	406	88.2	28.47	199	39.25	19.09	286	62.65	30.91	334	88.48	42.58	0.623413	0.932192	-0.214257	0.650043	0.895995	0.168463	--	--	Molecular Function: iron ion binding (GO:0005506);; Cellular Component: integral component of membrane (GO:0016021);; Molecular Function: oxidoreductase activity, acting on paired donors, with incorporation or reduction of molecular oxygen (GO:0016705);; Molecular Function: heme binding (GO:0020037);; Biological Process: oxidation-reduction process (GO:0055114);;	K07435|4.70615e-80|mze:101482007|(RefSeq) cytochrome P450 20A1; K07435 cytochrome P450 family 20 subfamily A	[QI]	--	Leucine Rich repeat;; Leucine Rich repeats (2 copies);; Leucine Rich Repeat	Cytochrome P450 20A1 OS=Bos taurus OX=9913 GN=CYP20A1 PE=2 SV=1	cytochrome P450 20A1 [Seriola lalandi dorsalis]	gi|1317140485|ref|XP_023282693.1|	--	PF13516.6;PF12799.7;PF00560.33
TRINITY_DN102108_c0_g1	11.97	0	0	0	0	0	0	0	0	0	0	0	0	10	53.94	22.86	0	0	0	0	0	0	0	0	0	0	0	0							--	--	--	K20166|4.68493e-47|ggo:101133749|(RefSeq) TBC1 domain family member 2B; K20166 TBC1 domain family member 2B	[U]	Intracellular trafficking, secretion, and vesicular transport	--	TBC1 domain family member 2B OS=Homo sapiens OX=9606 GN=TBC1D2B PE=1 SV=2	TBC1 domain family member 2B [Pelodiscus sinensis]	gi|558134093|ref|XP_006117023.1|	--	--
TRINITY_DN102109_c0_g1	26.04	0	0	0	0	0	0	0	0	0	0	0	0	0	0	0	0	0	0	0	0	0	5	13.83	6.82	0	0	0							[R]	General function prediction only	--	K00002|5.50281e-15|dre:445326|(RefSeq) aldo-keto reductase family 1 member A1-A; K00002 alcohol dehydrogenase (NADP+) [EC:1.1.1.2]	[R]	General function prediction only	--	Uncharacterized oxidoreductase MSMEG_2408/MSMEI_2347 OS=Mycobacterium smegmatis (strain ATCC 700084 / mc(2)155) OX=246196 GN=MSMEG_2408 PE=1 SV=1	long-chain fatty acid--CoA ligase [Platysternon megacephalum]	gi|1605337853|ref|TFJ95518.1|	--	--
TRINITY_DN102116_c1_g1	4.2	4	292.37	97.18	0	0	0	0	0	0	0	0	0	0	0	0	0	0	0	0	0	0	0	0	0	0	0	0							--	--	--	K09228|8.19599e-06|hsa:284349|(RefSeq) zinc finger protein 283; K09228 KRAB domain-containing zinc finger protein	--	--	--	Zinc finger protein 283 OS=Homo sapiens OX=9606 GN=ZNF283 PE=1 SV=4	--	--	--	--
TRINITY_DN102118_c0_g1	17.44	0	0	0	0	0	0	0	0	0	13	49.48	24.11	0	0	0	0	0	0	0	0	0	0	0	0	0	0	0							--	--	--	--	--	--	--	--	--	--	--	--
TRINITY_DN102119_c0_g1	8.02	0	0	0	0	0	0	0	0	0	0	0	0	0	0	0	29	298.48	96.35	0	0	0	0	0	0	0	0	0							--	--	--	--	--	--	--	--	--	--	--	--
TRINITY_DN102123_c0_g1	10.41	0	0	0	0	0	0	0	0	0	0	0	0	0	0	0	0	0	0	0	0	0	0	0	0	0	0	0							--	--	--	--	--	--	--	--	--	--	--	--
TRINITY_DN102124_c0_g1	68.25	0	0	0	0	0	0	0	0	0	0	0	0	0	0	0	0	0	0	0	0	0	0	0	0	0	0	0							--	--	--	--	--	--	Domain of unknown function (DUF4682)	--	PREDICTED: TBC1 domain family member 30 isoform X4 [Lates calcarifer]	gi|1079761821|ref|XP_018550460.1|	--	PF15733.5
TRINITY_DN102131_c0_g1	55.81	30	92.7	30.81	0	0	0	0	0	0	0	0	0	0	0	0	0	0	0	0	0	0	0	0	0	0	0	0							[EH]	--	Molecular Function: transaminase activity (GO:0008483);;	K00826|2.80936e-09|tad:TRIADDRAFT_61621|(RefSeq) hypothetical protein; K00826 branched-chain amino acid aminotransferase [EC:2.6.1.42]	[E]	Amino acid transport and metabolism	--	Branched-chain-amino-acid aminotransferase OS=Haemophilus influenzae (strain ATCC 51907 / DSM 11121 / KW20 / Rd) OX=71421 GN=ilvE PE=3 SV=1	hypothetical protein DUI87_19947 [Hirundo rustica rustica]	gi|1497487669|ref|RMC02757.1|	--	--
TRINITY_DN102132_c0_g1	32.07	0	0	0	0	0	0	0	0	0	8	17.14	8.35	0	0	0	0	0	0	0	0	0	0	0	0	0	0	0							--	--	--	--	--	--	--	--	--	--	--	--
TRINITY_DN102132_c1_g1	5.53	0	0	0	0	0	0	0	0	0	0	0	0	0	0	0	0	0	0	0	0	0	0	0	0	0	0	0							--	--	--	--	--	--	--	--	--	--	--	--
TRINITY_DN102134_c0_g1	57.55	0	0	0	0	0	0	21	22.36	9.18	0	0	0	0	0	0	0	0	0	0	0	0	0	0	0	0	0	0							--	--	--	--	--	--	--	--	--	--	--	--
TRINITY_DN102138_c0_g1	9	0	0	0	0	0	0	0	0	0	0	0	0	0	0	0	0	0	0	0	0	0	0	0	0	0	0	0							--	--	--	--	--	--	--	--	--	--	--	--
TRINITY_DN10213_c1_g1	104.2	0	0	0	0	0	0	0	0	0	10	7.1	3.46	0	0	0	0	0	0	0	0	0	2	1.43	0.7	0	0	0							--	--	--	--	--	--	--	--	--	--	--	--
TRINITY_DN102140_c0_g1	5.29	0	0	0	0	0	0	0	0	0	0	0	0	0	0	0	0	0	0	0	0	0	0	0	0	14	205.27	98.79							--	--	--	--	--	--	--	--	--	--	--	--
TRINITY_DN102148_c0_g1	4.2	0	0	0	0	0	0	0	0	0	0	0	0	0	0	0	0	0	0	0	0	0	0	0	0	0	0	0							--	--	--	--	--	--	tRNA-splicing ligase RtcB	--	--	--	--	PF01139.17
TRINITY_DN102151_c0_g1	6.56	0	0	0	0	0	0	0	0	0	0	0	0	0	0	0	0	0	0	0	0	0	0	0	0	0	0	0							[R]	General function prediction only	--	--	--	--	Alpha/beta hydrolase family	--	--	--	--	PF12697.7
TRINITY_DN102154_c0_g1	9.69	0	0	0	0	0	0	0	0	0	0	0	0	0	0	0	0	0	0	0	0	0	0	0	0	0	0	0							[O]	Posttranslational modification, protein turnover, chaperones	--	--	--	--	Bacterial trigger factor protein (TF)	Trigger factor OS=Acidovorax citrulli (strain AAC00-1) OX=397945 GN=tig PE=3 SV=1	--	--	--	PF05697.13
TRINITY_DN102155_c0_g1	5.78	0	0	0	0	0	0	0	0	0	0	0	0	0	0	0	0	0	0	0	0	0	0	0	0	0	0	0							[E]	Amino acid transport and metabolism	--	--	--	--	Chorismate synthase	Chorismate synthase 1 OS=Bacillus cereus (strain ATCC 14579 / DSM 31 / JCM 2152 / NBRC 15305 / NCIMB 9373 / NRRL B-3711) OX=226900 GN=aroC1 PE=3 SV=1	--	--	--	PF01264.21
TRINITY_DN102156_c0_g1	34.93	0	0	0	0	0	0	0	0	0	7	13.83	6.74	0	0	0	0	0	0	0	0	0	0	0	0	0	0	0							--	--	--	--	--	--	--	--	--	--	--	--
TRINITY_DN102157_c0_g1	12.8	0	0	0	0	0	0	0	0	0	0	0	0	0	0	0	0	0	0	0	0	0	0	0	0	0	0	0							--	--	--	--	--	--	--	--	--	--	--	--
TRINITY_DN10215_c0_g1	19.01	0	0	0	0	0	0	0	0	0	0	0	0	0	0	0	0	0	0	0	0	0	0	0	0	8	33.56	16.15							--	--	--	--	--	--	--	--	--	--	--	--
TRINITY_DN10215_c1_g1	107.12	0	0	0	0	0	0	0	0	0	0	0	0	0	0	0	25	21.21	6.85	0	0	0	0	0	0	0	0	0							--	--	--	--	--	--	--	--	--	--	--	--
TRINITY_DN102160_c0_g1	53.87	0	0	0	0	0	0	0	0	0	8	39.74	19.36	0	0	0	0	0	0	0	0	0	2	1.57	0.77	0	0	0							[I]	Lipid transport and metabolism	Molecular Function: acetyl-CoA C-acetyltransferase activity (GO:0003985);; Cellular Component: mitochondrion (GO:0005739);; Biological Process: fatty acid beta-oxidation (GO:0006635);;	K00626|5.32611e-15|crg:105348136|(RefSeq) uncharacterized protein LOC105348136; K00626 acetyl-CoA C-acetyltransferase [EC:2.3.1.9]	[I]	Lipid transport and metabolism	Thiolase, N-terminal domain	Acetyl-CoA acetyltransferase OS=Escherichia coli (strain K12) OX=83333 GN=atoB PE=1 SV=1	uncharacterized protein LOC112244544, partial [Oncorhynchus tshawytscha]	gi|1367394363|ref|XP_024268027.1|	--	PF00108.23
TRINITY_DN102162_c0_g1	7.71	0	0	0	0	0	0	0	0	0	0	0	0	0	0	0	0	0	0	0	0	0	0	0	0	0	0	0							--	--	--	--	--	--	--	--	--	--	--	--
TRINITY_DN102165_c0_g1	56.68	0	0	0	0	0	0	0	0	0	0	0	0	0	0	0	13	20.16	6.51	0	0	0	0	0	0	0	0	0							--	--	--	K18439|6.71016e-46|tru:105417453|(RefSeq) arf-GAP with Rho-GAP domain, ANK repeat and PH domain-containing protein 1-like; K18439 Arf-GAP with Rho-GAP domain, ANK repeat and PH domain-containing protein 1	[TZ]	--	RhoGAP domain	Arf-GAP with Rho-GAP domain, ANK repeat and PH domain-containing protein 1 OS=Mus musculus OX=10090 GN=Arap1 PE=1 SV=2	arf-GAP with Rho-GAP domain, ANK repeat and PH domain-containing protein 1-like [Acanthochromis polyacanthus]	gi|1229026067|ref|XP_022077790.1|	--	PF00620.27
TRINITY_DN102169_c0_g1	6.56	0	0	0	0	0	0	0	0	0	0	0	0	0	0	0	0	0	0	0	0	0	11	120.07	59.24	0	0	0							--	--	--	--	--	--	--	--	--	--	--	--
TRINITY_DN102173_c0_g1	4.2	0	0	0	0	0	0	0	0	0	0	0	0	0	0	0	0	0	0	0	0	0	0	0	0	0	0	0							--	--	--	--	--	--	--	--	--	--	--	--
TRINITY_DN102177_c0_g1	9	0	0	0	0	0	0	0	0	0	0	0	0	0	0	0	0	0	0	0	0	0	0	0	0	0	0	0							--	--	--	--	--	--	--	--	--	--	--	--
TRINITY_DN102183_c0_g1	24.17	0	0	0	0	0	0	0	0	0	0	0	0	0	0	0	0	0	0	0	0	0	4	11.91	5.88	0	0	0							--	--	--	--	--	--	--	--	--	--	--	--
TRINITY_DN102184_c0_g1	22.37	0	0	0	0	0	0	0	0	0	0	0	0	0	0	0	15	56.75	18.32	0	0	0	0	0	0	0	0	0							--	--	--	--	--	--	--	--	--	--	--	--
TRINITY_DN102185_c0_g1	5.29	0	0	0	0	0	0	0	0	0	0	0	0	0	0	0	0	0	0	0	0	0	0	0	0	0	0	0							[GEPR]	--	--	--	--	--	--	Multidrug resistance protein MdtH OS=Shigella flexneri OX=623 GN=mdtH PE=3 SV=2	--	--	--	--
TRINITY_DN102192_c0_g1	9	0	0	0	0	0	0	0	0	0	0	0	0	7	49.72	21.07	0	0	0	0	0	0	0	0	0	0	0	0							--	--	--	--	--	--	--	--	--	--	--	--
TRINITY_DN102192_c1_g1	11.97	0	0	0	0	0	0	0	0	0	4	21.87	10.66	0	0	0	0	0	0	0	0	0	0	0	0	0	0	0							--	--	--	K17776|9.4359e-13|nle:100591060|(RefSeq) metaxin 3; K17776 metaxin	--	--	--	Putative uncharacterized protein C8orf44 OS=Homo sapiens OX=9606 GN=C8orf44 PE=2 SV=2	--	--	--	--
TRINITY_DN102195_c0_g1	34.93	0	0	0	0	0	0	0	0	0	0	0	0	7	13.63	5.78	0	0	0	0	0	0	0	0	0	0	0	0							--	--	--	K03522|1.62088e-08|ggo:101126616|(RefSeq) electron transfer flavoprotein alpha subunit; K03522 electron transfer flavoprotein alpha subunit	[O]	Posttranslational modification, protein turnover, chaperones	--	E3 ubiquitin-protein ligase Itchy homolog OS=Homo sapiens OX=9606 GN=ITCH PE=1 SV=2	--	--	--	--
TRINITY_DN102195_c0_g3	6.29	0	0	0	0	0	0	0	0	0	0	0	0	2	20.07	8.51	0	0	0	0	0	0	0	0	0	0	0	0							--	--	--	--	--	--	--	--	--	--	--	--
TRINITY_DN102195_c0_g4	4.41	0	0	0	0	0	0	0	0	0	6	85.93	41.88	0	0	0	0	0	0	0	0	0	0	0	0	0	0	0							--	--	--	--	--	--	--	--	--	--	--	--
TRINITY_DN1021_c0_g2	1772.27	227	9.91	3.29	241	9.46	4.74	183	7.5	3.08	198	8.89	4.33	403	18.09	7.67	140	7.65	2.47	178	6.74	3.28	150	6.5	3.2	180	9.6	4.62	0.623045	0.932192	-0.182036	0.56711	0.86545	0.218666	--	--	--	--	--	--	--	--	fibrous sheath CABYR-binding protein-like isoform X2 [Mastacembelus armatus]	gi|1469978373|ref|XP_026176340.1|	--	--
TRINITY_DN102202_c0_g1	20.77	0	0	0	0	0	0	0	0	0	0	0	0	0	0	0	0	0	0	0	0	0	0	0	0	0	0	0							--	--	--	--	--	--	--	--	--	--	--	--
TRINITY_DN10220_c0_g1	812.56	74	8.96	2.98	128	9.33	4.68	29	2.21	0.91	71	6.52	3.18	39	4.59	1.95	184	18.71	6.04	88	6.61	3.21	87	7.03	3.47	53	7.42	3.57	0.895477	0.974146	0.0632314	0.777088	0.940191	0.128212	--	--	--	K07561|4.69795e-36|oaa:100092375|(RefSeq) diphthamide biosynthesis protein 1-like; K07561 2-(3-amino-3-carboxypropyl)histidine synthase [EC:2.5.1.108]	[E]	Amino acid transport and metabolism	Serine hydrolase (FSH1)	Esterase OVCA2 OS=Danio rerio OX=7955 GN=ovca2 PE=2 SV=1	esterase OVCA2 [Perca flavescens]	gi|1604779173|ref|XP_028451776.1|	--	PF03959.13
TRINITY_DN102215_c0_g1	9	0	0	0	0	0	0	0	0	0	0	0	0	0	0	0	0	0	0	0	0	0	2	15.92	7.86	0	0	0							[R]	General function prediction only	--	--	--	--	--	Ribonuclease J OS=Mycobacterium tuberculosis (strain ATCC 25618 / H37Rv) OX=83332 GN=rnj PE=1 SV=1	--	--	--	--
TRINITY_DN102216_c0_g1	11.37	0	0	0	0	0	0	0	0	0	0	0	0	0	0	0	0	0	0	0	0	0	0	0	0	12	148.51	71.47							[L]	Replication, recombination and repair	--	K10901|1.26563e-09|api:100165064|(RefSeq) Bloom syndrome protein homolog; K10901 bloom syndrome protein [EC:3.6.4.12]	[L]	Replication, recombination and repair	RecQ zinc-binding	ATP-dependent DNA helicase RecQ OS=Salmonella typhimurium (strain LT2 / SGSC1412 / ATCC 700720) OX=99287 GN=recQ PE=3 SV=3	PREDICTED: ATP-dependent DNA helicase Q5 isoform X2 [Scleropages formosus]	gi|1083272483|ref|XP_018612484.1|	--	PF16124.5
TRINITY_DN102221_c0_g1	10.05	0	0	0	0	0	0	0	0	0	0	0	0	0	0	0	0	0	0	0	0	0	0	0	0	0	0	0							--	--	--	--	--	--	--	--	--	--	--	--
TRINITY_DN102226_c0_g1	21.12	0	0	0	0	0	0	0	0	0	4	8.93	4.35	0	0	0	0	0	0	0	0	0	0	0	0	0	0	0							--	--	--	--	--	--	--	Elongation factor Ts OS=Erythrobacter litoralis (strain HTCC2594) OX=314225 GN=tsf PE=3 SV=1	--	--	--	--
TRINITY_DN102228_c0_g1	32.07	0	0	0	0	0	0	0	0	0	5	10.71	5.22	0	0	0	0	0	0	0	0	0	0	0	0	0	0	0							--	--	Biological Process: fatty acid biosynthetic process (GO:0006633);; Cellular Component: integral component of membrane (GO:0016021);; Molecular Function: oxidoreductase activity, acting on paired donors, with oxidation of a pair of donors resulting in the reduction of molecular oxygen to two molecules of water (GO:0016717);; Biological Process: oxidation-reduction process (GO:0055114);;	K00507|5.74527e-50|xma:102220656|(RefSeq) acyl-CoA desaturase-like; K00507 stearoyl-CoA desaturase (Delta-9 desaturase) [EC:1.14.19.1]	[I]	Lipid transport and metabolism	--	Acyl-CoA desaturase OS=Cyprinus carpio OX=7962 PE=2 SV=2	liver stearyl coenzyme A dehydrogenase-1, partial [Rachycentron canadum]	gi|1044656106|ref|ANT80561.1|	--	--
TRINITY_DN102232_c0_g1	27.33	0	0	0	0	0	0	0	0	0	12	29.89	14.57	0	0	0	0	0	0	0	0	0	0	0	0	0	0	0							[V]	Defense mechanisms	--	--	--	--	Biotin-lipoyl like	--	--	--	--	PF13533.6
TRINITY_DN102242_c0_g1	65.53	0	0	0	0	0	0	0	0	0	20	21.93	10.68	0	0	0	0	0	0	0	0	0	0	0	0	0	0	0							--	--	--	--	--	--	--	--	--	--	--	--
TRINITY_DN102246_c0_g1	6.84	0	0	0	0	0	0	0	0	0	0	0	0	0	0	0	0	0	0	5	43.98	21.39	0	0	0	0	0	0							--	--	--	K08468|3.609e-34|mze:101472374|(RefSeq) retinoic acid-induced protein 3; K08468 G protein-coupled receptor family C group 5 member A	--	--	--	--	PREDICTED: retinoic acid-induced protein 3-like [Notothenia coriiceps]	gi|736215618|ref|XP_010778472.1|	--	--
TRINITY_DN102251_c1_g1	6.84	0	0	0	0	0	0	0	0	0	0	0	0	0	0	0	0	0	0	0	0	0	0	0	0	0	0	0							--	--	--	--	--	--	--	--	--	--	--	--
TRINITY_DN102254_c0_g1	19.01	0	0	0	0	0	0	0	0	0	0	0	0	0	0	0	0	0	0	0	0	0	0	0	0	9	37.75	18.17							--	--	--	--	--	--	Ring hydroxylating alpha subunit (catalytic domain)	--	--	--	--	PF00848.19
TRINITY_DN102264_c0_g1	16.94	0	0	0	0	0	0	0	0	0	0	0	0	0	0	0	0	0	0	9	32.16	15.64	0	0	0	0	0	0							--	--	--	--	--	--	--	--	--	--	--	--
TRINITY_DN102268_c0_g1	11.17	0	0	0	0	0	0	0	0	0	0	0	0	0	0	0	0	0	0	0	0	0	0	0	0	0	0	0							--	--	Molecular Function: galanin receptor activity (GO:0004966);; Cellular Component: integral component of plasma membrane (GO:0005887);; Biological Process: adenylate cyclase-modulating G protein-coupled receptor signaling pathway (GO:0007188);; Biological Process: negative regulation of adenylate cyclase activity (GO:0007194);; Biological Process: phospholipase C-activating G protein-coupled recept…	K04230|9.92158e-14|mze:101486935|(RefSeq) galanin receptor type 1; K04230 galanin receptor 1	--	--	--	--	galanin receptor type 1 [Maylandia zebra]	gi|499032297|ref|XP_004566851.1|	--	--
TRINITY_DN102268_c0_g2	12.38	0	0	0	0	0	0	0	0	0	0	0	0	0	0	0	0	0	0	0	0	0	0	0	0	0	0	0							--	--	Molecular Function: galanin receptor activity (GO:0004966);; Cellular Component: integral component of plasma membrane (GO:0005887);; Biological Process: adenylate cyclase-modulating G protein-coupled receptor signaling pathway (GO:0007188);; Biological Process: negative regulation of adenylate cyclase activity (GO:0007194);; Biological Process: phospholipase C-activating G protein-coupled recept…	K04230|6.25942e-45|mze:101486935|(RefSeq) galanin receptor type 1; K04230 galanin receptor 1	[R]	General function prediction only	7 transmembrane receptor (rhodopsin family)	Galanin receptor type 1 OS=Homo sapiens OX=9606 GN=GALR1 PE=1 SV=3	hypothetical protein EPR50_G00068290 [Perca flavescens]	gi|1593664983|ref|TDH12081.1|	--	PF00001.21
TRINITY_DN102276_c0_g1	14.55	0	0	0	0	0	0	0	0	0	11	49.81	24.27	0	0	0	0	0	0	0	0	0	0	0	0	0	0	0							[S]	Function unknown	--	--	--	--	Polyphosphate kinase 2 (PPK2)	Polyphosphate:AMP phosphotransferase OS=Pseudomonas syringae pv. tomato (strain ATCC BAA-871 / DC3000) OX=223283 GN=PSPTO_1640 PE=1 SV=1	--	--	--	PF03976.14
TRINITY_DN102276_c0_g2	8.67	2	67.32	22.38	0	0	0	0	0	0	0	0	0	0	0	0	0	0	0	0	0	0	0	0	0	0	0	0							[S]	Function unknown	--	--	--	--	Polyphosphate kinase 2 (PPK2)	Polyphosphate:AMP phosphotransferase OS=Pseudomonas syringae pv. tomato (strain ATCC BAA-871 / DC3000) OX=223283 GN=PSPTO_1640 PE=1 SV=1	--	--	--	PF03976.14
TRINITY_DN102279_c0_g1	75.44	0	0	0	0	0	0	0	0	0	5	3.29	1.6	8	14.43	6.12	0	0	0	0	0	0	0	0	0	0	0	0							[G]	Carbohydrate transport and metabolism	--	--	--	--	--	--	--	--	--	--
TRINITY_DN102284_c0_g1	20.65	0	0	0	0	0	0	0	0	0	0	0	0	0	0	0	0	0	0	0	0	0	0	0	0	0	0	0							[E]	Amino acid transport and metabolism	--	--	--	--	Branched-chain amino acid transport protein	Branched-chain amino acid transport system carrier protein BrnQ OS=Bacillus subtilis (strain 168) OX=224308 GN=brnQ PE=3 SV=2	--	--	--	PF05525.13
TRINITY_DN102286_c0_g1	16.44	0	0	0	0	0	0	0	0	0	0	0	0	0	0	0	30	153	49.39	0	0	0	0	0	0	0	0	0							[S]	Function unknown	--	--	--	--	--	--	--	--	--	--
TRINITY_DN10228_c0_g3	11.97	0	0	0	0	0	0	0	0	0	0	0	0	0	0	0	0	0	0	0	0	0	0	0	0	0	0	0							--	--	--	--	--	--	--	--	--	--	--	--
TRINITY_DN102294_c0_g1	19.01	0	0	0	8	22.83	11.44	0	0	0	0	0	0	0	0	0	0	0	0	4	12.77	6.21	0	0	0	0	0	0							--	--	--	K17598|2.37189e-17|xma:102225357|(RefSeq) synaptotagmin-like protein 2 isoform X1; K17598 synaptotagmin-like protein	[TU]	--	--	Synaptotagmin-like protein 2 OS=Homo sapiens OX=9606 GN=SYTL2 PE=1 SV=3	synaptotagmin-like protein 2 [Larimichthys crocea]	gi|1529995466|ref|XP_019114887.2|	--	--
TRINITY_DN102295_c0_g1	185.37	0	0	0	0	0	0	0	0	0	0	0	0	0	0	0	0	0	0	2	0.71	0.34	0	0	0	0	0	0							--	--	--	--	--	--	--	--	--	--	--	--
TRINITY_DN102300_c0_g2	20.65	0	0	0	0	0	0	0	0	0	10	32.43	15.81	0	0	0	0	0	0	0	0	0	0	0	0	0	0	0							--	--	--	--	--	--	--	--	PREDICTED: ral GTPase-activating protein subunit alpha-1 isoform X1 [Lates calcarifer]	gi|1079762204|ref|XP_018550656.1|	--	--
TRINITY_DN102301_c0_g1	26.68	0	0	0	0	0	0	0	0	0	9	22.93	11.18	0	0	0	0	0	0	0	0	0	0	0	0	0	0	0							[R]	General function prediction only	--	--	--	--	Bacterial alpha-2-macroglobulin MG3 domain	Alpha-2-macroglobulin OS=Escherichia coli (strain K12) OX=83333 GN=yfhM PE=1 SV=1	--	--	--	PF11974.8
TRINITY_DN102302_c0_g1	128.87	0	0	0	0	0	0	0	0	0	0	0	0	0	0	0	32	19.05	6.15	4	2.51	1.22	0	0	0	0	0	0							--	--	Molecular Function: nucleic acid binding (GO:0003676);;	K11593|5.69023e-89|ola:101169483|(RefSeq) protein argonaute-1; K11593 eukaryotic translation initiation factor 2C	[J]	Translation, ribosomal structure and biogenesis	Mid domain of argonaute;; Argonaute linker 2 domain	Protein argonaute-1 OS=Mus musculus OX=10090 GN=Ago1 PE=1 SV=2	PREDICTED: protein argonaute-1, partial [Pelecanus crispus]	gi|694626271|ref|XP_009484404.1|	--	PF16487.5;PF16488.5
TRINITY_DN102308_c0_g1	34.93	0	0	0	0	0	0	0	0	0	0	0	0	0	0	0	0	0	0	0	0	0	0	0	0	0	0	0							--	--	--	--	--	--	--	--	--	--	--	--
TRINITY_DN102309_c0_g1	64.63	0	0	0	0	0	0	26	24.95	10.24	0	0	0	0	0	0	0	0	0	0	0	0	0	0	0	0	0	0							--	--	--	--	--	--	--	--	--	--	--	--
TRINITY_DN102320_c0_g1	8.02	0	0	0	0	0	0	0	0	0	0	0	0	0	0	0	0	0	0	0	0	0	5	44.64	22.02	0	0	0							--	--	--	--	--	--	--	Uncharacterized protein YbgO OS=Escherichia coli (strain K12) OX=83333 GN=ybgO PE=3 SV=2	--	--	--	--
TRINITY_DN102328_c1_g1	56.38	0	0	0	0	0	0	0	0	0	0	0	0	0	0	0	28	64.98	20.98	0	0	0	0	0	0	0	0	0							[E]	Amino acid transport and metabolism	--	K01738|1.10331e-20|cel:CELE_C17G1.7|(RefSeq) Cysteine synthase 1; K01738 cysteine synthase [EC:2.5.1.47]	[E]	Amino acid transport and metabolism	Pyridoxal-phosphate dependent enzyme	Cysteine synthase B (Fragment) OS=Pseudomonas syringae pv. syringae OX=321 GN=cysM PE=3 SV=1	Xaa-Pro aminopeptidase [Platysternon megacephalum]	gi|1605336968|ref|TFJ95119.1|	--	PF00291.25
TRINITY_DN10232_c0_g1	459.16	15	2.1	0.7	0	0	0	0	0	0	9	1.21	0.59	0	0	0	19	102.81	33.19	14	2.27	1.1	4	0.52	0.26	0	0	0							--	--	--	--	--	--	--	--	hypothetical protein CCH79_00020701, partial [Gambusia affinis]	gi|1387732458|ref|PWA25520.1|	--	--
TRINITY_DN102330_c0_g1	5.06	0	0	0	0	0	0	0	0	0	0	0	0	0	0	0	0	0	0	0	0	0	0	0	0	0	0	0							[MR]	--	--	--	--	--	Enolase C-terminal domain-like	Glucarate dehydratase OS=Pseudomonas putida OX=303 GN=gudD PE=1 SV=1	--	--	--	PF13378.6
TRINITY_DN102334_c0_g1	13.48	0	0	0	0	0	0	0	0	0	0	0	0	0	0	0	0	0	0	0	0	0	0	0	0	0	0	0							--	--	--	--	--	--	--	--	--	--	--	--
TRINITY_DN102340_c0_g1	9	0	0	0	0	0	0	0	0	0	0	0	0	0	0	0	0	0	0	0	0	0	0	0	0	0	0	0							--	--	--	--	--	--	--	--	--	--	--	--
TRINITY_DN102350_c0_g1	142.58	0	0	0	38	17.21	8.62	0	0	0	0	0	0	0	0	0	0	0	0	0	0	0	0	0	0	4	2.51	1.21							--	--	--	K04257|7.31377e-17|tup:102484198|(RefSeq) uncharacterized LOC102484198; K04257 olfactory receptor	[R]	General function prediction only	Integrase core domain	Endogenous retrovirus group K member 113 Pol protein OS=Homo sapiens OX=9606 GN=HERVK_113 PE=3 SV=1	hypothetical protein N307_13218, partial [Picoides pubescens]	gi|678197750|ref|KFV64732.1|	--	PF00665.26
TRINITY_DN102355_c0_g1	44.22	0	0	0	0	0	0	0	0	0	0	0	0	0	0	0	0	0	0	6	35.96	17.49	0	0	0	0	0	0							--	--	Molecular Function: zinc ion binding (GO:0008270);;	K06058|5.11841e-27|xma:102230390|(RefSeq) E3 ubiquitin-protein ligase DTX4-like; K06058 deltex [EC:2.3.2.27]	--	--	WWE domain	E3 ubiquitin-protein ligase DTX4 OS=Homo sapiens OX=9606 GN=DTX4 PE=1 SV=2	E3 ubiquitin-protein ligase DTX4-like isoform X1 [Perca flavescens]	gi|1604800172|ref|XP_028420086.1|	--	PF02825.20
TRINITY_DN102358_c1_g1	38.66	11	57.57	19.14	0	0	0	0	0	0	0	0	0	0	0	0	0	0	0	0	0	0	0	0	0	0	0	0							[L]	Replication, recombination and repair	--	--	--	--	Domain of unknown function (DUF3516)	--	--	--	--	PF12029.8
TRINITY_DN102361_c0_g1	6.84	0	0	0	0	0	0	0	0	0	0	0	0	0	0	0	0	0	0	0	0	0	9	94.28	46.51	0	0	0							--	--	--	--	--	--	Aldo/keto reductase family;; Bacterial regulatory helix-turn-helix protein, lysR family	--	--	--	--	PF00248.21;PF00126.27
TRINITY_DN102370_c0_g1	14.1	0	0	0	0	0	0	0	0	0	0	0	0	0	0	0	0	0	0	0	0	0	0	0	0	0	0	0							[IQR]	--	Cellular Component: intracellular membrane-bounded organelle (GO:0043231);;	K11153|3.86733e-19|bfo:BRAFLDRAFT_239978|(RefSeq) hypothetical protein; K11153 retinol dehydrogenase 12 [EC:1.1.1.300]	[Q]	Secondary metabolites biosynthesis, transport and catabolism	--	Retinol dehydrogenase 14 OS=Bos taurus OX=9913 GN=RDH14 PE=2 SV=1	PREDICTED: retinol dehydrogenase 14 [Tinamus guttatus]	gi|719751127|ref|XP_010213000.1|	--	--
TRINITY_DN102375_c0_g1	12.8	10	215.47	71.62	0	0	0	0	0	0	0	0	0	0	0	0	0	0	0	0	0	0	0	0	0	0	0	0							[I]	Lipid transport and metabolism	--	K01969|1.55239e-15|phu:Phum_PHUM225970|(RefSeq) methylcrotonoyl-CoA carboxylase subunit beta, putative; K01969 3-methylcrotonyl-CoA carboxylase beta subunit [EC:6.4.1.4]	[EI]	--	Carboxyl transferase domain	Probable methylcrotonoyl-CoA carboxylase beta chain, mitochondrial OS=Drosophila melanogaster OX=7227 GN=l(2)04524 PE=2 SV=1	methylcrotonoyl-CoA carboxylase beta chain, mitochondrial-like, partial [Oncorhynchus tshawytscha]	gi|1367394357|ref|XP_024268023.1|	--	PF01039.22
TRINITY_DN102377_c0_g1	183.38	0	0	0	34	12.18	6.1	0	0	0	0	0	0	0	0	0	0	0	0	0	0	0	0	0	0	11	5.43	2.61	0.765193	NA	-0.0822724				--	--	--	--	--	--	--	--	--	--	--	--
TRINITY_DN102383_c0_g1	5.53	0	0	0	0	0	0	0	0	0	0	0	0	0	0	0	0	0	0	0	0	0	0	0	0	0	0	0							--	--	--	--	--	--	--	--	--	--	--	--
TRINITY_DN102385_c0_g1	22.37	0	0	0	0	0	0	0	0	0	0	0	0	0	0	0	0	0	0	0	0	0	0	0	0	0	0	0							--	--	--	--	--	--	--	--	--	--	--	--
TRINITY_DN102392_c0_g1	35.66	0	0	0	0	0	0	0	0	0	0	0	0	0	0	0	0	0	0	0	0	0	0	0	0	0	0	0							--	--	--	--	--	--	--	--	--	--	--	--
TRINITY_DN102393_c0_g1	7.12	0	0	0	0	0	0	0	0	0	0	0	0	0	0	0	14	161.74	52.21	0	0	0	0	0	0	0	0	0							[E]	Amino acid transport and metabolism	--	--	--	--	Serine dehydratase beta chain	L-serine dehydratase OS=Mycobacterium tuberculosis (strain ATCC 25618 / H37Rv) OX=83332 GN=sdaA PE=1 SV=1	uncharacterized protein LOC112243106, partial [Oncorhynchus tshawytscha]	gi|1367418408|ref|XP_024266710.1|	--	PF03315.15
TRINITY_DN102395_c0_g1	137.62	0	0	0	0	0	0	0	0	0	0	0	0	0	0	0	0	0	0	0	0	0	0	0	0	18	11.68	5.62							[K]	Transcription	--	--	--	--	RNA polymerase beta subunit	DNA-directed RNA polymerase subunit beta OS=Acidovorax citrulli (strain AAC00-1) OX=397945 GN=rpoB PE=3 SV=1	--	--	--	PF04563.15
TRINITY_DN1023_c0_g1	1253.27	17	1.06	0.35	74	4.06	2.03	0	0	0	42	2.61	1.27	41	2.54	1.08	243	18.27	5.9	35	1.83	0.89	22	1.32	0.65	9	0.68	0.33	0.810491	0.95911	-0.111781	0.0168317	0.190703	1.13345	--	--	--	--	--	--	AIG1 family;; 50S ribosome-binding GTPase;; Ferrous iron transport protein B	GTPase IMAP family member 8 OS=Mus musculus OX=10090 GN=Gimap8 PE=1 SV=1	PREDICTED: GTPase IMAP family member 8-like, partial [Notothenia coriiceps]	gi|736214387|ref|XP_010778152.1|	--	PF04548.16;PF01926.23;PF02421.18
TRINITY_DN102402_c0_g1	8.02	0	0	0	0	0	0	0	0	0	11	88.32	43.04	0	0	0	0	0	0	0	0	0	0	0	0	0	0	0							--	--	--	--	--	--	--	--	thrombospondin type-1 domain-containing protein 1 [Perca flavescens]	gi|1604778379|ref|XP_028451344.1|	--	--
TRINITY_DN102406_c0_g1	10.79	0	0	0	0	0	0	0	0	0	13	78.54	38.27	0	0	0	0	0	0	0	0	0	0	0	0	0	0	0							[F]	Nucleotide transport and metabolism	--	K14611|2.68441e-06|sko:100372719|(RefSeq) uncharacterized LOC100372719; K14611 solute carrier family 23 (nucleobase transporter), member 1/2	[F]	Nucleotide transport and metabolism	Bacterial regulatory proteins, gntR family;; Permease family	Probable uracil permease OS=Pasteurella multocida (strain Pm70) OX=272843 GN=uraA PE=3 SV=1	--	--	--	PF00392.21;PF00860.20
TRINITY_DN102409_c0_g1	32.07	0	0	0	36	63.57	31.84	0	0	0	0	0	0	0	0	0	0	0	0	0	0	0	0	0	0	0	0	0							--	--	--	--	--	--	--	--	--	--	--	--
TRINITY_DN10240_c0_g1	35.37	11	2.98	0.99	0	0	0	0	0	0	12	61.52	29.98	0	0	0	20	6.31	2.04	0	0	0	10	1.12	0.55	0	0	0				0.585485	NA	0.16259	--	--	--	--	--	--	--	--	caspase recruitment domain-containing protein 8 [Larimichthys crocea]	gi|1109007690|ref|XP_019134321.1|	--	--
TRINITY_DN102412_c0_g1	29.31	0	0	0	0	0	0	0	0	0	0	0	0	0	0	0	0	0	0	0	0	0	0	0	0	10	27.74	13.35							--	--	--	--	--	--	--	--	--	--	--	--
TRINITY_DN102413_c0_g1	6.29	0	0	0	0	0	0	0	0	0	0	0	0	0	0	0	0	0	0	0	0	0	0	0	0	0	0	0							--	--	--	--	--	--	--	--	--	--	--	--
TRINITY_DN102415_c0_g1	8.02	0	0	0	0	0	0	0	0	0	0	0	0	0	0	0	0	0	0	0	0	0	0	0	0	0	0	0							--	--	--	--	--	--	--	--	--	--	--	--
TRINITY_DN102416_c0_g1	15.48	0	0	0	0	0	0	0	0	0	0	0	0	0	0	0	0	0	0	0	0	0	0	0	0	18	92.09	44.32							--	--	--	--	--	--	--	--	--	--	--	--
TRINITY_DN102420_c0_g1	12.38	0	0	0	0	0	0	0	0	0	0	0	0	0	0	0	0	0	0	0	0	0	0	0	0	0	0	0							--	--	--	--	--	--	--	--	--	--	--	--
TRINITY_DN102426_c0_g2	28.65	0	0	0	0	0	0	0	0	0	0	0	0	0	0	0	12	35.77	11.55	0	0	0	0	0	0	0	0	0							[I]	Lipid transport and metabolism	Molecular Function: acyl-CoA dehydrogenase activity (GO:0003995);; Molecular Function: flavin adenine dinucleotide binding (GO:0050660);; Biological Process: oxidation-reduction process (GO:0055114);;	K11538|6.40667e-17|aam:106490237|(RefSeq) acyl-CoA dehydrogenase family member 8; K11538 isobutyryl-CoA dehydrogenase [EC:1.3.99.-]	[I]	Lipid transport and metabolism	Acyl-CoA dehydrogenase, middle domain	Isobutyryl-CoA dehydrogenase, mitochondrial OS=Homo sapiens OX=9606 GN=ACAD8 PE=1 SV=1	PREDICTED: isobutyryl-CoA dehydrogenase, mitochondrial isoform X2 [Apteryx australis mantelli]	gi|926512197|ref|XP_013805060.1|	--	PF02770.19
TRINITY_DN102431_c0_g1	11.17	0	0	0	0	0	0	0	0	0	0	0	0	0	0	0	0	0	0	0	0	0	4	25.63	12.65	0	0	0							--	--	--	--	--	--	--	--	--	--	--	--
TRINITY_DN102437_c0_g1	21.22	0	0	0	0	0	0	0	0	0	0	0	0	0	0	0	0	0	0	0	0	0	0	0	0	0	0	0							[C]	Energy production and conversion	--	--	--	--	--	Formate dehydrogenase-O major subunit OS=Escherichia coli (strain K12) OX=83333 GN=fdoG PE=1 SV=5	--	--	--	--
TRINITY_DN102447_c0_g1	9	0	0	0	0	0	0	0	0	0	0	0	0	0	0	0	0	0	0	0	0	0	0	0	0	4	34.89	16.79							--	--	--	--	--	--	--	--	--	--	--	--
TRINITY_DN102452_c0_g1	10.05	0	0	0	0	0	0	0	0	0	0	0	0	0	0	0	0	0	0	0	0	0	0	0	0	0	0	0							--	--	--	--	--	--	--	--	--	--	--	--
TRINITY_DN102458_c0_g1	7.71	0	0	0	0	0	0	0	0	0	0	0	0	0	0	0	0	0	0	0	0	0	4	37.14	18.32	0	0	0							--	--	--	--	--	--	--	--	--	--	--	--
TRINITY_DN10245_c0_g1	90.29	0	0	0	0	0	0	0	0	0	0	0	0	21	26.41	11.19	0	0	0	0	0	0	0	0	0	0	0	0							--	--	--	K13675|2.23021e-36|xma:102225693|(RefSeq) beta-1,3-glucosyltransferase-like isoform X1; K13675 UDP-glucose:O-linked fucose beta-1,3-glucosyltransferase [EC:2.4.1.-]	[G]	Carbohydrate transport and metabolism	Fringe-like	Beta-1,3-glucosyltransferase OS=Homo sapiens OX=9606 GN=B3GLCT PE=1 SV=2	beta-1,3-glucosyltransferase-like [Perca flavescens]	gi|1604824576|ref|XP_028430428.1|	--	PF02434.16
TRINITY_DN102465_c0_g1	10.79	0	0	0	0	0	0	0	0	0	0	0	0	0	0	0	0	0	0	0	0	0	0	0	0	0	0	0							--	--	--	--	--	--	PT repeat	--	--	--	--	PF04886.12
TRINITY_DN102466_c0_g1	5.78	0	0	0	0	0	0	0	0	0	0	0	0	0	0	0	0	0	0	0	0	0	0	0	0	0	0	0							--	--	--	--	--	--	Darcynin, domain of unknown function	--	--	--	--	PF17074.5
TRINITY_DN102469_c0_g1	10.79	0	0	0	0	0	0	0	0	0	0	0	0	0	0	0	12	92.56	29.88	0	0	0	0	0	0	0	0	0							--	--	--	--	--	--	--	--	--	--	--	--
TRINITY_DN102470_c0_g1	8.02	0	0	0	0	0	0	0	0	0	0	0	0	0	0	0	0	0	0	0	0	0	0	0	0	0	0	0							--	--	--	--	--	--	--	--	hypothetical protein EPR50_G00031620 [Perca flavescens]	gi|1593668350|ref|TDH15445.1|	--	--
TRINITY_DN102473_c0_g1	8.67	0	0	0	0	0	0	0	0	0	0	0	0	0	0	0	0	0	0	0	0	0	0	0	0	4	36.2	17.42							[L]	Replication, recombination and repair	--	--	--	--	NAD-dependent DNA ligase OB-fold domain	DNA ligase OS=Laribacter hongkongensis (strain HLHK9) OX=557598 GN=ligA PE=3 SV=1	--	--	--	PF03120.16
TRINITY_DN102475_c0_g1	13.66	0	0	0	0	0	0	0	0	0	0	0	0	0	0	0	0	0	0	0	0	0	0	0	0	0	0	0							--	--	--	K01262|8.56154e-11|tru:101069159|(RefSeq) X-prolyl aminopeptidase 1; K01262 Xaa-Pro aminopeptidase [EC:3.4.11.9]	[E]	Amino acid transport and metabolism	--	--	xaa-pro aminopeptidase 1 [Limosa lapponica baueri]	gi|1315495508|ref|PKU33917.1|	--	--
TRINITY_DN102477_c0_g1	17.95	0	0	0	0	0	0	0	0	0	0	0	0	0	0	0	0	0	0	0	0	0	0	0	0	0	0	0							--	--	--	K10887|2.86896e-44|xma:102216729|(RefSeq) protein artemis; K10887 DNA cross-link repair 1C protein [EC:3.1.-.-]	[L]	Replication, recombination and repair	DNA repair metallo-beta-lactamase	Protein artemis OS=Danio rerio OX=7955 GN=dclre1c PE=2 SV=1	PREDICTED: protein artemis-like, partial [Lates calcarifer]	gi|1079761568|ref|XP_018550342.1|	--	PF07522.14
TRINITY_DN102479_c0_g1	26.68	0	0	0	31	64.82	32.47	0	0	0	0	0	0	0	0	0	0	0	0	0	0	0	0	0	0	0	0	0							--	--	--	--	--	--	--	--	--	--	--	--
TRINITY_DN102481_c0_g1	8.02	8	293.22	97.46	0	0	0	0	0	0	0	0	0	0	0	0	0	0	0	0	0	0	0	0	0	0	0	0							--	--	--	--	--	--	--	--	--	--	--	--
TRINITY_DN102487_c0_g1	6.84	0	0	0	0	0	0	0	0	0	0	0	0	0	0	0	0	0	0	0	0	0	0	0	0	0	0	0							[E]	Amino acid transport and metabolism	--	--	--	--	Dihydrodipicolinate reductase, C-terminus	4-hydroxy-tetrahydrodipicolinate reductase OS=Cyanothece sp. (strain PCC 7425 / ATCC 29141) OX=395961 GN=dapB PE=3 SV=1	--	--	--	PF05173.14
TRINITY_DN102491_c0_g1	16.94	0	0	0	0	0	0	0	0	0	0	0	0	0	0	0	0	0	0	0	0	0	0	0	0	0	0	0							--	--	--	--	--	--	--	--	--	--	--	--
TRINITY_DN102492_c0_g1	6.56	0	0	0	0	0	0	0	0	0	0	0	0	0	0	0	0	0	0	0	0	0	5	54.58	26.93	0	0	0							--	--	--	--	--	--	--	--	--	--	--	--
TRINITY_DN102494_c0_g1	6.29	0	0	0	0	0	0	0	0	0	0	0	0	0	0	0	0	0	0	0	0	0	0	0	0	0	0	0							--	--	--	--	--	--	--	--	--	--	--	--
TRINITY_DN102495_c0_g1	9.69	0	0	0	0	0	0	0	0	0	0	0	0	0	0	0	0	0	0	0	0	0	0	0	0	11	89.23	42.94							[NU]	--	--	--	--	--	T3SS EscN ATPase C-terminal domain	Flagellum-specific ATP synthase OS=Caulobacter vibrioides (strain NA1000 / CB15N) OX=565050 GN=fliI PE=3 SV=1	--	--	--	PF18269.1
TRINITY_DN102497_c0_g1	4.01	0	0	0	0	0	0	0	0	0	0	0	0	0	0	0	0	0	0	0	0	0	5	89.39	44.1	0	0	0							--	--	--	--	--	--	--	--	--	--	--	--
TRINITY_DN102505_c0_g1	4.41	0	0	0	0	0	0	0	0	0	0	0	0	0	0	0	0	0	0	0	0	0	0	0	0	0	0	0							--	--	--	--	--	--	--	--	--	--	--	--
TRINITY_DN102507_c0_g1	4.62	0	0	0	0	0	0	0	0	0	0	0	0	0	0	0	0	0	0	0	0	0	0	0	0	0	0	0							--	--	--	--	--	--	--	--	--	--	--	--
TRINITY_DN102509_c0_g1	26.04	0	0	0	0	0	0	0	0	0	0	0	0	0	0	0	0	0	0	0	0	0	0	0	0	0	0	0							[V]	Defense mechanisms	Molecular Function: nucleotide binding (GO:0000166);; Biological Process: antigen processing and presentation of exogenous protein antigen via MHC class Ib, TAP-dependent (GO:0002481);; Biological Process: antigen processing and presentation of endogenous peptide antigen via MHC class I via ER pathway, TAP-dependent (GO:0002485);; Biological Process: antigen processing and presentation of endogen…	K05656|1.32597e-13|lgi:LOTGIDRAFT_179605|(RefSeq) hypothetical protein; K05656 ATP-binding cassette, subfamily B (MDR/TAP), member 9	[Q]	Secondary metabolites biosynthesis, transport and catabolism	--	Lipid A export ATP-binding/permease protein MsbA OS=Ralstonia solanacearum (strain GMI1000) OX=267608 GN=msbA PE=3 SV=1	ATP-binding cassette sub-family B member 8, mitochondrial, partial [Terrapene mexicana triunguis]	gi|1487183083|ref|XP_026502045.1|	--	--
TRINITY_DN102517_c0_g1	43.33	0	0	0	22	29.51	14.78	0	0	0	0	0	0	0	0	0	20	40.05	12.93	0	0	0	0	0	0	0	0	0							[J]	Translation, ribosomal structure and biogenesis	--	--	--	--	--	--	--	--	--	--
TRINITY_DN10251_c0_g2	12.38	0	0	0	0	0	0	0	0	0	0	0	0	0	0	0	21	141.61	45.71	0	0	0	0	0	0	0	0	0							--	--	--	K02927|6.90289e-18|nle:100604619|(RefSeq) ubiquitin-60S ribosomal protein L40-like; K02927 large subunit ribosomal protein L40e	--	--	--	Putative uncharacterized protein encoded by LINC00269 OS=Homo sapiens OX=9606 GN=LINC00269 PE=5 SV=1	LOW QUALITY PROTEIN: zinc finger protein ENSP00000375192-like, partial [Astyanax mexicanus]	gi|1248975351|ref|XP_022541712.1|	--	--
TRINITY_DN10251_c0_g3	15.01	0	0	0	0	0	0	0	0	0	0	0	0	0	0	0	0	0	0	0	0	0	0	0	0	0	0	0							--	--	--	K12581|6.54346e-21|nle:100584332|(RefSeq) CCR4-NOT transcription complex subunit 8; K12581 CCR4-NOT transcription complex subunit 7/8	--	--	--	Putative uncharacterized protein encoded by LINC00269 OS=Homo sapiens OX=9606 GN=LINC00269 PE=5 SV=1	PREDICTED: LOW QUALITY PROTEIN: putative uncharacterized protein encoded by LINC00596 [Xenopus tropicalis]	gi|1062804444|ref|XP_017945842.1|	--	--
TRINITY_DN10251_c1_g1	52.38	0	0	0	0	0	0	0	0	0	0	0	0	0	0	0	12	20.05	6.47	0	0	0	0	0	0	0	0	0							--	--	--	K17985|5.19913e-17|hsa:55626|(RefSeq) autophagy and beclin 1 regulator 1; K17985 activating molecule in BECN1-regulated autophagy protein 1	--	--	--	Zinc finger protein ENSP00000375192 OS=Homo sapiens OX=9606 PE=2 SV=1	PREDICTED: LOW QUALITY PROTEIN: putative uncharacterized protein encoded by LINC00596 [Xenopus tropicalis]	gi|1062804444|ref|XP_017945842.1|	--	--
TRINITY_DN10251_c1_g2	6.56	0	0	0	0	0	0	0	0	0	0	0	0	0	0	0	0	0	0	0	0	0	0	0	0	0	0	0							--	--	--	K02927|5.1236e-27|nle:100604619|(RefSeq) ubiquitin-60S ribosomal protein L40-like; K02927 large subunit ribosomal protein L40e	--	--	--	Putative uncharacterized protein encoded by LINC00596 OS=Homo sapiens OX=9606 GN=LINC00596 PE=5 SV=1	PREDICTED: LOW QUALITY PROTEIN: putative uncharacterized protein encoded by LINC00596 [Xenopus tropicalis]	gi|1062804444|ref|XP_017945842.1|	--	--
TRINITY_DN10251_c5_g1	4.62	0	0	0	0	0	0	24	263.47	108.17	0	0	0	0	0	0	0	0	0	0	0	0	0	0	0	0	0	0							--	--	--	K01368|9.61852e-09|cjc:100409214|(RefSeq) cathepsin S; K01368 cathepsin S [EC:3.4.22.27]	--	--	--	Zinc finger protein ENSP00000375192 OS=Homo sapiens OX=9606 PE=2 SV=1	--	--	--	--
TRINITY_DN10251_c7_g1	33.49	0	0	0	11	18.67	9.35	0	0	0	0	0	0	0	0	0	0	0	0	0	0	0	0	0	0	0	0	0							--	--	--	K04460|3.04053e-11|ptr:100610545|(RefSeq) protein PPP5D1 isoform X1; K04460 serine/threonine-protein phosphatase 5 [EC:3.1.3.16]	--	--	--	Protein PPP5D1 OS=Homo sapiens OX=9606 GN=PPP5D1 PE=2 SV=2	LOW QUALITY PROTEIN: zinc finger protein ENSP00000375192-like, partial [Astyanax mexicanus]	gi|1248975351|ref|XP_022541712.1|	--	--
TRINITY_DN102520_c0_g1	36.4	0	0	0	0	0	0	0	0	0	0	0	0	0	0	0	0	0	0	0	0	0	0	0	0	0	0	0							--	--	--	--	--	--	--	--	--	--	--	--
TRINITY_DN102521_c0_g1	10.41	0	0	0	0	0	0	0	0	0	0	0	0	0	0	0	0	0	0	0	0	0	16	110.03	54.28	0	0	0							[R]	General function prediction only	--	--	--	--	AAA lid domain	--	--	--	--	PF17863.1
TRINITY_DN102522_c0_g1	31.37	0	0	0	0	0	0	0	0	0	0	0	0	0	0	0	0	0	0	0	0	0	0	0	0	0	0	0							--	--	--	--	--	--	--	--	--	--	--	--
TRINITY_DN102524_c0_g1	115.92	0	0	0	12	6.58	3.29	0	0	0	0	0	0	0	0	0	0	0	0	0	0	0	0	0	0	16	12.2	5.87							--	--	--	--	--	--	--	--	--	--	--	--
TRINITY_DN102525_c0_g1	22.37	0	0	0	0	0	0	0	0	0	0	0	0	0	0	0	0	0	0	0	0	0	0	0	0	0	0	0							--	--	--	--	--	--	--	--	--	--	--	--
TRINITY_DN102526_c0_g1	13.15	0	0	0	0	0	0	0	0	0	0	0	0	0	0	0	0	0	0	0	0	0	0	0	0	0	0	0							[C]	Energy production and conversion	--	--	[Q]	Secondary metabolites biosynthesis, transport and catabolism	Pyridine nucleotide-disulphide oxidoreductase, dimerisation domain	Glutathione reductase OS=Pseudomonas aeruginosa (strain ATCC 15692 / DSM 22644 / CIP 104116 / JCM 14847 / LMG 12228 / 1C / PRS 101 / PAO1) OX=208964 GN=gor PE=3 SV=1	Glutathione reductase [Platysternon megacephalum]	gi|1605336470|ref|TFJ94876.1|	--	PF02852.22
TRINITY_DN102528_c0_g1	17.95	0	0	0	0	0	0	0	0	0	0	0	0	0	0	0	0	0	0	0	0	0	0	0	0	0	0	0							--	--	--	--	--	--	--	--	--	--	--	--
TRINITY_DN102530_c0_g1	5.53	0	0	0	0	0	0	26	239.99	98.53	0	0	0	0	0	0	0	0	0	0	0	0	0	0	0	0	0	0							[I]	Lipid transport and metabolism	Biological Process: metabolic process (GO:0008152);; Molecular Function: oxidoreductase activity, acting on the CH-CH group of donors (GO:0016627);;	K11729|5.73481e-23|spu:588060|(RefSeq) acyl-CoA dehydrogenase family member 10; K11729 acyl-CoA dehydrogenase family member 10	[R]	General function prediction only	Acyl-CoA dehydrogenase, C-terminal domain;; Acyl-CoA dehydrogenase, C-terminal domain	Acyl-CoA dehydrogenase family member 11 OS=Homo sapiens OX=9606 GN=ACAD11 PE=1 SV=3	acyl-CoA dehydrogenase family member 10-like [Oncorhynchus tshawytscha]	gi|1367418354|ref|XP_024266679.1|	--	PF00441.24;PF08028.11
TRINITY_DN102531_c0_g1	14.1	4	76.77	25.52	0	0	0	0	0	0	0	0	0	0	0	0	0	0	0	0	0	0	0	0	0	0	0	0							--	--	--	--	--	--	--	--	--	--	--	--
TRINITY_DN102532_c0_g1	15.48	0	0	0	0	0	0	0	0	0	0	0	0	0	0	0	0	0	0	6	23.42	11.39	0	0	0	0	0	0							--	--	--	--	--	--	--	--	--	--	--	--
TRINITY_DN102548_c0_g1	12.38	0	0	0	0	0	0	0	0	0	0	0	0	0	0	0	0	0	0	0	0	0	0	0	0	0	0	0							--	--	--	--	--	--	--	--	--	--	--	--
TRINITY_DN10254_c0_g1	15.57	0	0	0	0	0	0	0	0	0	0	0	0	0	0	0	0	0	0	0	0	0	0	0	0	0	0	0							[F]	Nucleotide transport and metabolism	Molecular Function: hydroxymethyl-, formyl- and related transferase activity (GO:0016742);; Molecular Function: ligase activity, forming carbon-nitrogen bonds (GO:0016879);; Molecular Function: ion binding (GO:0043167);; Biological Process: biosynthetic process (GO:0044711);; Biological Process: nucleobase-containing small molecule metabolic process (GO:0055086);; Biological Process: purine-conta…	K11787|1.07263e-30|dmo:Dmoj_GI11847|(RefSeq) uncharacterized protein; K11787 phosphoribosylamine--glycine ligase / phosphoribosylglycinamide formyltransferase / phosphoribosylformylglycinamidine cyclo-ligase [EC:6.3.3.1]	[G]	Carbohydrate transport and metabolism	Formyl transferase	Phosphoribosylglycinamide formyltransferase OS=Escherichia coli (strain K12) OX=83333 GN=purN PE=1 SV=1	PREDICTED: trifunctional purine biosynthetic protein adenosine-3 [Lepisosteus oculatus]	gi|973186749|ref|XP_006638003.2|	--	PF00551.19
TRINITY_DN102551_c0_g1	19.01	0	0	0	21	59.93	30.02	0	0	0	0	0	0	0	0	0	0	0	0	0	0	0	0	0	0	0	0	0							[S]	Function unknown	--	--	--	--	--	--	--	--	--	--
TRINITY_DN102555_c0_g1	88.78	0	0	0	0	0	0	0	0	0	0	0	0	24	19.61	8.31	0	0	0	0	0	0	0	0	0	0	0	0							--	--	--	--	--	--	--	--	--	--	--	--
TRINITY_DN102556_c0_g1	169.42	0	0	0	0	0	0	0	0	0	0	0	0	0	0	0	0	0	0	8	3.08	1.5	0	0	0	0	0	0							--	--	--	--	--	--	--	--	--	--	--	--
TRINITY_DN10255_c0_g1	658.39	86	11.5	3.82	56	8.35	4.18	71	13.14	5.4	108	7.04	3.43	54	9	3.81	62	5.23	1.69	47	4.93	2.4	14	1.28	0.63	27	41.67	20.05	0.136895	0.643549	-0.73694	0.114065	0.514643	0.734467	--	--	--	--	--	--	--	--	--	--	--	--
TRINITY_DN102566_c0_g1	27.98	0	0	0	0	0	0	0	0	0	0	0	0	0	0	0	0	0	0	0	0	0	4	10.31	5.09	9	26.1	12.56							--	--	--	K17334|4.69765e-49|dre:561682|(RefSeq) nuclear factor of activated T-cells, cytoplasmic 4; K17334 nuclear factor of activated T-cells, cytoplasmic 4	--	--	Rel homology DNA-binding domain	Nuclear factor of activated T-cells, cytoplasmic 1 OS=Sus scrofa OX=9823 GN=NFATC1 PE=2 SV=2	unnamed protein product, partial [Tetraodon nigroviridis]	gi|47208462|ref|CAF91033.1|	--	PF00554.22
TRINITY_DN102567_c0_g1	44.93	0	0	0	0	0	0	0	0	0	0	0	0	0	0	0	0	0	0	9	12.45	6.06	0	0	0	0	0	0							--	--	Molecular Function: neurotransmitter:sodium symporter activity (GO:0005328);; Biological Process: neurotransmitter transport (GO:0006836);; Cellular Component: integral component of membrane (GO:0016021);; Biological Process: transmembrane transport (GO:0055085);;	K05048|1.23942e-39|mze:101480716|(RefSeq) sodium-dependent neutral amino acid transporter B(0)AT2; K05048 solute carrier family 6 (neurotransmitter transporter, amino acid/orphan) member 15/16/17/18/20	[T]	Signal transduction mechanisms	Sodium:neurotransmitter symporter family	Sodium-dependent neutral amino acid transporter B(0)AT2 OS=Pongo abelii OX=9601 GN=SLC6A15 PE=2 SV=2	sodium-dependent neutral amino acid transporter B(0)AT2-like [Perca flavescens]	gi|1604812197|ref|XP_028423975.1|	--	PF00209.18
TRINITY_DN10256_c0_g2	17.44	0	0	0	0	0	0	0	0	0	0	0	0	0	0	0	0	0	0	0	0	0	0	0	0	0	0	0							--	--	--	--	--	--	--	--	--	--	--	--
TRINITY_DN102570_c0_g1	9.69	0	0	0	0	0	0	0	0	0	0	0	0	0	0	0	20	171.36	55.31	0	0	0	0	0	0	0	0	0							--	--	--	--	--	--	--	--	--	--	--	--
TRINITY_DN102574_c0_g1	10.79	0	0	0	26	126.03	63.13	0	0	0	0	0	0	0	0	0	0	0	0	0	0	0	0	0	0	0	0	0							--	--	--	--	[L]	Replication, recombination and repair	--	F-box DNA helicase 1 OS=Homo sapiens OX=9606 GN=FBH1 PE=1 SV=2	DNA-binding protein [Platysternon megacephalum]	gi|1605338671|ref|TFJ95879.1|	--	--
TRINITY_DN102575_c0_g1	7.12	0	0	0	0	0	0	0	0	0	0	0	0	0	0	0	0	0	0	9	76.01	36.97	0	0	0	0	0	0							[J]	Translation, ribosomal structure and biogenesis	--	--	--	--	--	Arginine--tRNA ligase OS=Rhodobacter sphaeroides (strain ATCC 17023 / 2.4.1 / NCIB 8253 / DSM 158) OX=272943 GN=argS PE=3 SV=2	--	--	--	--
TRINITY_DN102576_c0_g1	23.57	0	0	0	0	0	0	0	0	0	0	0	0	0	0	0	0	0	0	0	0	0	0	0	0	0	0	0							--	--	--	--	--	--	--	--	--	--	--	--
TRINITY_DN102577_c0_g1	66.44	0	0	0	23	20.93	10.48	0	0	0	0	0	0	0	0	0	0	0	0	0	0	0	0	0	0	0	0	0							--	--	--	--	--	--	--	--	--	--	--	--
TRINITY_DN102579_c0_g1	4.62	0	0	0	10	107.89	54.04	0	0	0	0	0	0	0	0	0	0	0	0	0	0	0	0	0	0	0	0	0							--	--	--	--	--	--	Conserved hypothetical protein (DUF2461)	--	--	--	--	PF09365.10
TRINITY_DN102580_c0_g1	5.53	0	0	0	0	0	0	0	0	0	0	0	0	0	0	0	24	354.26	114.35	0	0	0	0	0	0	0	0	0							--	--	--	--	--	--	--	--	--	--	--	--
TRINITY_DN102581_c0_g1	5.78	0	0	0	0	0	0	0	0	0	0	0	0	0	0	0	0	0	0	0	0	0	0	0	0	0	0	0							--	--	--	--	--	--	--	--	--	--	--	--
TRINITY_DN102582_c0_g1	16.44	0	0	0	0	0	0	46	152.63	62.66	0	0	0	0	0	0	0	0	0	0	0	0	0	0	0	0	0	0							[E]	Amino acid transport and metabolism	--	--	--	--	--	High-affinity branched-chain amino acid transport ATP-binding protein BraG OS=Pseudomonas aeruginosa (strain ATCC 15692 / DSM 22644 / CIP 104116 / JCM 14847 / LMG 12228 / 1C / PRS 101 / PAO1) OX=208964 GN=braG PE=3 SV=1	uncharacterized protein LOC112242914 [Oncorhynchus tshawytscha]	gi|1367418069|ref|XP_024266527.1|	--	--
TRINITY_DN102584_c0_g1	21.22	4	46.57	15.48	0	0	0	0	0	0	0	0	0	0	0	0	0	0	0	0	0	0	0	0	0	0	0	0							[S]	Function unknown	--	--	--	--	Gamma-glutamyltranspeptidase	Probable transcriptional regulatory protein Mrad2831_3553 OS=Methylobacterium radiotolerans (strain ATCC 27329 / DSM 1819 / JCM 2831 / NBRC 15690 / NCIMB 10815 / 0-1) OX=426355 GN=Mrad2831_3553 PE=3 SV=1	--	--	--	PF01019.21
TRINITY_DN102586_c0_g1	163.45	0	0	0	0	0	0	0	0	0	0	0	0	0	0	0	28	15.89	5.13	0	0	0	0	0	0	0	0	0							--	--	--	--	--	--	--	--	uncharacterized protein LOC114465708 [Gouania willdenowi]	gi|1593723826|ref|XP_028306693.1|	--	--
TRINITY_DN102593_c0_g1	39.42	0	0	0	0	0	0	0	0	0	11	19.4	9.45	0	0	0	0	0	0	0	0	0	4	7.36	3.63	0	0	0							--	--	--	K10607|6.35733e-35|tru:105416529|(RefSeq) tripartite motif containing 32; K10607 tripartite motif-containing protein 32 [EC:2.3.2.27]	[O]	Posttranslational modification, protein turnover, chaperones	--	E3 ubiquitin-protein ligase TRIM32 OS=Homo sapiens OX=9606 GN=TRIM32 PE=1 SV=2	tripartite motif containing 32 [Epinephelus coioides]	gi|1141997698|ref|AQD20583.1|	--	--
TRINITY_DN102594_c0_g1	31.37	0	0	0	0	0	0	0	0	0	0	0	0	0	0	0	0	0	0	0	0	0	0	0	0	0	0	0							--	--	--	--	--	--	--	--	--	--	--	--
TRINITY_DN102596_c0_g1	31.37	0	0	0	0	0	0	0	0	0	0	0	0	0	0	0	0	0	0	0	0	0	0	0	0	10	26.01	12.52							--	--	--	--	--	--	--	--	--	--	--	--
TRINITY_DN102599_c0_g1	6.56	0	0	0	0	0	0	0	0	0	0	0	0	0	0	0	0	0	0	0	0	0	0	0	0	0	0	0							--	--	--	--	--	--	--	--	--	--	--	--
TRINITY_DN1025_c0_g1	3060.26	284	6.13	2.04	606	14.37	7.2	696	20.72	8.51	342	7.75	3.78	614	14.02	5.94	336	10.97	3.54	584	15.38	7.48	618	14.89	7.34	618	20.79	10.01	0.40043	0.847401	0.298208	0.0226822	0.226413	-0.674686	[R]	General function prediction only	Molecular Function: bile acid:sodium symporter activity (GO:0008508);; Biological Process: bile acid and bile salt transport (GO:0015721);; Cellular Component: integral component of membrane (GO:0016021);;	K14341|1.10949e-124|xma:102223649|(RefSeq) sodium/bile acid cotransporter-like isoform X1; K14341 solute carrier family 10 (sodium/bile acid cotransporter), member 1	[P]	Inorganic ion transport and metabolism	Sodium Bile acid symporter family;; RNA recognition motif. (a.k.a. RRM, RBD, or RNP domain);; RNA binding motif	Sodium/bile acid cotransporter OS=Homo sapiens OX=9606 GN=SLC10A1 PE=1 SV=1	sodium/bile acid cotransporter-like [Anabas testudineus]	gi|1473018470|ref|XP_026197626.1|	--	PF01758.16;PF00076.22;PF08777.11
TRINITY_DN102600_c0_g1	4.2	0	0	0	0	0	0	0	0	0	0	0	0	0	0	0	0	0	0	0	0	0	0	0	0	0	0	0							--	--	--	--	--	--	--	--	--	--	--	--
TRINITY_DN102614_c0_g1	112.98	0	0	0	0	0	0	0	0	0	0	0	0	0	0	0	0	0	0	4	2.28	1.11	0	0	0	0	0	0							--	--	Cellular Component: Golgi trans cisterna (GO:0000138);; Cellular Component: Golgi medial cisterna (GO:0005797);; Cellular Component: cytoplasmic microtubule (GO:0005881);; Biological Process: intracellular protein transport (GO:0006886);; Cellular Component: integral component of membrane (GO:0016021);; Biological Process: response to brefeldin A (GO:0031001);; Cellular Component: extracellular e…	--	[R]	General function prediction only	Dyggve-Melchior-Clausen syndrome protein;; High-temperature-induced dauer-formation protein	Protein HID1 OS=Homo sapiens OX=9606 GN=HID1 PE=1 SV=1	PREDICTED: protein HID1-like isoform X2 [Stegastes partitus]	gi|657579393|ref|XP_008293610.1|	--	PF09742.9;PF12722.7
TRINITY_DN102615_c0_g1	22.97	0	0	0	0	0	0	0	0	0	0	0	0	0	0	0	0	0	0	0	0	0	0	0	0	0	0	0							--	--	--	--	--	--	--	--	--	--	--	--
TRINITY_DN102616_c0_g1	11.97	0	0	0	0	0	0	0	0	0	0	0	0	0	0	0	0	0	0	0	0	0	0	0	0	0	0	0							[L]	Replication, recombination and repair	--	--	--	--	--	RecBCD enzyme subunit RecB OS=Haemophilus influenzae (strain ATCC 51907 / DSM 11121 / KW20 / Rd) OX=71421 GN=recB PE=3 SV=1	--	--	--	--
TRINITY_DN102620_c0_g1	5.06	0	0	0	0	0	0	0	0	0	0	0	0	0	0	0	5	80.49	25.98	0	0	0	0	0	0	0	0	0							--	--	--	--	--	--	--	--	--	--	--	--
TRINITY_DN102622_c0_g1	20.65	0	0	0	0	0	0	0	0	0	0	0	0	0	0	0	0	0	0	0	0	0	0	0	0	10	38.75	18.65							[G]	Carbohydrate transport and metabolism	Molecular Function: isomerase activity (GO:0016853);;	K01834|1.43108e-16|tca:659747|(RefSeq) phosphoglycerate mutase 1; K01834 2,3-bisphosphoglycerate-dependent phosphoglycerate mutase [EC:5.4.2.11]	[G]	Carbohydrate transport and metabolism	--	2,3-bisphosphoglycerate-dependent phosphoglycerate mutase OS=Methylobacterium sp. (strain 4-46) OX=426117 GN=gpmA PE=3 SV=1	PREDICTED: bisphosphoglycerate mutase [Paralichthys olivaceus]	gi|1143361635|ref|XP_019933958.1|	--	--
TRINITY_DN102626_c0_g1	54.09	0	0	0	0	0	0	0	0	0	0	0	0	0	0	0	0	0	0	0	0	0	0	0	0	0	0	0							--	--	Cellular Component: integral component of membrane (GO:0016021);;	K06712|1.51956e-40|mze:101467483|(RefSeq) butyrophilin subfamily 2 member A2; K06712 butyrophilin	--	--	Immunoglobulin V-set domain	Butyrophilin subfamily 1 member A1 OS=Homo sapiens OX=9606 GN=BTN1A1 PE=1 SV=3	PREDICTED: butyrophilin subfamily 2 member A2-like [Haplochromis burtoni]	gi|554880987|ref|XP_005950264.1|	--	PF07686.17
TRINITY_DN102629_c0_g1	11.97	0	0	0	0	0	0	0	0	0	0	0	0	0	0	0	0	0	0	0	0	0	0	0	0	0	0	0							--	--	--	--	--	--	--	--	--	--	--	--
TRINITY_DN102631_c0_g1	39.42	0	0	0	0	0	0	0	0	0	0	0	0	0	0	0	13	28.5	9.2	0	0	0	0	0	0	0	0	0							--	--	--	--	--	--	--	E3 ubiquitin-protein ligase rnf213-alpha OS=Danio rerio OX=7955 GN=rnf213a PE=3 SV=1	E3 ubiquitin-protein ligase rnf213-alpha-like isoform X2 [Perca flavescens]	gi|1604846990|ref|XP_028442379.1|	--	--
TRINITY_DN102633_c0_g1	19.01	0	0	0	0	0	0	0	0	0	0	0	0	0	0	0	0	0	0	0	0	0	6	22.64	11.17	0	0	0							--	--	--	--	--	--	--	--	zinc finger BED domain-containing protein RICESLEEPER 2-like [Gouania willdenowi]	gi|1593672298|ref|XP_028296565.1|	--	--
TRINITY_DN102635_c0_g1	3.63	0	0	0	0	0	0	0	0	0	0	0	0	0	0	0	0	0	0	0	0	0	0	0	0	14	297.9	143.36							[R]	General function prediction only	--	--	--	--	Sodium:solute symporter family	Cation/acetate symporter ActP OS=Photorhabdus luminescens subsp. laumondii (strain DSM 15139 / CIP 105565 / TT01) OX=243265 GN=actP PE=3 SV=1	--	--	--	PF00474.17
TRINITY_DN102636_c0_g1	151.51	0	0	0	39	16.69	8.36	35	15.53	6.38	0	0	0	0	0	0	0	0	0	0	0	0	0	0	0	0	0	0	0.139521	NA	-0.553987				[S]	Function unknown	--	--	--	--	--	--	--	--	--	--
TRINITY_DN102637_c0_g1	29.57	0	0	0	0	0	0	0	0	0	0	0	0	0	0	0	0	0	0	0	0	0	0	0	0	0	0	0							--	--	--	--	--	--	--	--	--	--	--	--
TRINITY_DN102638_c0_g1	27.33	0	0	0	0	0	0	0	0	0	0	0	0	0	0	0	0	0	0	0	0	0	0	0	0	0	0	0							--	--	--	--	--	--	--	--	--	--	--	--
TRINITY_DN102639_c0_g1	11.97	0	0	0	0	0	0	0	0	0	0	0	0	0	0	0	0	0	0	0	0	0	0	0	0	11	72.48	34.88							--	--	--	--	--	--	--	--	--	--	--	--
TRINITY_DN102640_c0_g1	63.9	0	0	0	0	0	0	0	0	0	0	0	0	0	0	0	0	0	0	0	0	0	0	0	0	0	0	0							--	--	--	--	--	--	--	--	--	--	--	--
TRINITY_DN102641_c0_g1	38.66	0	0	0	11	16.37	8.2	0	0	0	0	0	0	0	0	0	0	0	0	0	0	0	0	0	0	0	0	0							[R]	General function prediction only	--	--	--	--	Carbon-nitrogen hydrolase	N-carbamoylputrescine amidase OS=Oryza sativa subsp. japonica OX=39947 GN=CPA PE=2 SV=1	--	--	--	PF00795.22
TRINITY_DN102642_c0_g1	12.38	0	0	0	0	0	0	0	0	0	11	58.23	28.38	0	0	0	0	0	0	0	0	0	0	0	0	0	0	0							--	--	--	--	--	--	--	--	--	--	--	--
TRINITY_DN102644_c0_g1	26.68	0	0	0	0	0	0	0	0	0	1	2.55	1.24	5	12.54	5.32	0	0	0	0	0	0	0	0	0	0	0	0							--	--	--	K06101|1.16987e-35|mze:101472002|(RefSeq) histone-lysine N-methyltransferase ASH1L isoform X1; K06101 histone-lysine N-methyltransferase ASH1L [EC:2.1.1.43]	--	--	--	--	histone-lysine N-methyltransferase ASH1L isoform X1 [Perca flavescens]	gi|1604837371|ref|XP_028437261.1|	--	--
TRINITY_DN102646_c0_g1	28.65	0	0	0	0	0	0	0	0	0	0	0	0	0	0	0	0	0	0	0	0	0	0	0	0	0	0	0							--	--	--	--	--	--	--	--	--	--	--	--
TRINITY_DN102649_c0_g1	5.78	0	0	0	0	0	0	0	0	0	0	0	0	0	0	0	5	70.74	22.84	0	0	0	0	0	0	0	0	0							--	--	--	--	--	--	--	--	--	--	--	--
TRINITY_DN10264_c0_g2	2282.27	0	0	0	25	0.79	0.4	56	59.11	24.27	64	2.23	1.09	68	2.37	1.01	33	1.45	0.47	19	0.58	0.28	46	1.55	0.76	0	0	0	0.868209	0.968464	-0.0698505	0.317437	0.741105	0.459303	--	--	--	K11447|1.98509e-07|mze:101478580|(RefSeq) lysine-specific demethylase 6A isoform X1; K11447 histone demethylase [EC:1.14.11.-]	--	--	--	--	lysine-specific demethylase 6A isoform X1 [Perca flavescens]	gi|1604771650|ref|XP_028447736.1|	--	--
TRINITY_DN102650_c0_g1	36.4	0	0	0	0	0	0	0	0	0	0	0	0	15	28.1	11.91	0	0	0	0	0	0	0	0	0	0	0	0							--	--	--	--	--	--	--	--	--	--	--	--
TRINITY_DN102657_c0_g1	6.03	0	0	0	0	0	0	0	0	0	4	42.25	20.59	0	0	0	0	0	0	0	0	0	0	0	0	0	0	0							--	--	--	--	--	--	--	--	--	--	--	--
TRINITY_DN102659_c0_g1	34.93	0	0	0	0	0	0	0	0	0	0	0	0	0	0	0	0	0	0	0	0	0	7	14.51	7.16	0	0	0							--	--	--	--	--	--	--	--	--	--	--	--
TRINITY_DN102661_c0_g1	20.1	0	0	0	0	0	0	0	0	0	0	0	0	0	0	0	0	0	0	0	0	0	0	0	0	0	0	0							--	--	--	--	--	--	Cell cycle protein	--	--	--	--	PF01098.19
TRINITY_DN102662_c0_g1	12.8	0	0	0	0	0	0	0	0	0	0	0	0	0	0	0	0	0	0	5	23.56	11.46	0	0	0	0	0	0							[K]	Transcription	--	--	--	--	--	--	--	--	--	--
TRINITY_DN102665_c0_g1	15.48	0	0	0	0	0	0	0	0	0	0	0	0	0	0	0	0	0	0	0	0	0	0	0	0	4	20.46	9.85							[OC]	--	--	--	--	--	--	--	--	--	--	--
TRINITY_DN102666_c0_g1	7.12	0	0	0	11	78.73	39.44	0	0	0	0	0	0	0	0	0	0	0	0	0	0	0	0	0	0	0	0	0							--	--	--	--	--	--	--	--	--	--	--	--
TRINITY_DN102667_c0_g1	15.96	0	0	0	17	57.07	28.59	0	0	0	0	0	0	0	0	0	0	0	0	0	0	0	0	0	0	0	0	0							[E]	Amino acid transport and metabolism	--	--	--	--	haloacid dehalogenase-like hydrolase	Protein CicA OS=Caulobacter vibrioides (strain NA1000 / CB15N) OX=565050 GN=cicA PE=4 SV=1	--	--	--	PF12710.7
TRINITY_DN102669_c0_g1	6.84	0	0	0	0	0	0	0	0	0	0	0	0	0	0	0	0	0	0	0	0	0	0	0	0	0	0	0							--	--	--	--	--	--	--	--	--	--	--	--
TRINITY_DN10266_c0_g1	12.8	0	0	0	0	0	0	0	0	0	0	0	0	0	0	0	0	0	0	0	0	0	0	0	0	0	0	0							--	--	--	--	--	--	--	--	--	--	--	--
TRINITY_DN102671_c0_g1	8.02	0	0	0	0	0	0	0	0	0	0	0	0	0	0	0	24	247.02	79.74	0	0	0	0	0	0	0	0	0							--	--	--	--	--	--	--	--	--	--	--	--
TRINITY_DN102674_c0_g1	12.8	0	0	0	0	0	0	0	0	0	0	0	0	14	70.78	30	0	0	0	0	0	0	0	0	0	0	0	0							--	--	--	--	--	--	--	Uncharacterized protein C14orf178 OS=Homo sapiens OX=9606 GN=C14orf178 PE=2 SV=1	--	--	--	--
TRINITY_DN102676_c0_g1	24.79	0	0	0	0	0	0	0	0	0	0	0	0	0	0	0	0	0	0	0	0	0	0	0	0	0	0	0							[J]	Translation, ribosomal structure and biogenesis	--	--	--	--	--	Tryptophan--tRNA ligase OS=Pseudomonas syringae pv. tomato (strain ATCC BAA-871 / DC3000) OX=223283 GN=trpS PE=3 SV=1	--	--	--	--
TRINITY_DN102677_c0_g1	57.55	0	0	0	0	0	0	0	0	0	0	0	0	0	0	0	0	0	0	0	0	0	0	0	0	0	0	0							--	--	--	--	--	--	--	--	--	--	--	--
TRINITY_DN102678_c0_g1	20.65	0	0	0	0	0	0	0	0	0	0	0	0	0	0	0	0	0	0	0	0	0	4	13.91	6.86	0	0	0							[R]	General function prediction only	--	--	--	--	--	Glutathione import ATP-binding protein GsiA OS=Salmonella paratyphi A (strain ATCC 9150 / SARB42) OX=295319 GN=gsiA PE=3 SV=1	--	--	--	--
TRINITY_DN102679_c0_g1	28.65	0	0	0	0	0	0	0	0	0	0	0	0	11	25.81	10.94	0	0	0	0	0	0	0	0	0	0	0	0							--	--	--	--	--	--	--	--	--	--	--	--
TRINITY_DN102680_c0_g1	15.01	0	0	0	0	0	0	0	0	0	0	0	0	0	0	0	0	0	0	0	0	0	0	0	0	0	0	0							[P]	Inorganic ion transport and metabolism	--	--	--	--	NMT1/THI5 like	--	--	--	--	PF09084.11
TRINITY_DN102683_c0_g1	34.93	0	0	0	0	0	0	0	0	0	0	0	0	0	0	0	0	0	0	0	0	0	0	0	0	0	0	0							--	--	--	--	--	--	--	--	--	--	--	--
TRINITY_DN102684_c0_g1	11.61	0	0	0	0	0	0	0	0	0	0	0	0	0	0	0	0	0	0	0	0	0	0	0	0	0	0	0							--	--	--	--	--	--	--	--	--	--	--	--
TRINITY_DN102686_c0_g1	9.34	0	0	0	0	0	0	22	123.79	50.82	0	0	0	0	0	0	0	0	0	0	0	0	0	0	0	0	0	0							[C]	Energy production and conversion	--	--	--	--	--	Putative monooxygenase YxeK OS=Bacillus subtilis (strain 168) OX=224308 GN=yxeK PE=3 SV=1	--	--	--	--
TRINITY_DN102689_c0_g1	30.68	0	0	0	0	0	0	0	0	0	6	13.4	6.53	0	0	0	0	0	0	0	0	0	0	0	0	0	0	0							--	--	--	--	--	--	--	--	--	--	--	--
TRINITY_DN10268_c0_g1	25.41	0	0	0	0	0	0	0	0	0	0	0	0	0	0	0	0	0	0	0	0	0	7	19.84	9.79	0	0	0							[E]	Amino acid transport and metabolism	Molecular Function: catalytic activity (GO:0003824);;	K14286|1.47636e-15|cel:CELE_T01B11.2|(RefSeq) Ethanolamine-phosphate phospho-lyase homolog 1; K14286 ethanolamine-phosphate phospho-lyase [EC:4.2.3.2]	[R]	General function prediction only	Aminotransferase class-III	4-aminobutyrate aminotransferase GabT OS=Escherichia coli (strain K12) OX=83333 GN=gabT PE=1 SV=1	alanine-glyoxylate aminotransferase 2-like 1, partial [Oryzias melastigma]	gi|327358385|ref|AEA51039.1|	--	PF00202.21
TRINITY_DN102692_c0_g1	11.17	0	0	0	0	0	0	0	0	0	0	0	0	4	23.05	9.77	0	0	0	0	0	0	0	0	0	0	0	0							--	--	--	--	--	--	--	--	--	--	--	--
TRINITY_DN102697_c0_g1	32.07	16	108.46	36.05	0	0	0	0	0	0	0	0	0	0	0	0	0	0	0	0	0	0	0	0	0	0	0	0							--	--	--	--	--	--	Tryptophan halogenase	Flavin-dependent tryptophan halogenase RebH OS=Lechevalieria aerocolonigenes OX=68170 GN=rebH PE=1 SV=1	--	--	--	PF04820.14
TRINITY_DN102699_c0_g1	30.68	0	0	0	0	0	0	0	0	0	0	0	0	0	0	0	0	0	0	0	0	0	0	0	0	0	0	0							--	--	--	--	[T]	Signal transduction mechanisms	--	Dedicator of cytokinesis protein 7 OS=Mus musculus OX=10090 GN=Dock7 PE=1 SV=3	dedicator of cytokinesis protein 7 isoform X13 [Amphiprion ocellaris]	gi|1308431362|ref|XP_023136287.1|	--	--
TRINITY_DN1026_c0_g1	2638.29	262	8.64	2.87	606	9.69	4.85	374	6.25	2.56	270	4.93	2.4	605	11.06	4.69	509	11.31	3.65	878	14.39	7	686	12.75	6.29	264	5.97	2.87	0.166048	0.677982	0.511599	0.148601	0.576772	-0.482288	--	--	--	K08117|0|mze:101478143|(RefSeq) amyloid-like protein 2 isoform X1; K08117 amyloid-like protein 2	[R]	General function prediction only	E2 domain of amyloid precursor protein;; Amyloid A4 N-terminal heparin-binding;; Copper-binding of amyloid precursor, CuBD;; Beta-amyloid precursor protein C-terminus;; Kunitz/Bovine pancreatic trypsin inhibitor domain	Amyloid-like protein 2 OS=Homo sapiens OX=9606 GN=APLP2 PE=1 SV=2	amyloid-like protein 2 isoform X2 [Seriola dumerili]	gi|1250154046|ref|XP_022617213.1|	--	PF12925.7;PF02177.16;PF12924.7;PF10515.9;PF00014.23
TRINITY_DN102707_c0_g1	20.1	0	0	0	0	0	0	0	0	0	0	0	0	0	0	0	0	0	0	0	0	0	0	0	0	12	47.72	22.97							--	--	--	--	--	--	--	--	--	--	--	--
TRINITY_DN102708_c0_g1	69.16	0	0	0	0	0	0	0	0	0	0	0	0	0	0	0	36	46.22	14.92	0	0	0	0	0	0	4	4.94	2.38							--	--	--	--	--	--	--	--	--	--	--	--
TRINITY_DN102710_c0_g1	16.94	0	0	0	0	0	0	0	0	0	0	0	0	18	69.41	29.42	0	0	0	0	0	0	0	0	0	0	0	0							--	--	--	--	--	--	--	--	--	--	--	--
TRINITY_DN102711_c0_g1	14.55	0	0	0	0	0	0	0	0	0	0	0	0	0	0	0	0	0	0	0	0	0	0	0	0	0	0	0							--	--	--	--	--	--	--	--	--	--	--	--
TRINITY_DN102716_c0_g1	34.21	0	0	0	0	0	0	0	0	0	0	0	0	0	0	0	0	0	0	0	0	0	0	0	0	0	0	0							--	--	--	--	--	--	--	--	--	--	--	--
TRINITY_DN102719_c0_g2	30.68	0	0	0	0	0	0	0	0	0	0	0	0	0	0	0	0	0	0	0	0	0	5	11.77	5.81	0	0	0							--	--	--	--	--	--	--	--	--	--	--	--
TRINITY_DN10271_c1_g1	331.27	0	0	0	14	2.85	1.43	30	6.37	2.61	0	0	0	0	0	0	0	0	0	0	0	0	0	0	0	0	0	0	0.237449	NA	-0.390309				--	--	--	--	--	--	--	--	LOW QUALITY PROTEIN: uncharacterized protein LOC113745985, partial [Larimichthys crocea]	gi|1529867412|ref|XP_027135789.1|	--	--
TRINITY_DN10271_c1_g2	5.78	0	0	0	0	0	0	0	0	0	0	0	0	0	0	0	0	0	0	0	0	0	0	0	0	0	0	0							--	--	--	--	--	--	--	--	PREDICTED: uncharacterized protein LOC104965297, partial [Notothenia coriiceps]	gi|736299427|ref|XP_010792557.1|	--	--
TRINITY_DN102721_c0_g1	32.07	0	0	0	0	0	0	24	43.29	17.77	0	0	0	0	0	0	0	0	0	0	0	0	0	0	0	0	0	0							[C]	Energy production and conversion	--	--	--	--	Succinate dehydrogenase/Fumarate reductase transmembrane subunit	Succinate dehydrogenase cytochrome b556 subunit OS=Escherichia coli (strain K12) OX=83333 GN=sdhC PE=1 SV=1	--	--	--	PF01127.22
TRINITY_DN102723_c0_g1	35.66	0	0	0	0	0	0	0	0	0	0	0	0	0	0	0	0	0	0	0	0	0	0	0	0	0	0	0							[H]	Coenzyme transport and metabolism	--	--	--	--	Pyruvate kinase, alpha/beta domain	Precorrin-6Y C(5,15)-methyltransferase [decarboxylating] OS=Pseudomonas aeruginosa (strain ATCC 15692 / DSM 22644 / CIP 104116 / JCM 14847 / LMG 12228 / 1C / PRS 101 / PAO1) OX=208964 GN=cobL PE=3 SV=1	uncharacterized protein LOC112242761 [Oncorhynchus tshawytscha]	gi|1367417822|ref|XP_024266390.1|	--	PF02887.16
TRINITY_DN102724_c0_g1	9.34	0	0	0	0	0	0	0	0	0	0	0	0	0	0	0	0	0	0	0	0	0	0	0	0	0	0	0							--	--	Molecular Function: G protein-coupled receptor activity (GO:0004930);; Biological Process: G protein-coupled receptor signaling pathway (GO:0007186);; Biological Process: visual perception (GO:0007601);; Biological Process: phototransduction (GO:0007602);; Cellular Component: integral component of membrane (GO:0016021);;	K04254|4.58687e-29|mze:101474781|(RefSeq) RPE-retinal G protein-coupled receptor; K04254 retinal G protein coupled receptor	[R]	General function prediction only	--	RPE-retinal G protein-coupled receptor OS=Homo sapiens OX=9606 GN=RGR PE=1 SV=1	RPE-retinal G protein-coupled receptor-like [Seriola dumerili]	gi|1250115931|ref|XP_022598899.1|	--	--
TRINITY_DN102727_c0_g1	11.17	0	0	0	0	0	0	0	0	0	0	0	0	0	0	0	0	0	0	0	0	0	0	0	0	15	105.75	50.89							--	--	--	--	--	--	--	--	--	--	--	--
TRINITY_DN10272_c0_g1	44.13	0	0	0	0	0	0	0	0	0	0	0	0	0	0	0	0	0	0	13	18.3	8.9	0	0	0	16	182.56	87.86							--	--	--	--	--	--	--	--	--	--	--	--
TRINITY_DN102731_c0_g1	147.54	0	0	0	0	0	0	32	14.55	5.98	0	0	0	0	0	0	0	0	0	3	1.32	0.64	0	0	0	0	0	0							--	--	Molecular Function: iron ion binding (GO:0005506);; Cellular Component: cytoplasm (GO:0005737);; Biological Process: regulation of translational termination (GO:0006449);; Biological Process: peptidyl-proline hydroxylation (GO:0019511);; Molecular Function: L-ascorbic acid binding (GO:0031418);; Molecular Function: peptidyl-proline dioxygenase activity (GO:0031543);; Biological Process: oxidation…	--	--	--	--	Prolyl 3-hydroxylase OGFOD1 OS=Pongo abelii OX=9601 GN=OGFOD1 PE=2 SV=1	PREDICTED: prolyl 3-hydroxylase OGFOD1 [Notothenia coriiceps]	gi|736301109|ref|XP_010793145.1|	--	--
TRINITY_DN102735_c0_g1	10.78	0	0	0	0	0	0	0	0	0	0	0	0	0	0	0	0	0	0	0	0	0	0	0	0	0	0	0							--	--	--	--	--	--	--	--	--	--	--	--
TRINITY_DN102739_c0_g1	4.2	0	0	0	0	0	0	0	0	0	0	0	0	0	0	0	0	0	0	0	0	0	0	0	0	0	0	0							[R]	General function prediction only	--	--	--	--	--	--	--	--	--	--
TRINITY_DN102739_c0_g2	5.53	0	0	0	0	0	0	0	0	0	0	0	0	8	91	38.57	0	0	0	0	0	0	0	0	0	0	0	0							[R]	General function prediction only	--	--	--	--	--	--	--	--	--	--
TRINITY_DN102741_c0_g1	10.79	0	0	0	0	0	0	0	0	0	0	0	0	0	0	0	0	0	0	0	0	0	0	0	0	5	36.49	17.56							--	--	--	--	--	--	--	--	--	--	--	--
TRINITY_DN102745_c0_g1	19.01	0	0	0	0	0	0	0	0	0	0	0	0	0	0	0	0	0	0	0	0	0	0	0	0	0	0	0							--	--	--	--	--	--	--	--	bile acid-CoA:amino acid N-acyltransferase-like [Seriola lalandi dorsalis]	gi|1317081326|ref|XP_023264147.1|	--	--
TRINITY_DN102752_c0_g1	26.61	0	0	0	0	0	0	0	0	0	0	0	0	0	0	0	0	0	0	0	0	0	0	0	0	0	0	0							--	--	--	--	--	--	Bacterial Ig domain	--	--	--	--	PF17957.1
TRINITY_DN102755_c0_g1	46.38	0	0	0	0	0	0	0	0	0	0	0	0	0	0	0	8	35.43	11.44	0	0	0	0	0	0	0	0	0							--	--	--	--	--	--	--	--	--	--	--	--
TRINITY_DN10275_c0_g1	476.49	21	2.29	0.76	23	2.15	1.08	33	3.48	1.43	23	5.36	2.61	24	2.57	1.09	80	19.74	6.37	32	2.9	1.41	22	2.28	1.13	0	0	0	0.694964	0.948446	-0.186428	0.373354	NA	0.402292	--	--	Biological Process: DNA repair (GO:0006281);; Cellular Component: SOSS complex (GO:0070876);;	--	--	--	--	SOSS complex subunit C OS=Mus musculus OX=10090 GN=Inip PE=3 SV=1	PREDICTED: SOSS complex subunit C [Notothenia coriiceps]	gi|736185326|ref|XP_010769906.1|	--	--
TRINITY_DN102770_c0_g1	21.22	0	0	0	0	0	0	0	0	0	0	0	0	0	0	0	0	0	0	0	0	0	0	0	0	0	0	0							[L]	Replication, recombination and repair	--	--	--	--	--	Modification methylase EcoRII OS=Escherichia coli OX=562 GN=ecoRIIM PE=3 SV=1	--	--	--	--
TRINITY_DN102772_c0_g1	12.38	0	0	0	0	0	0	0	0	0	0	0	0	0	0	0	0	0	0	4	19.48	9.48	0	0	0	0	0	0							--	--	--	--	--	--	--	--	uncharacterized protein KIAA0825 homolog isoform X2 [Perca flavescens]	gi|1604831889|ref|XP_028434335.1|	--	--
TRINITY_DN102774_c0_g1	62.45	0	0	0	0	0	0	0	0	0	0	0	0	0	0	0	27	366.43	118.28	0	0	0	0	0	0	0	0	0							--	--	--	--	--	--	--	--	--	--	--	--
TRINITY_DN102776_c0_g1	14.1	0	0	0	0	0	0	0	0	0	0	0	0	0	0	0	0	0	0	0	0	0	0	0	0	0	0	0							--	--	--	--	--	--	--	--	uncharacterized protein LOC113747584 [Larimichthys crocea]	gi|1529908716|ref|XP_027143446.1|	--	--
TRINITY_DN10277_c0_g2	16.44	0	0	0	0	0	0	0	0	0	0	0	0	0	0	0	0	0	0	0	0	0	0	0	0	16	77.19	37.14							--	--	--	--	[R]	General function prediction only	--	Protein TANC2 OS=Homo sapiens OX=9606 GN=TANC2 PE=1 SV=3	hypothetical protein EPR50_G00163540 [Perca flavescens]	gi|1593656403|ref|TDH03510.1|	--	--
TRINITY_DN10278_c1_g1	12.8	0	0	0	0	0	0	0	0	0	0	0	0	0	0	0	10	65.27	21.07	0	0	0	0	0	0	0	0	0							--	--	--	--	--	--	--	--	--	--	--	--
TRINITY_DN102791_c0_g1	20.65	0	0	0	0	0	0	0	0	0	0	0	0	0	0	0	0	0	0	0	0	0	0	0	0	0	0	0							--	--	--	--	--	--	--	--	--	--	--	--
TRINITY_DN102793_c0_g1	39.42	18	91.65	30.46	0	0	0	0	0	0	0	0	0	0	0	0	0	0	0	0	0	0	0	0	0	0	0	0							--	--	--	--	--	--	Cation transport protein	Ktr system potassium uptake protein B OS=Vibrio alginolyticus OX=663 GN=ktrB PE=1 SV=1	--	--	--	PF02386.16
TRINITY_DN102798_c0_g1	74.31	0	0	0	0	0	0	0	0	0	9	112.65	54.9	0	0	0	0	0	0	0	0	0	3	1.57	0.77	0	0	0							--	--	--	--	--	--	--	--	--	--	--	--
TRINITY_DN1027_c1_g1	2112.27	179	6.53	2.17	154	5.08	2.54	153	5.27	2.16	178	6.71	3.27	193	7.28	3.08	43	1.97	0.64	90	2.86	1.39	71	2.58	1.27	64	2.87	1.38	0.0412008	0.386852	-0.819732	0.288239	0.721766	0.471846	--	--	Cellular Component: intracellular (GO:0005622);; Biological Process: receptor signaling pathway via JAK-STAT (GO:0007259);; Biological Process: protein ubiquitination (GO:0016567);; Biological Process: negative regulation of apoptotic process (GO:0043066);;	K04696|2.14305e-31|mze:101479458|(RefSeq) suppressor of cytokine signaling 3; K04696 suppressor of cytokine signaling 3	[T]	Signal transduction mechanisms	SOCS box	Suppressor of cytokine signaling 3 OS=Gallus gallus OX=9031 GN=SOCS3 PE=2 SV=1	suppressor of cytokine signaling 3-like [Perca flavescens]	gi|1604810772|ref|XP_028423212.1|	--	PF07525.16
TRINITY_DN1027_c1_g2	136.63	0	0	0	0	0	0	24	11.71	4.81	8	4.4	2.15	25	13.67	5.79	0	0	0	9	4.27	2.08	5	2.74	1.35	0	0	0							--	--	--	--	--	--	--	--	--	--	--	--
TRINITY_DN1027_c4_g1	5.53	0	0	0	0	0	0	0	0	0	0	0	0	0	0	0	18	265.7	85.76	0	0	0	0	0	0	0	0	0							--	--	--	--	--	--	--	--	--	--	--	--
TRINITY_DN1027_c5_g1	9.69	0	0	0	0	0	0	0	0	0	0	0	0	0	0	0	0	0	0	0	0	0	0	0	0	0	0	0							--	--	--	--	--	--	--	--	--	--	--	--
TRINITY_DN102802_c0_g1	44.13	0	0	0	0	0	0	0	0	0	0	0	0	11	17.21	7.3	0	0	0	0	0	0	0	0	0	0	0	0							[C]	Energy production and conversion	--	K03935|1.49158e-16|cbr:CBG07730|(RefSeq) C. briggsae CBR-GAS-1 protein; K03935 NADH dehydrogenase (ubiquinone) Fe-S protein 2 [EC:1.6.99.3]	[C]	Energy production and conversion	--	NADH-quinone oxidoreductase subunit C/D OS=Escherichia coli O157:H7 (strain EC4115 / EHEC) OX=444450 GN=nuoC PE=3 SV=1	hypothetical protein N300_14279, partial [Calypte anna]	gi|676774534|ref|KFP02607.1|	--	--
TRINITY_DN102806_c0_g1	98.38	0	0	0	0	0	0	0	0	0	6	4.5	2.19	0	0	0	0	0	0	0	0	0	0	0	0	16	14.23	6.85							[CO]	--	--	--	--	--	Bacterial Fe(2+) trafficking	Probable Fe(2+)-trafficking protein OS=Acidovorax sp. (strain JS42) OX=232721 GN=Ajs_1798 PE=3 SV=1	--	--	--	PF04362.14
TRINITY_DN102808_c0_g1	30.81	14	94.99	31.57	0	0	0	0	0	0	0	0	0	0	0	0	0	0	0	0	0	0	0	0	0	0	0	0							[L]	Replication, recombination and repair	--	--	--	--	--	DNA primase OS=Bacillus subtilis (strain 168) OX=224308 GN=dnaG PE=1 SV=2	--	--	--	--
TRINITY_DN10280_c0_g1	35.66	0	0	0	0	0	0	0	0	0	0	0	0	0	0	0	0	0	0	0	0	0	0	0	0	0	0	0							--	--	--	--	--	--	--	--	--	--	--	--
TRINITY_DN10280_c1_g1	67.34	0	0	0	0	0	0	32	29.6	12.15	0	0	0	0	0	0	0	0	0	4	3.75	1.82	1	1.09	0.54	0	0	0							--	--	--	--	--	--	--	--	--	--	--	--
TRINITY_DN102816_c0_g1	12.38	0	0	0	0	0	0	0	0	0	0	0	0	0	0	0	0	0	0	0	0	0	0	0	0	0	0	0							[GEPR]	--	--	--	--	--	--	--	--	--	--	--
TRINITY_DN102819_c0_g1	10.05	0	0	0	0	0	0	0	0	0	0	0	0	0	0	0	0	0	0	5	29.96	14.58	0	0	0	0	0	0							--	--	--	--	--	--	--	--	--	--	--	--
TRINITY_DN10281_c0_g1	525.27	0	0	0	0	0	0	0	0	0	3	0.45	0.22	0	0	0	101	18.42	5.94	9	1.14	0.56	8	1.16	0.57	6	1.07	0.51							--	--	--	--	--	--	--	--	--	--	--	--
TRINITY_DN102822_c0_g1	14.55	0	0	0	24	87.85	44.01	0	0	0	0	0	0	0	0	0	0	0	0	0	0	0	0	0	0	0	0	0							[T]	Signal transduction mechanisms	--	--	--	--	PhoH-like protein	PhoH-like protein OS=Shigella flexneri OX=623 GN=ybeZ PE=3 SV=2	--	--	--	PF02562.16
TRINITY_DN102827_c0_g1	12.38	0	0	0	0	0	0	28	121.1	49.72	0	0	0	0	0	0	0	0	0	0	0	0	0	0	0	0	0	0							[U]	Intracellular trafficking, secretion, and vesicular transport	--	--	--	--	Bacterial type II and III secretion system protein	Fimbrial assembly protein PilQ OS=Pseudomonas aeruginosa (strain ATCC 15692 / DSM 22644 / CIP 104116 / JCM 14847 / LMG 12228 / 1C / PRS 101 / PAO1) OX=208964 GN=pilQ PE=3 SV=2	uncharacterized protein LOC112243789, partial [Oncorhynchus tshawytscha]	gi|1367393106|ref|XP_024267351.1|	--	PF00263.21
TRINITY_DN102828_c0_g1	39.42	0	0	0	0	0	0	0	0	0	0	0	0	0	0	0	0	0	0	0	0	0	0	0	0	0	0	0							--	--	--	K17408|2.41176e-22|asn:102387036|(RefSeq) 28S ribosomal protein S29, mitochondrial	[Z]	Cytoskeleton	--	Protein misato homolog 1 OS=Danio rerio OX=7955 GN=msto1 PE=2 SV=1	protein misato homolog 1 isoform X2 [Perca flavescens]	gi|1604780389|ref|XP_028452423.1|	--	--
TRINITY_DN102829_c0_g1	8.34	0	0	0	0	0	0	0	0	0	0	0	0	0	0	0	0	0	0	0	0	0	0	0	0	0	0	0							--	--	--	--	--	--	Hydantoinase/oxoprolinase N-terminal region	--	--	--	--	PF05378.13
TRINITY_DN10282_c0_g1	70.07	0	0	0	58	50.28	25.18	0	0	0	0	0	0	0	0	0	0	0	0	0	0	0	0	0	0	0	0	0							--	--	--	--	--	--	--	--	--	--	--	--
TRINITY_DN102830_c0_g1	49.02	0	0	0	0	0	0	0	0	0	0	0	0	0	0	0	0	0	0	0	0	0	2	2.97	1.47	0	0	0							[L]	Replication, recombination and repair	--	--	--	--	Phage integrase family	Tyrosine recombinase XerC OS=Staphylococcus aureus (strain bovine RF122 / ET3-1) OX=273036 GN=xerC PE=3 SV=1	--	--	--	PF00589.22
TRINITY_DN102832_c0_g1	36.4	0	0	0	0	0	0	0	0	0	0	0	0	0	0	0	11	26.03	8.4	0	0	0	0	0	0	0	0	0							--	--	--	--	--	--	--	--	--	--	--	--
TRINITY_DN102837_c0_g1	10.05	0	0	0	38	196.93	98.64	0	0	0	0	0	0	0	0	0	0	0	0	0	0	0	0	0	0	0	0	0							--	--	--	--	--	--	--	--	--	--	--	--
TRINITY_DN102838_c0_g1	5.06	0	0	0	0	0	0	0	0	0	8	100.13	48.8	0	0	0	0	0	0	0	0	0	0	0	0	0	0	0							--	--	--	--	--	--	--	--	--	--	--	--
TRINITY_DN102839_c0_g1	14.55	0	0	0	0	0	0	0	0	0	5	1.96	0.95	0	0	0	0	0	0	2	0.67	0.33	0	0	0	0	0	0							--	--	--	--	--	--	--	--	--	--	--	--
TRINITY_DN10283_c0_g2	1616.27	165	7.92	2.63	304	13.08	6.55	128	5.75	2.36	41	2.02	0.98	84	4.13	1.75	147	8.8	2.84	31	1.29	0.63	29	1.38	0.68	18	1.05	0.51	1.80746e-06	0.000555342	-2.10427	0.0254829	0.241337	1.0169	--	--	--	--	--	--	--	G patch domain-containing protein 8 OS=Mus musculus OX=10090 GN=Gpatch8 PE=1 SV=1	G patch domain-containing protein 8 isoform X3 [Seriola lalandi dorsalis]	gi|1317115748|ref|XP_023269585.1|	--	--
TRINITY_DN10283_c1_g2	1050.27	0	0	0	10	0.66	0.33	16	1.1	0.45	0	0	0	14	1.06	0.45	53	4.87	1.57	14	0.89	0.43	8	0.58	0.29	0	0	0				0.462735	NA	0.273324	--	--	--	--	--	--	--	--	--	--	--	--
TRINITY_DN102841_c0_g1	14.1	0	0	0	0	0	0	0	0	0	0	0	0	0	0	0	0	0	0	0	0	0	0	0	0	4	22.43	10.79							--	--	--	--	--	--	--	--	--	--	--	--
TRINITY_DN102858_c0_g1	23.89	8	87.15	28.97	0	0	0	0	0	0	0	0	0	0	0	0	0	0	0	2	4.81	2.34	0	0	0	0	0	0							[M]	Cell wall/membrane/envelope biogenesis	--	--	--	--	short chain dehydrogenase;; Enoyl-(Acyl carrier protein) reductase	Versicolorin reductase OS=Emericella nidulans (strain FGSC A4 / ATCC 38163 / CBS 112.46 / NRRL 194 / M139) OX=227321 GN=stcU PE=3 SV=2	--	--	--	PF00106.25;PF13561.6
TRINITY_DN102861_c0_g1	47.37	8	31.35	10.42	0	0	0	0	0	0	0	0	0	0	0	0	0	0	0	0	0	0	0	0	0	0	0	0							--	--	--	--	--	--	--	--	--	--	--	--
TRINITY_DN10286_c0_g1	1085.27	1814	131.61	43.75	1773	112.85	56.53	2174	144.73	59.42	1420	103.81	50.59	2260	165.09	69.97	2056	182.87	59.03	1783	110.02	53.52	2287	161.52	79.69	1505	130.55	62.83	0.835168	0.964124	0.0531838	0.431304	0.808849	-0.177119	--	--	Molecular Function: DNA binding (GO:0003677);; Molecular Function: cytokine activity (GO:0005125);; Cellular Component: nucleus (GO:0005634);; Biological Process: inflammatory response (GO:0006954);;	K10802|1.13681e-82|xma:102238067|(RefSeq) high mobility group-T protein-like; K10802 high mobility group protein B1	[R]	General function prediction only	HMG-box domain;; HMG (high mobility group) box	High mobility group protein B1 OS=Rattus norvegicus OX=10116 GN=Hmgb1 PE=1 SV=2	high mobility group protein B1 [Larimichthys crocea]	gi|734650852|ref|XP_010754772.1|	--	PF09011.10;PF00505.19
TRINITY_DN102878_c0_g1	37.15	0	0	0	0	0	0	0	0	0	0	0	0	13	23.89	10.13	0	0	0	0	0	0	0	0	0	10	22.15	10.66				0.933125	NA	-0.0189372	--	--	--	--	--	--	NIPSNAP	--	--	--	--	PF07978.13
TRINITY_DN102883_c0_g1	39.42	0	0	0	0	0	0	0	0	0	16	28.22	13.75	0	0	0	0	0	0	0	0	0	0	0	0	0	0	0							[E]	Amino acid transport and metabolism	--	--	[E]	Amino acid transport and metabolism	Serine acetyltransferase, N-terminal	Serine acetyltransferase OS=Shigella flexneri OX=623 GN=cysE PE=3 SV=1	uncharacterized protein LOC112243615 [Oncorhynchus tshawytscha]	gi|1367384903|ref|XP_024267194.1|	--	PF06426.14
TRINITY_DN102885_c0_g1	12.8	0	0	0	0	0	0	0	0	0	11	56.39	27.48	0	0	0	0	0	0	0	0	0	0	0	0	0	0	0							--	--	--	--	--	--	--	--	--	--	--	--
TRINITY_DN102890_c0_g1	13.66	0	0	0	0	0	0	0	0	0	0	0	0	0	0	0	0	0	0	0	0	0	0	0	0	0	0	0							--	--	--	K09228|2.70054e-06|mze:106676390|(RefSeq) zinc finger protein 3-like; K09228 KRAB domain-containing zinc finger protein	--	--	--	--	histone-lysine N-methyltransferase PRDM9-like [Perca flavescens]	gi|1604829909|ref|XP_028433269.1|	--	--
TRINITY_DN102894_c0_g1	12.8	0	0	0	0	0	0	0	0	0	0	0	0	0	0	0	0	0	0	0	0	0	0	0	0	0	0	0							[E]	Amino acid transport and metabolism	--	--	--	--	Lipoprotein LpqB beta-propeller domain	D-amino acid dehydrogenase OS=Sphingomonas wittichii (strain RW1 / DSM 6014 / JCM 10273) OX=392499 GN=dadA PE=3 SV=1	--	--	--	PF10647.9
TRINITY_DN10289_c0_g1	433.27	11	2.15	0.71	23	3.62	1.81	50	8.19	3.36	0	0	0	13	2.35	0.99	12	2.64	0.85	0	0	0	0	0	0	0	0	0	0.0191642	NA	-1.06269	0.325242	NA	0.256935	--	--	--	--	--	--	Myb/SANT-like DNA-binding domain	--	PREDICTED: myb-related transcription factor, partner of profilin-like [Cyprinus carpio]	gi|1101519192|ref|XP_018925158.1|	--	PF13873.6
TRINITY_DN1028_c0_g1	601.27	12	1.63	0.54	32	3.65	1.83	220	26.18	10.75	234	30.68	14.95	106	13.87	5.88	217	34.63	11.18	145	16.09	7.82	59	7.5	3.7	118	18.37	8.84	0.697386	0.949155	0.197784	0.287931	0.721766	0.448868	--	--	Molecular Function: cytokine activity (GO:0005125);; Cellular Component: extracellular region (GO:0005576);; Biological Process: chemotaxis (GO:0006935);;	K14625|2.27496e-20|mze:101474260|(RefSeq) C-C motif chemokine 20; K14625 C-C motif chemokine 20	--	--	Small cytokines (intecrine/chemokine), interleukin-8 like	C-C motif chemokine 20 OS=Mus musculus OX=10090 GN=Ccl20 PE=1 SV=1	C-C motif chemokine 26-like [Perca flavescens]	gi|1604775575|ref|XP_028449834.1|	--	PF00048.20
TRINITY_DN102900_c0_g1	42.54	0	0	0	0	0	0	11	15.37	6.31	0	0	0	0	0	0	0	0	0	0	0	0	0	0	0	0	0	0							[EF]	--	--	K01948|1.26994e-09|aam:106492382|(RefSeq) carbamoyl-phosphate synthase 1; K01948 carbamoyl-phosphate synthase (ammonia) [EC:6.3.4.16]	[R]	General function prediction only	--	Carbamoyl-phosphate synthase large chain OS=Escherichia coli O6:H1 (strain CFT073 / ATCC 700928 / UPEC) OX=199310 GN=carB PE=3 SV=3	PREDICTED: carbamoyl-phosphate synthase [ammonia], mitochondrial [Protobothrops mucrosquamatus]	gi|1002570734|ref|XP_015686530.1|	--	--
TRINITY_DN102902_c0_g1	3.63	0	0	0	0	0	0	0	0	0	0	0	0	0	0	0	0	0	0	0	0	0	0	0	0	0	0	0							[V]	Defense mechanisms	--	--	--	--	Type I restriction and modification enzyme - subunit R C terminal	--	--	--	--	PF12008.8
TRINITY_DN102908_c0_g1	107.17	12	16.38	5.45	0	0	0	0	0	0	8	5.06	2.47	0	0	0	0	0	0	3	1.99	0.97	0	0	0	0	0	0							[L]	Replication, recombination and repair	--	--	--	--	GyrI-like small molecule binding domain	Probable transcriptional regulator YgiV OS=Escherichia coli (strain K12) OX=83333 GN=ygiV PE=4 SV=2	--	--	--	PF06445.15
TRINITY_DN10290_c0_g3	6.03	0	0	0	3	25.11	12.58	0	0	0	0	0	0	0	0	0	0	0	0	0	0	0	0	0	0	0	0	0							--	--	--	--	--	--	--	--	--	--	--	--
TRINITY_DN102913_c0_g1	26.08	0	0	0	0	0	0	0	0	0	0	0	0	0	0	0	0	0	0	0	0	0	0	0	0	0	0	0							--	--	--	--	--	--	Tripartite tricarboxylate transporter family receptor	--	--	--	--	PF03401.14
TRINITY_DN102915_c0_g1	19.55	0	0	0	0	0	0	0	0	0	0	0	0	0	0	0	0	0	0	0	0	0	0	0	0	0	0	0							[C]	Energy production and conversion	--	--	--	--	--	ATP synthase subunit alpha OS=Stenotrophomonas maltophilia (strain K279a) OX=522373 GN=atpA PE=3 SV=1	--	--	--	--
TRINITY_DN102920_c0_g1	18.48	0	0	0	0	0	0	0	0	0	0	0	0	0	0	0	0	0	0	0	0	0	0	0	0	4	17.24	8.3							[O]	Posttranslational modification, protein turnover, chaperones	--	--	--	--	--	--	--	--	--	--
TRINITY_DN102925_c0_g1	36.4	0	0	0	0	0	0	0	0	0	0	0	0	0	0	0	0	0	0	0	0	0	13	25.87	12.76	18	40.65	19.56	0.267483	NA	0.351385	0.209424	NA	-0.384623	--	--	--	--	--	--	--	--	--	--	--	--
TRINITY_DN102926_c0_g2	7.71	0	0	0	0	0	0	0	0	0	0	0	0	0	0	0	0	0	0	4	31.19	15.17	0	0	0	0	0	0							--	--	--	--	--	--	--	--	--	--	--	--
TRINITY_DN102936_c0_g1	5.53	0	0	0	0	0	0	0	0	0	0	0	0	0	0	0	26	383.78	123.88	0	0	0	0	0	0	0	0	0							[I]	Lipid transport and metabolism	Molecular Function: nucleotide binding (GO:0000166);; Molecular Function: ligase activity (GO:0016874);; Molecular Function: anion binding (GO:0043168);; Biological Process: habituation (GO:0046959);;	K01958|1.15855e-16|aec:105148929|(RefSeq) LOW QUALITY PROTEIN: pyruvate carboxylase, mitochondrial; K01958 pyruvate carboxylase [EC:6.4.1.1]	[IE]	--	Biotin carboxylase, N-terminal domain	Biotin carboxylase OS=Pseudomonas aeruginosa (strain ATCC 15692 / DSM 22644 / CIP 104116 / JCM 14847 / LMG 12228 / 1C / PRS 101 / PAO1) OX=208964 GN=accC PE=1 SV=1	unnamed protein product [Oncorhynchus mykiss]	gi|642047467|ref|CDQ92773.1|	--	PF00289.22
TRINITY_DN102940_c0_g1	8.67	0	0	0	0	0	0	0	0	0	10	74.58	36.34	0	0	0	0	0	0	0	0	0	0	0	0	0	0	0							--	--	--	--	--	--	--	--	--	--	--	--
TRINITY_DN102943_c0_g1	52.38	0	0	0	0	0	0	0	0	0	0	0	0	0	0	0	0	0	0	3	3.58	1.74	11	15.33	7.56	0	0	0							--	--	--	--	--	--	--	--	--	--	--	--
TRINITY_DN102944_c0_g1	2382.27	248	8	2.66	393	11.5	5.76	304	9.28	3.81	249	8.33	4.06	420	14.05	5.95	517	21.03	6.79	244	6.88	3.35	267	8.61	4.25	268	10.65	5.13	0.754496	0.956201	-0.10796	0.36278	0.7644	0.296004	[DZ]	--	Molecular Function: GTP binding (GO:0005525);;	K16939|0|xma:102222956|(RefSeq) septin-8-A isoform X1; K16939 septin 6/8/11	[D]	Cell cycle control, cell division, chromosome partitioning	Septin;; 50S ribosome-binding GTPase	Septin-8-A OS=Danio rerio OX=7955 GN=sept8a PE=2 SV=2	Sept8a protein, partial [Danio rerio]	gi|72679808|ref|AAI00045.1|	--	PF00735.18;PF01926.23
TRINITY_DN102945_c0_g1	6.03	0	0	0	0	0	0	0	0	0	0	0	0	0	0	0	0	0	0	0	0	0	0	0	0	8	103.19	49.66							--	--	--	--	--	--	--	--	--	--	--	--
TRINITY_DN10294_c1_g1	34.21	0	0	0	0	0	0	0	0	0	0	0	0	0	0	0	30	75.38	24.33	0	0	0	0	0	0	0	0	0							--	--	Molecular Function: calcium ion binding (GO:0005509);; Cellular Component: extracellular region (GO:0005576);; Biological Process: cell adhesion (GO:0007155);;	K04659|8.35282e-60|apla:101801619|(RefSeq) LOW QUALITY PROTEIN: thrombospondin-4; K04659 thrombospondin 2/3/4/5	--	--	Thrombospondin C-terminal region	Thrombospondin-4-B OS=Danio rerio OX=7955 GN=thbs4b PE=2 SV=1	PREDICTED: thrombospondin-4-B-like [Hippocampus comes]	gi|1129907873|ref|XP_019722526.1|	--	PF05735.12
TRINITY_DN102953_c0_g1	5.78	0	0	0	0	0	0	0	0	0	0	0	0	0	0	0	0	0	0	0	0	0	0	0	0	0	0	0							--	--	--	--	--	--	--	--	--	--	--	--
TRINITY_DN102954_c0_g1	10.05	0	0	0	0	0	0	0	0	0	0	0	0	0	0	0	0	0	0	0	0	0	0	0	0	0	0	0							--	--	--	--	--	--	--	--	--	--	--	--
TRINITY_DN102956_c0_g1	30.68	0	0	0	0	0	0	0	0	0	0	0	0	0	0	0	0	0	0	11	22.01	10.71	0	0	0	0	0	0							--	--	--	--	--	--	--	--	--	--	--	--
TRINITY_DN102958_c0_g1	7.12	0	0	0	0	0	0	0	0	0	0	0	0	0	0	0	16	184.85	59.67	0	0	0	0	0	0	0	0	0							[I]	Lipid transport and metabolism	--	--	--	--	--	Glycerol-3-phosphate acyltransferase OS=Vibrio tasmaniensis (strain LGP32) OX=575788 GN=plsB PE=3 SV=1	--	--	--	--
TRINITY_DN102960_c0_g1	77.46	0	0	0	24	18.99	9.51	39	31.81	13.06	5	4.69	2.28	0	0	0	12	13.84	4.47	4	3.28	1.59	3	2.85	1.41	0	0	0	0.219318	NA	-0.487573				--	--	--	--	--	--	--	--	--	--	--	--
TRINITY_DN102964_c0_g1	13.66	0	0	0	0	0	0	0	0	0	0	0	0	0	0	0	0	0	0	3	13.25	6.45	0	0	0	0	0	0							--	--	--	--	--	--	--	--	uncharacterized protein LOC112244029, partial [Oncorhynchus tshawytscha]	gi|1367393508|ref|XP_024267567.1|	--	--
TRINITY_DN102965_c0_g1	25.41	0	0	0	0	0	0	0	0	0	0	0	0	0	0	0	0	0	0	0	0	0	0	0	0	0	0	0							--	--	--	--	--	--	--	--	uncharacterized protein LOC113138288 [Mastacembelus armatus]	gi|1469978465|ref|XP_026176392.1|	--	--
TRINITY_DN102966_c0_g1	43.33	0	0	0	0	0	0	0	0	0	8	12.91	6.29	0	0	0	0	0	0	6	8.59	4.18	0	0	0	0	0	0							--	--	--	--	--	--	--	--	--	--	--	--
TRINITY_DN102969_c0_g1	89.74	0	0	0	0	0	0	25	17.87	7.34	0	0	0	0	0	0	0	0	0	10	7.11	3.46	0	0	0	0	0	0							--	--	--	--	--	--	--	--	putative ADAMTS-like protein 4-like [Scophthalmus maximus]	gi|1395224915|ref|AWO96535.1|	--	--
TRINITY_DN102970_c0_g1	47.37	0	0	0	0	0	0	0	0	0	0	0	0	9	13.18	5.59	0	0	0	0	0	0	0	0	0	0	0	0							--	--	--	--	--	--	--	--	--	--	--	--
TRINITY_DN102971_c0_g1	6.29	0	0	0	0	0	0	0	0	0	0	0	0	18	180.64	76.56	0	0	0	0	0	0	0	0	0	0	0	0							[L]	Replication, recombination and repair	--	--	--	--	--	UvrABC system protein C OS=Cutibacterium acnes (strain DSM 16379 / KPA171202) OX=267747 GN=uvrC PE=3 SV=2	--	--	--	--
TRINITY_DN102972_c0_g1	11.17	0	0	0	0	0	0	0	0	0	0	0	0	0	0	0	0	0	0	0	0	0	6	38.45	18.97	0	0	0							--	--	--	--	--	--	--	--	--	--	--	--
TRINITY_DN102974_c0_g1	5.06	0	0	0	0	0	0	0	0	0	0	0	0	0	0	0	0	0	0	0	0	0	0	0	0	0	0	0							--	--	--	--	--	--	--	--	--	--	--	--
TRINITY_DN102976_c0_g1	15.01	0	0	0	0	0	0	0	0	0	0	0	0	0	0	0	0	0	0	0	0	0	0	0	0	0	0	0							--	--	--	--	--	--	--	--	--	--	--	--
TRINITY_DN102980_c0_g1	4.01	0	0	0	0	0	0	0	0	0	0	0	0	0	0	0	0	0	0	0	0	0	0	0	0	0	0	0							[Z]	Cytoskeleton	--	K07374|1.20707e-11|hgl:101701752|(RefSeq) leucine rich repeat containing 74B; K07374 tubulin alpha	[Z]	Cytoskeleton	--	Tubulin alpha-1B chain OS=Pan troglodytes OX=9598 GN=TUBA1B PE=2 SV=1	hypothetical protein ASZ78_016567 [Callipepla squamata]	gi|1215444725|ref|OXB52424.1|	--	--
TRINITY_DN102986_c0_g1	16.44	0	0	0	0	0	0	0	0	0	0	0	0	0	0	0	32	163.21	52.68	0	0	0	0	0	0	0	0	0							--	--	--	--	--	--	--	--	--	--	--	--
TRINITY_DN102988_c0_g1	20.1	0	0	0	0	0	0	0	0	0	0	0	0	0	0	0	0	0	0	0	0	0	4	14.29	7.05	0	0	0							--	--	--	--	--	--	--	--	--	--	--	--
TRINITY_DN102989_c0_g1	34.21	0	0	0	0	0	0	0	0	0	0	0	0	0	0	0	31	77.89	25.14	0	0	0	0	0	0	0	0	0							[S]	Function unknown	--	--	--	--	PTS system sugar-specific permease component	Ascorbate-specific PTS system EIIC component OS=Salmonella typhimurium (strain LT2 / SGSC1412 / ATCC 700720) OX=99287 GN=ulaA PE=3 SV=2	--	--	--	PF03611.14
TRINITY_DN102991_c0_g1	101.28	0	0	0	0	0	0	0	0	0	0	0	0	0	0	0	0	0	0	0	0	0	0	0	0	0	0	0							--	--	--	--	--	--	--	--	--	--	--	--
TRINITY_DN102998_c0_g1	33.49	0	0	0	0	0	0	0	0	0	0	0	0	0	0	0	0	0	0	0	0	0	0	0	0	0	0	0							--	--	--	--	--	--	--	--	--	--	--	--
TRINITY_DN102999_c2_g1	11.97	0	0	0	0	0	0	0	0	0	0	0	0	0	0	0	3	20.91	6.75	0	0	0	0	0	0	0	0	0							--	--	--	--	--	--	--	--	--	--	--	--
TRINITY_DN10299_c0_g1	598.27	7	0.96	0.32	63	7.23	3.62	59	7.06	2.9	13	1.71	0.83	23	3.03	1.28	52	8.34	2.69	62	6.91	3.36	73	9.32	4.6	19	2.97	1.43	0.754002	0.955873	0.159446	0.265477	0.705848	-0.526864	--	--	--	--	--	--	--	--	--	--	--	--
TRINITY_DN1029_c0_g1	2612.06	1418	41.59	13.82	2108	56.27	28.19	1579	44.01	18.07	1844	56.26	27.42	1689	51.5	21.83	1330	49.44	15.96	1180	30.34	14.76	1175	34.49	17.02	1706	61.75	29.72	0.694599	0.948446	-0.124199	0.993106	0.997914	0.00265927	--	--	--	K13505|3.09173e-36|ola:101159431|(RefSeq) vesicle-associated membrane protein 3 isoform X1; K13505 vesicle-associated membrane protein 3	[U]	Intracellular trafficking, secretion, and vesicular transport	Synaptobrevin	Vesicle-associated membrane protein 3 OS=Rattus norvegicus OX=10116 GN=Vamp3 PE=1 SV=1	hypothetical protein EPR50_G00041650 [Perca flavescens]	gi|1593667066|ref|TDH14162.1|	--	PF00957.21
TRINITY_DN1029_c3_g1	2559.27	216	6.48	2.15	351	9.67	4.85	277	7.88	3.23	342	10.65	5.19	591	18.57	7.87	366	13.86	4.47	418	11.12	5.41	355	10.71	5.28	380	14.06	6.77	0.110833	0.596591	0.520806	0.813129	0.945238	-0.0681661	--	--	--	--	--	--	UBA-like domain	UBA-like domain-containing protein 1 OS=Danio rerio OX=7955 GN=ubald1 PE=2 SV=1	UBA-like domain-containing protein 1 [Larimichthys crocea]	gi|1108894873|ref|XP_019134090.1|	--	PF14555.6
TRINITY_DN1029_c6_g1	11.57	0	0	0	0	0	0	0	0	0	0	0	0	0	0	0	0	0	0	0	0	0	0	0	0	0	0	0							--	--	--	--	--	--	--	--	--	--	--	--
TRINITY_DN102_c0_g1	2349.27	132	4.32	1.44	315	9.34	4.68	182	5.64	2.31	120	4.07	1.98	367	12.45	5.27	343	14.15	4.57	182	5.2	2.53	231	7.55	3.73	151	6.08	2.93	0.963958	0.990386	-0.0177701	0.516196	0.850551	0.24149	[U]	Intracellular trafficking, secretion, and vesicular transport	Cellular Component: endoplasmic reticulum membrane (GO:0005789);; Biological Process: protein transport (GO:0015031);; Cellular Component: integral component of membrane (GO:0016021);; Biological Process: habenula development (GO:0021986);;	K10956|0|xma:102228108|(RefSeq) protein transport protein Sec61 subunit alpha-like 1; K10956 protein transport protein SEC61 subunit alpha	[UO]	--	SecY translocase;; Plug domain of Sec61p	Protein transport protein Sec61 subunit alpha-like 1 OS=Danio rerio OX=7955 GN=sec61al1 PE=2 SV=3	protein transport protein Sec61 subunit alpha-like 1 [Parambassis ranga]	gi|1591544282|ref|XP_028261036.1|	--	PF00344.20;PF10559.9
TRINITY_DN102_c0_g2	2307.27	1711	57.02	18.95	2019	60.97	30.54	1763	55.58	22.82	2550	88.06	42.91	2939	101.47	43.01	2214	92.99	30.02	3157	91.87	44.69	2731	90.9	44.84	2439	100.07	48.16	0.00109573	0.051301	0.681331	0.134661	0.558846	-0.30182	[U]	Intracellular trafficking, secretion, and vesicular transport	Cellular Component: endoplasmic reticulum membrane (GO:0005789);; Biological Process: protein transport (GO:0015031);; Cellular Component: integral component of membrane (GO:0016021);; Biological Process: habenula development (GO:0021986);;	K10956|0|xma:102228108|(RefSeq) protein transport protein Sec61 subunit alpha-like 1; K10956 protein transport protein SEC61 subunit alpha	[UO]	--	SecY translocase;; Plug domain of Sec61p	Protein transport protein Sec61 subunit alpha-like 1 OS=Danio rerio OX=7955 GN=sec61al1 PE=2 SV=3	PREDICTED: protein transport protein Sec61 subunit alpha-like 1 [Nothobranchius furzeri]	gi|1007748412|ref|XP_015813940.1|	--	PF00344.20;PF10559.9
TRINITY_DN103001_c0_g1	15.96	0	0	0	11	36.93	18.5	0	0	0	0	0	0	0	0	0	0	0	0	0	0	0	0	0	0	0	0	0							--	--	--	K06232|3.84267e-16|mze:101463571|(RefSeq) growth arrest-specific protein 1; K06232 growth arrest-specific 1	--	--	--	--	PREDICTED: growth arrest-specific protein 1-like [Lates calcarifer]	gi|1079766667|ref|XP_018553004.1|	--	--
TRINITY_DN103007_c0_g1	114.94	15	15.82	5.26	0	0	0	0	0	0	0	0	0	0	0	0	0	0	0	0	0	0	0	0	0	0	0	0							[L]	Replication, recombination and repair	--	--	--	--	GIY-YIG catalytic domain	--	--	--	--	PF01541.24
TRINITY_DN103009_c0_g1	14.55	0	0	0	0	0	0	0	0	0	0	0	0	0	0	0	0	0	0	0	0	0	0	0	0	0	0	0							--	--	--	--	--	--	--	--	--	--	--	--
TRINITY_DN103011_c0_g1	78.4	0	0	0	0	0	0	0	0	0	0	0	0	0	0	0	0	0	0	3	49.56	24.11	0	0	0	0	0	0							--	--	--	--	--	--	--	--	--	--	--	--
TRINITY_DN103014_c0_g1	34.54	3	14.08	4.68	0	0	0	0	0	0	9	22.42	10.93	0	0	0	0	0	0	0	0	0	0	0	0	0	0	0							[QR]	--	--	--	--	--	Methyltransferase domain;; Methyltransferase domain;; Methyltransferase domain	--	--	--	--	PF13649.6;PF08241.12;PF13847.6
TRINITY_DN103015_c0_g1	20.65	0	0	0	0	0	0	0	0	0	0	0	0	0	0	0	0	0	0	0	0	0	0	0	0	0	0	0							--	--	--	--	--	--	--	--	--	--	--	--
TRINITY_DN103019_c0_g1	17.44	0	0	0	0	0	0	0	0	0	0	0	0	0	0	0	0	0	0	0	0	0	0	0	0	11	50.12	24.12							--	--	--	K05655|3.9535e-09|bacu:103018323|(RefSeq) ATP binding cassette subfamily B member 8; K05655 ATP-binding cassette, subfamily B (MDR/TAP), member 8	[IR]	--	ABC transporter	Macrolide export ATP-binding/permease protein MacB OS=Mannheimia succiniciproducens (strain MBEL55E) OX=221988 GN=macB PE=3 SV=1	uncharacterized protein LOC112244222, partial [Oncorhynchus tshawytscha]	gi|1367393829|ref|XP_024267742.1|	--	PF00005.27
TRINITY_DN103020_c0_g1	11.57	0	0	0	0	0	0	0	0	0	0	0	0	0	0	0	0	0	0	0	0	0	0	0	0	0	0	0							--	--	--	--	--	--	--	--	--	--	--	--
TRINITY_DN103022_c0_g1	25.41	0	0	0	0	0	0	0	0	0	0	0	0	0	0	0	0	0	0	0	0	0	0	0	0	12	38.16	18.36							--	--	Molecular Function: RNA binding (GO:0003723);; Molecular Function: zinc ion binding (GO:0008270);;	K15686|2.69747e-19|tru:101079853|(RefSeq) RNA-binding protein MEX3B-like; K15686 RNA-binding protein MEX3 [EC:2.3.2.27]	--	--	--	--	PREDICTED: RNA-binding E3 ubiquitin-protein ligase MEX3C-like [Notothenia coriiceps]	gi|736200786|ref|XP_010774430.1|	--	--
TRINITY_DN103025_c0_g1	29.31	0	0	0	0	0	0	0	0	0	0	0	0	0	0	0	0	0	0	0	0	0	0	0	0	0	0	0							[M]	Cell wall/membrane/envelope biogenesis	--	--	--	--	3-Deoxy-D-manno-octulosonic-acid transferase (kdotransferase)	3-deoxy-D-manno-octulosonic acid transferase OS=Escherichia coli (strain K12) OX=83333 GN=waaA PE=1 SV=1	--	--	--	PF04413.16
TRINITY_DN103026_c0_g1	87.83	0	0	0	0	0	0	22	16.03	6.58	0	0	0	0	0	0	0	0	0	0	0	0	0	0	0	0	0	0							[E]	Amino acid transport and metabolism	--	--	[E]	Amino acid transport and metabolism	--	Amino-acid acetyltransferase OS=Ralstonia solanacearum (strain GMI1000) OX=267608 GN=argA PE=3 SV=1	--	--	--	--
TRINITY_DN103027_c0_g1	9	0	0	0	0	0	0	0	0	0	0	0	0	0	0	0	0	0	0	0	0	0	0	0	0	0	0	0							--	--	--	--	--	--	--	--	--	--	--	--
TRINITY_DN103029_c0_g3	10.41	0	0	0	0	0	0	0	0	0	0	0	0	13	80.18	33.98	0	0	0	0	0	0	0	0	0	0	0	0							--	--	--	--	--	--	--	--	--	--	--	--
TRINITY_DN103029_c0_g4	189.36	0	0	0	0	0	0	0	0	0	0	0	0	0	0	0	0	0	0	0	0	0	0	0	0	29	13.89	6.68							--	--	--	--	--	--	--	--	--	--	--	--
TRINITY_DN10302_c0_g1	7.12	0	0	0	0	0	0	0	0	0	0	0	0	0	0	0	0	0	0	0	0	0	0	0	0	0	0	0							--	--	--	--	--	--	--	--	--	--	--	--
TRINITY_DN103030_c0_g1	7.12	0	0	0	0	0	0	0	0	0	0	0	0	0	0	0	0	0	0	0	0	0	6	60.35	29.77	0	0	0							--	--	--	--	--	--	--	--	--	--	--	--
TRINITY_DN103035_c0_g1	32.07	0	0	0	0	0	0	0	0	0	0	0	0	0	0	0	0	0	0	0	0	0	7	15.78	7.78	0	0	0							--	--	--	--	--	--	--	--	ORF2 [Dissostichus mawsoni]	gi|1124087643|ref|APQ40640.1|	--	--
TRINITY_DN10303_c0_g1	103.31	0	0	0	0	0	0	0	0	0	0	0	0	0	0	0	41	40.72	13.14	0	0	0	0	0	0	9	6.86	3.3							--	--	--	--	--	--	Putative PD-(D/E)XK family member, (DUF4420)	DNA-directed RNA polymerase subunit beta' OS=Methylibium petroleiphilum (strain ATCC BAA-1232 / LMG 22953 / PM1) OX=420662 GN=rpoC PE=3 SV=1	--	--	--	PF14390.6
TRINITY_DN103041_c0_g1	37.13	0	0	0	16	22.15	11.09	0	0	0	0	0	0	0	0	0	0	0	0	0	0	0	0	0	0	0	0	0							[R]	General function prediction only	--	--	--	--	--	--	--	--	--	--
TRINITY_DN103048_c0_g1	7.71	0	0	0	0	0	0	0	0	0	0	0	0	0	0	0	0	0	0	0	0	0	0	0	0	0	0	0							--	--	--	--	--	--	--	--	--	--	--	--
TRINITY_DN10304_c0_g1	20.1	0	0	0	49	132.86	66.55	89	245.6	100.84	11	36.61	17.84	78	255.63	108.34	66	276.95	89.4	202	610.6	297.02	20	71.45	35.25	51	202.83	97.61	0.465119	0.876515	0.358579	0.29178	0.724453	-0.500838	--	--	--	--	--	--	--	--	hypothetical protein EPR50_G00145270 [Perca flavescens]	gi|1593656663|ref|TDH03769.1|	--	--
TRINITY_DN103051_c0_g1	12.38	0	0	0	0	0	0	0	0	0	0	0	0	0	0	0	0	0	0	0	0	0	0	0	0	0	0	0							--	--	Molecular Function: nucleotidyltransferase activity (GO:0016779);;	K03514|4.11756e-13|tru:101074718|(RefSeq) non-canonical poly(A) RNA polymerase PAPD7-like; K03514 non-canonical poly(A) RNA polymerase PAPD5/7 [EC:2.7.7.19]	--	--	--	--	non-canonical poly(A) RNA polymerase PAPD7 isoform X2 [Anabas testudineus]	gi|1472952473|ref|XP_026202404.1|	--	--
TRINITY_DN103052_c0_g1	32.77	0	0	0	0	0	0	0	0	0	0	0	0	11	22.74	9.64	0	0	0	0	0	0	0	0	0	0	0	0							[G]	Carbohydrate transport and metabolism	Molecular Function: transferase activity (GO:0016740);;	K00852|7.39781e-13|cel:CELE_F07A11.5|(RefSeq) Ribokinase; K00852 ribokinase [EC:2.7.1.15]	[G]	Carbohydrate transport and metabolism	pfkB family carbohydrate kinase	Ribokinase OS=Bacillus halodurans (strain ATCC BAA-125 / DSM 18197 / FERM 7344 / JCM 9153 / C-125) OX=272558 GN=rbsK PE=3 SV=1	PREDICTED: ribokinase [Cyprinodon variegatus]	gi|974084766|ref|XP_015240342.1|	--	PF00294.24
TRINITY_DN103053_c0_g1	23.57	0	0	0	0	0	0	0	0	0	0	0	0	15	42.31	17.93	0	0	0	0	0	0	0	0	0	0	0	0							--	--	--	--	--	--	--	--	--	--	--	--
TRINITY_DN103054_c0_g1	8.34	0	0	0	0	0	0	0	0	0	0	0	0	0	0	0	23	228	73.6	0	0	0	0	0	0	0	0	0							--	--	--	--	--	--	--	--	--	--	--	--
TRINITY_DN103055_c0_g1	4.01	0	0	0	0	0	0	0	0	0	0	0	0	0	0	0	2	40.45	13.06	0	0	0	0	0	0	0	0	0							--	--	--	--	--	--	--	--	--	--	--	--
TRINITY_DN103055_c1_g1	20.1	0	0	0	0	0	0	0	0	0	0	0	0	0	0	0	5	20.98	6.77	0	0	0	0	0	0	0	0	0							--	--	--	--	--	--	--	--	--	--	--	--
TRINITY_DN103058_c0_g1	76.53	13	25.09	8.34	0	0	0	0	0	0	0	0	0	0	0	0	0	0	0	0	0	0	0	0	0	0	0	0							--	--	--	--	--	--	--	--	--	--	--	--
TRINITY_DN103063_c0_g1	4.01	0	0	0	0	0	0	0	0	0	8	125.8	61.31	0	0	0	0	0	0	0	0	0	0	0	0	0	0	0							--	--	--	--	--	--	--	--	--	--	--	--
TRINITY_DN103070_c0_g1	11.97	0	0	0	0	0	0	12	53.56	21.99	0	0	0	0	0	0	0	0	0	0	0	0	0	0	0	0	0	0							--	--	--	--	--	--	--	--	--	--	--	--
TRINITY_DN103072_c0_g1	3.63	0	0	0	0	0	0	0	0	0	3	51.96	25.32	0	0	0	0	0	0	0	0	0	0	0	0	0	0	0							--	--	--	--	--	--	--	--	--	--	--	--
TRINITY_DN103074_c0_g1	28.65	0	0	0	0	0	0	0	0	0	15	35.74	17.42	0	0	0	0	0	0	0	0	0	0	0	0	0	0	0							--	--	--	--	--	--	--	--	--	--	--	--
TRINITY_DN10307_c0_g1	96.94	0	0	0	0	0	0	16	13.34	5.48	0	0	0	0	0	0	0	0	0	0	0	0	0	0	0	0	0	0							--	--	--	--	--	--	--	--	LOW QUALITY PROTEIN: GTPase IMAP family member 8-like [Seriola dumerili]	gi|1250166151|ref|XP_022623849.1|	--	--
TRINITY_DN103081_c0_g1	5.53	0	0	0	0	0	0	0	0	0	0	0	0	0	0	0	19	280.46	90.53	0	0	0	0	0	0	0	0	0							--	--	--	--	--	--	--	--	--	--	--	--
TRINITY_DN103087_c0_g1	18.48	0	0	0	0	0	0	0	0	0	0	0	0	0	0	0	0	0	0	0	0	0	0	0	0	0	0	0							--	--	--	K12491|2.25487e-48|xma:102235584|(RefSeq) arf-GAP with GTPase, ANK repeat and PH domain-containing protein 3 isoform X1; K12491 Arf-GAP with GTPase, ANK repeat and PH domain-containing protein 1/3	[T]	Signal transduction mechanisms	--	Arf-GAP with GTPase, ANK repeat and PH domain-containing protein 3 OS=Mus musculus OX=10090 GN=Agap3 PE=1 SV=1	PREDICTED: arf-GAP with GTPase, ANK repeat and PH domain-containing protein 3 isoform X8 [Poecilia formosa]	gi|1025431382|ref|XP_016525222.1|	--	--
TRINITY_DN103092_c0_g1	22.97	30	316.19	105.1	0	0	0	0	0	0	0	0	0	0	0	0	0	0	0	0	0	0	0	0	0	0	0	0							--	--	--	--	--	--	--	--	--	--	--	--
TRINITY_DN103099_c0_g1	405.27	127	25.89	8.61	127	21.46	10.75	93	16.25	6.67	112	20.42	9.95	68	13.1	5.55	20	4.71	1.52	70	11.47	5.58	95	17.92	8.84	71	15.96	7.68	0.445855	0.866717	-0.327988	0.596421	0.878937	-0.245452	--	--	--	K13903|8.58779e-33|mze:101472340|(RefSeq) cystatin-F; K13903 cystatin-F	--	--	Cystatin domain	Cystatin-F OS=Homo sapiens OX=9606 GN=CST7 PE=1 SV=1	PREDICTED: cystatin-F-like [Lates calcarifer]	gi|1079785486|ref|XP_018517702.1|	--	PF00031.21
TRINITY_DN10309_c0_g1	7.71	0	0	0	0	0	0	0	0	0	0	0	0	19	156.56	66.35	0	0	0	0	0	0	0	0	0	0	0	0							--	--	--	--	--	--	--	--	--	--	--	--
TRINITY_DN1030_c0_g1	332.27	1	0.26	0.09	0	0	0	0	0	0	50	11.72	5.71	103	24.08	10.21	0	0	0	131	26.11	12.7	59	13.5	6.66	28	7.79	3.75	1.22173e-05	0.00240242	2.21753	0.606489	0.880508	-0.23683	--	--	--	--	--	--	--	--	--	--	--	--
TRINITY_DN103105_c0_g1	22.97	0	0	0	0	0	0	0	0	0	0	0	0	0	0	0	16	59.03	19.05	0	0	0	0	0	0	0	0	0							--	--	--	--	--	--	--	--	--	--	--	--
TRINITY_DN103106_c0_g1	10.79	0	0	0	0	0	0	0	0	0	0	0	0	0	0	0	0	0	0	0	0	0	0	0	0	0	0	0							--	--	--	--	--	--	--	--	--	--	--	--
TRINITY_DN103107_c0_g1	109.07	0	0	0	0	0	0	0	0	0	0	0	0	0	0	0	0	0	0	0	0	0	0	0	0	0	0	0							--	--	--	--	--	--	--	--	--	--	--	--
TRINITY_DN103112_c0_g1	11.17	0	0	0	0	0	0	0	0	0	0	0	0	0	0	0	0	0	0	0	0	0	0	0	0	0	0	0							--	--	--	--	--	--	--	--	--	--	--	--
TRINITY_DN103113_c0_g1	70.99	0	0	0	0	0	0	27	23.82	9.78	0	0	0	0	0	0	0	0	0	0	0	0	0	0	0	0	0	0							--	--	--	--	--	--	Replication protein C N-terminal domain	--	--	--	--	PF03428.13
TRINITY_DN103114_c2_g1	3.63	0	0	0	0	0	0	3	41.59	17.07	0	0	0	0	0	0	0	0	0	0	0	0	0	0	0	0	0	0							--	--	--	--	--	--	--	--	--	--	--	--
TRINITY_DN103114_c4_g1	6.56	0	0	0	0	0	0	0	0	0	0	0	0	0	0	0	5	62.54	20.19	0	0	0	0	0	0	0	0	0							--	--	--	--	--	--	--	--	--	--	--	--
TRINITY_DN103118_c0_g1	4.84	0	0	0	0	0	0	0	0	0	4	52.33	25.5	0	0	0	0	0	0	0	0	0	0	0	0	0	0	0							--	--	--	--	--	--	--	--	--	--	--	--
TRINITY_DN10311_c0_g1	11.57	0	0	0	0	0	0	0	0	0	0	0	0	0	0	0	0	0	0	0	0	0	4	24.76	12.22	0	0	0							--	--	--	--	--	--	--	--	--	--	--	--
TRINITY_DN10311_c1_g1	20.1	0	0	0	0	0	0	0	0	0	0	0	0	0	0	0	0	0	0	0	0	0	0	0	0	0	0	0							--	--	--	--	--	--	--	--	--	--	--	--
TRINITY_DN103121_c0_g1	13.66	0	0	0	0	0	0	0	0	0	0	0	0	0	0	0	0	0	0	0	0	0	3	15.72	7.76	0	0	0							[U]	Intracellular trafficking, secretion, and vesicular transport	--	--	--	--	--	Tol-Pal system protein TolQ OS=Pseudomonas aeruginosa (strain ATCC 15692 / DSM 22644 / CIP 104116 / JCM 14847 / LMG 12228 / 1C / PRS 101 / PAO1) OX=208964 GN=tolQ PE=3 SV=1	uncharacterized protein LOC112243509 [Oncorhynchus tshawytscha]	gi|1367384727|ref|XP_024267097.1|	--	--
TRINITY_DN103124_c0_g1	15.48	0	0	0	0	0	0	0	0	0	7	29.86	14.55	0	0	0	0	0	0	0	0	0	0	0	0	0	0	0							[EP]	--	--	--	--	--	Oligopeptide/dipeptide transporter, C-terminal region	Oligopeptide transport ATP-binding protein OppD OS=Haemophilus influenzae (strain ATCC 51907 / DSM 11121 / KW20 / Rd) OX=71421 GN=oppD PE=3 SV=1	--	--	--	PF08352.12
TRINITY_DN103126_c0_g1	182.38	0	0	0	28	10.08	5.05	0	0	0	0	0	0	0	0	0	0	0	0	0	0	0	3	1.24	0.61	0	0	0							[E]	Amino acid transport and metabolism	--	--	--	--	Amino acid permease;; Amino acid permease	--	--	--	--	PF13520.6;PF00324.21
TRINITY_DN103128_c0_g1	12.8	11	237.02	78.78	0	0	0	0	0	0	0	0	0	0	0	0	0	0	0	0	0	0	0	0	0	0	0	0							--	--	--	--	--	--	--	--	--	--	--	--
TRINITY_DN103130_c0_g1	15.48	0	0	0	0	0	0	0	0	0	0	0	0	19	79.88	33.86	0	0	0	0	0	0	0	0	0	0	0	0							--	--	--	--	--	--	--	--	--	--	--	--
TRINITY_DN103136_c0_g1	15.01	0	0	0	3	10.67	5.34	0	0	0	0	0	0	0	0	0	0	0	0	0	0	0	0	0	0	0	0	0							[C]	Energy production and conversion	--	--	--	--	--	Nicotinate dehydrogenase subunit B OS=Pseudomonas putida (strain ATCC 47054 / DSM 6125 / NCIMB 11950 / KT2440) OX=160488 GN=nicB PE=1 SV=1	--	--	--	--
TRINITY_DN103137_c0_g1	7.41	0	0	0	0	0	0	0	0	0	0	0	0	0	0	0	12	133.33	43.04	0	0	0	0	0	0	0	0	0							--	--	--	--	--	--	--	--	--	--	--	--
TRINITY_DN103143_c0_g1	21.79	0	0	0	0	0	0	0	0	0	0	0	0	0	0	0	13	50.45	16.28	0	0	0	0	0	0	0	0	0							--	--	--	--	--	--	--	--	--	--	--	--
TRINITY_DN103146_c0_g1	7.71	0	0	0	18	119.52	59.87	0	0	0	0	0	0	0	0	0	0	0	0	3	23.39	11.38	0	0	0	0	0	0							--	--	--	--	--	--	--	--	--	--	--	--
TRINITY_DN103149_c0_g1	25.41	0	0	0	0	0	0	0	0	0	0	0	0	0	0	0	0	0	0	0	0	0	0	0	0	0	0	0							[J]	Translation, ribosomal structure and biogenesis	Molecular Function: translation elongation factor activity (GO:0003746);; Biological Process: translational frameshifting (GO:0006452);; Molecular Function: ribosome binding (GO:0043022);; Biological Process: positive regulation of translational elongation (GO:0045901);; Biological Process: positive regulation of translational termination (GO:0045905);;	K03263|1.86635e-54|mze:101482506|(RefSeq) eukaryotic translation initiation factor 5A-1 isoform X1; K03263 translation initiation factor 5A	[J]	Translation, ribosomal structure and biogenesis	--	Eukaryotic translation initiation factor 5A-1 OS=Oryctolagus cuniculus OX=9986 GN=EIF5A PE=1 SV=2	eukaryotic translation initiation factor 5A-1 isoform X1 [Maylandia zebra]	gi|499041244|ref|XP_004571241.1|	--	--
TRINITY_DN103149_c0_g2	88.78	0	0	0	0	0	0	0	0	0	0	0	0	0	0	0	19	19.25	6.22	0	0	0	0	0	0	0	0	0							[J]	Translation, ribosomal structure and biogenesis	Molecular Function: translation elongation factor activity (GO:0003746);; Biological Process: translational frameshifting (GO:0006452);; Molecular Function: ribosome binding (GO:0043022);; Biological Process: positive regulation of translational elongation (GO:0045901);; Biological Process: positive regulation of translational termination (GO:0045905);;	K03263|3.29012e-67|xma:102219323|(RefSeq) eukaryotic translation initiation factor 5A-1; K03263 translation initiation factor 5A	[J]	Translation, ribosomal structure and biogenesis	Eukaryotic elongation factor 5A hypusine, DNA-binding OB fold	Eukaryotic translation initiation factor 5A-1 OS=Oryctolagus cuniculus OX=9986 GN=EIF5A PE=1 SV=2	eukaryotic translation initiation factor 5A-1 [Parambassis ranga]	gi|1591508933|ref|XP_028285000.1|	--	PF01287.20
TRINITY_DN103150_c0_g1	11.57	0	0	0	0	0	0	0	0	0	18	101.72	49.57	0	0	0	0	0	0	0	0	0	9	55.71	27.48	0	0	0							--	--	--	--	--	--	--	--	PREDICTED: uncharacterized protein LOC109072304 [Cyprinus carpio]	gi|1101556292|ref|XP_018944105.1|	--	--
TRINITY_DN103152_c0_g1	31.37	0	0	0	0	0	0	17	31.28	12.84	0	0	0	0	0	0	0	0	0	0	0	0	0	0	0	0	0	0							[H]	Coenzyme transport and metabolism	--	--	--	--	--	Nicotinate phosphoribosyltransferase OS=Pseudomonas mendocina (strain ymp) OX=399739 GN=pncB PE=3 SV=1	--	--	--	--
TRINITY_DN103153_c0_g1	6.29	0	0	0	0	0	0	0	0	0	0	0	0	0	0	0	12	156.3	50.45	0	0	0	0	0	0	0	0	0							--	--	--	--	--	--	--	--	--	--	--	--
TRINITY_DN103156_c0_g1	4.2	0	0	0	0	0	0	0	0	0	0	0	0	0	0	0	0	0	0	0	0	0	0	0	0	0	0	0							--	--	--	--	--	--	--	--	--	--	--	--
TRINITY_DN103161_c0_g1	20.65	11	132.46	44.03	0	0	0	0	0	0	0	0	0	0	0	0	0	0	0	0	0	0	0	0	0	0	0	0							[P]	Inorganic ion transport and metabolism	--	--	--	--	--	UPF0053 inner membrane protein YoaE OS=Escherichia coli (strain K12) OX=83333 GN=yoaE PE=1 SV=1	--	--	--	--
TRINITY_DN103162_c0_g1	26.04	0	0	0	0	0	0	0	0	0	0	0	0	0	0	0	0	0	0	0	0	0	0	0	0	0	0	0							[M]	Cell wall/membrane/envelope biogenesis	--	--	--	--	--	Vi polysaccharide biosynthesis protein VipA/TviB OS=Salmonella typhi OX=90370 GN=vipA PE=3 SV=1	--	--	--	--
TRINITY_DN103163_c0_g1	17.44	0	0	0	0	0	0	0	0	0	0	0	0	0	0	0	12	57.78	18.65	0	0	0	0	0	0	0	0	0							--	--	--	--	--	--	--	--	--	--	--	--
TRINITY_DN103165_c0_g1	10.41	15	410.48	136.44	0	0	0	0	0	0	0	0	0	0	0	0	0	0	0	0	0	0	0	0	0	0	0	0							[R]	General function prediction only	--	--	--	--	--	Stage V sporulation protein B OS=Bacillus subtilis (strain 168) OX=224308 GN=spoVB PE=2 SV=1	--	--	--	--
TRINITY_DN103166_c0_g1	22.97	0	0	0	0	0	0	0	0	0	8	23.48	11.44	0	0	0	0	0	0	0	0	0	0	0	0	0	0	0							--	--	--	--	--	--	--	--	--	--	--	--
TRINITY_DN103170_c0_g1	36.4	0	0	0	0	0	0	0	0	0	0	0	0	0	0	0	16	37.86	12.22	0	0	0	0	0	0	0	0	0							--	--	--	--	--	--	--	--	--	--	--	--
TRINITY_DN103171_c0_g1	16.44	0	0	0	0	0	0	0	0	0	0	0	0	0	0	0	0	0	0	0	0	0	0	0	0	0	0	0							[L]	Replication, recombination and repair	--	K03165|8.72314e-07|tad:TRIADDRAFT_49643|(RefSeq) hypothetical protein; K03165 DNA topoisomerase III [EC:5.6.2.1]	--	--	DNA topoisomerase	--	--	--	--	PF01131.20
TRINITY_DN103175_c0_g1	26.68	0	0	0	0	0	0	0	0	0	0	0	0	13	32.61	13.82	0	0	0	0	0	0	0	0	0	0	0	0							[P]	Inorganic ion transport and metabolism	--	--	--	--	--	Iron(3+)-hydroxamate import system permease protein FhuB OS=Escherichia coli (strain K12) OX=83333 GN=fhuB PE=1 SV=2	--	--	--	--
TRINITY_DN103176_c0_g1	12.38	0	0	0	0	0	0	0	0	0	0	0	0	0	0	0	0	0	0	0	0	0	0	0	0	0	0	0							--	--	--	--	--	--	--	--	--	--	--	--
TRINITY_DN103178_c0_g1	18.48	0	0	0	0	0	0	0	0	0	0	0	0	0	0	0	18	81.94	26.45	0	0	0	0	0	0	0	0	0							[R]	General function prediction only	--	--	--	--	High-affinity nickel-transport protein	Nickel/cobalt efflux system RcnA OS=Citrobacter koseri (strain ATCC BAA-895 / CDC 4225-83 / SGSC4696) OX=290338 GN=rcnA PE=3 SV=2	--	--	--	PF03824.16
TRINITY_DN103180_c0_g1	12.8	0	0	0	0	0	0	0	0	0	0	0	0	0	0	0	0	0	0	0	0	0	0	0	0	0	0	0							--	--	--	--	--	--	--	--	--	--	--	--
TRINITY_DN103186_c0_g1	26.04	0	0	0	0	0	0	0	0	0	8	20.86	10.16	0	0	0	16	52.3	16.88	0	0	0	0	0	0	0	0	0							[T]	Signal transduction mechanisms	--	--	--	--	Histidine kinase	--	--	--	--	PF07730.13
TRINITY_DN103187_c0_g1	27.98	0	0	0	0	0	0	0	0	0	0	0	0	0	0	0	0	0	0	0	0	0	0	0	0	11	31.9	15.35							[GEPR]	--	--	--	--	--	--	--	--	--	--	--
TRINITY_DN103196_c0_g1	21.22	0	0	0	23	59.33	29.72	0	0	0	0	0	0	0	0	0	0	0	0	0	0	0	0	0	0	0	0	0							--	--	--	--	--	--	--	--	--	--	--	--
TRINITY_DN103197_c0_g1	14.55	0	0	0	0	0	0	0	0	0	0	0	0	0	0	0	0	0	0	0	0	0	0	0	0	0	0	0							--	--	--	--	--	--	--	--	unnamed protein product [Oncorhynchus mykiss]	gi|642013366|ref|CDQ96298.1|	--	--
TRINITY_DN1031_c0_g1	540.57	40	4.87	1.62	44	4.54	2.28	21	2.26	0.93	100	14.19	6.91	34	4.12	1.75	97	16.84	5.44	53	6.05	2.94	52	6.67	3.29	127	18.05	8.69	0.0952041	0.569218	0.831561	0.711764	0.916817	-0.171783	--	--	--	--	--	--	--	--	--	--	--	--
TRINITY_DN1031_c1_g1	52.38	0	0	0	0	0	0	0	0	0	0	0	0	13	17.34	7.35	0	0	0	0	0	0	0	0	0	0	0	0							--	--	--	--	--	--	--	--	--	--	--	--
TRINITY_DN103200_c0_g1	71.91	0	0	0	0	0	0	0	0	0	0	0	0	0	0	0	0	0	0	0	0	0	0	0	0	0	0	0							--	--	--	--	--	--	--	--	--	--	--	--
TRINITY_DN103202_c0_g1	43.33	0	0	0	0	0	0	0	0	0	0	0	0	0	0	0	21	42.05	13.57	0	0	0	0	0	0	0	0	0							[G]	Carbohydrate transport and metabolism	--	--	--	--	--	Extracellular xylan exo-alpha-(1-	--	--	--	--
TRINITY_DN103205_c0_g1	13.22	0	0	0	0	0	0	0	0	0	0	0	0	0	0	0	0	0	0	0	0	0	0	0	0	0	0	0							--	--	--	--	--	--	--	--	--	--	--	--
TRINITY_DN103207_c0_g1	15.96	0	0	0	0	0	0	0	0	0	0	0	0	0	0	0	0	0	0	0	0	0	0	0	0	13	64.57	31.07							--	--	--	--	--	--	--	--	--	--	--	--
TRINITY_DN103208_c0_g1	22.37	0	0	0	0	0	0	0	0	0	0	0	0	14	41.46	17.57	0	0	0	0	0	0	0	0	0	0	0	0							[E]	Amino acid transport and metabolism	--	--	--	--	--	Spermidine/putrescine import ATP-binding protein PotA OS=Ruegeria pomeroyi (strain ATCC 700808 / DSM 15171 / DSS-3) OX=246200 GN=potA PE=3 SV=1	--	--	--	--
TRINITY_DN103209_c0_g1	39.42	0	0	0	0	0	0	0	0	0	0	0	0	0	0	0	0	0	0	0	0	0	7	12.88	6.36	0	0	0							--	--	--	--	--	--	--	--	--	--	--	--
TRINITY_DN103211_c0_g1	26.68	0	0	0	0	0	0	0	0	0	0	0	0	0	0	0	29	92.59	29.89	0	0	0	0	0	0	0	0	0							--	--	--	--	--	--	--	--	--	--	--	--
TRINITY_DN103220_c0_g2	15.48	0	0	0	0	0	0	0	0	0	0	0	0	0	0	0	0	0	0	0	0	0	0	0	0	0	0	0							--	--	--	--	--	--	--	--	--	--	--	--
TRINITY_DN103221_c0_g1	27.98	0	0	0	0	0	0	0	0	0	0	0	0	13	31.18	13.22	0	0	0	0	0	0	0	0	0	0	0	0							--	--	--	--	--	--	--	--	--	--	--	--
TRINITY_DN103222_c0_g1	8.67	0	0	0	0	0	0	0	0	0	0	0	0	0	0	0	0	0	0	0	0	0	0	0	0	0	0	0							[S]	Function unknown	--	--	--	--	Cysteine-rich secretory protein family	Uncharacterized protein YkwD OS=Bacillus subtilis (strain 168) OX=224308 GN=ykwD PE=3 SV=1	--	--	--	PF00188.26
TRINITY_DN103227_c0_g1	15.48	0	0	0	0	0	0	0	0	0	13	55.46	27.03	0	0	0	0	0	0	0	0	0	0	0	0	0	0	0							--	--	--	--	--	--	--	--	--	--	--	--
TRINITY_DN103229_c0_g1	16.94	0	0	0	0	0	0	0	0	0	0	0	0	0	0	0	0	0	0	0	0	0	0	0	0	0	0	0							--	--	--	--	--	--	--	--	unnamed protein product [Oncorhynchus mykiss]	gi|642108243|ref|CDQ72573.1|	--	--
TRINITY_DN10322_c0_g1	7944.27	155	1.48	0.49	130	14.19	7.11	159	1.46	0.6	139	1.4	0.68	198	2.67	1.13	92	1.12	0.36	114	0.97	0.47	124	3.43	1.69	64	1.96	0.94	0.333673	0.82305	-0.392568	0.517148	0.850551	0.253199	--	--	--	--	--	--	--	--	--	--	--	--
TRINITY_DN103230_c0_g1	12.38	0	0	0	0	0	0	0	0	0	0	0	0	0	0	0	0	0	0	0	0	0	10	57.83	28.53	0	0	0							[K]	Transcription	--	--	--	--	Winged helix DNA-binding domain	HTH-type transcriptional regulator PetP OS=Rhodobacter capsulatus (strain ATCC BAA-309 / NBRC 16581 / SB1003) OX=272942 GN=petP PE=4 SV=2	--	--	--	PF13463.6
TRINITY_DN103237_c0_g1	5.53	0	0	0	0	0	0	20	184.6	75.79	0	0	0	0	0	0	0	0	0	0	0	0	0	0	0	0	0	0							--	--	--	--	--	--	--	--	--	--	--	--
TRINITY_DN103238_c1_g1	3.82	0	0	0	0	0	0	0	0	0	0	0	0	0	0	0	10	212.12	68.47	0	0	0	0	0	0	0	0	0							--	--	--	--	--	--	--	--	--	--	--	--
TRINITY_DN103239_c0_g1	27.98	0	0	0	0	0	0	0	0	0	0	0	0	0	0	0	14	42.69	13.78	0	0	0	0	0	0	0	0	0							--	--	--	--	--	--	Sulphur transport	--	--	--	--	PF04143.14
TRINITY_DN103240_c0_g1	11.57	0	0	0	0	0	0	0	0	0	0	0	0	0	0	0	0	0	0	0	0	0	0	0	0	5	34.07	16.4							[R]	General function prediction only	--	--	[EH]	--	Thiamine pyrophosphate enzyme, N-terminal TPP binding domain	Glyoxylate carboligase OS=Escherichia coli (strain K12) OX=83333 GN=gcl PE=1 SV=2	uncharacterized protein LOC112244048, partial [Oncorhynchus tshawytscha]	gi|1367393539|ref|XP_024267584.1|	--	PF02776.18
TRINITY_DN103241_c0_g1	22.97	0	0	0	0	0	0	0	0	0	0	0	0	0	0	0	0	0	0	0	0	0	0	0	0	6	21.01	10.11							[L]	Replication, recombination and repair	--	--	--	--	RuvB C-terminal winged helix domain	Holliday junction ATP-dependent DNA helicase RuvB OS=Pseudomonas stutzeri (strain A1501) OX=379731 GN=ruvB PE=3 SV=1	--	--	--	PF05491.13
TRINITY_DN103245_c0_g1	19.01	0	0	0	0	0	0	0	0	0	0	0	0	0	0	0	0	0	0	0	0	0	0	0	0	0	0	0							[Q]	Secondary metabolites biosynthesis, transport and catabolism	--	--	--	--	Thioesterase superfamily	--	--	--	--	PF03061.22
TRINITY_DN103246_c0_g2	5.06	0	0	0	0	0	0	0	0	0	0	0	0	19	235.72	99.9	0	0	0	0	0	0	0	0	0	0	0	0							--	--	--	--	--	--	--	--	--	--	--	--
TRINITY_DN103249_c0_g1	13.22	0	0	0	0	0	0	0	0	0	0	0	0	17	83.26	35.29	0	0	0	0	0	0	0	0	0	0	0	0							--	--	--	--	--	--	--	--	--	--	--	--
TRINITY_DN10324_c0_g1	214.83	8	4.34	1.44	38	13.47	6.75	0	0	0	4	1.65	0.8	0	0	0	0	0	0	1	0.27	0.13	4	1.24	0.61	0	0	0							--	--	--	--	--	--	--	--	--	--	--	--
TRINITY_DN103255_c0_g2	73.75	0	0	0	19	15.72	7.88	0	0	0	0	0	0	0	0	0	0	0	0	0	0	0	0	0	0	0	0	0							--	--	--	--	--	--	--	--	--	--	--	--
TRINITY_DN103256_c0_g1	16.44	0	0	0	0	0	0	0	0	0	10	40.26	19.62	0	0	0	0	0	0	0	0	0	0	0	0	0	0	0							[C]	Energy production and conversion	--	--	--	--	Putative Fe-S cluster	Ion-translocating oxidoreductase complex subunit B OS=Thiobacillus denitrificans (strain ATCC 25259) OX=292415 GN=rnfB PE=3 SV=1	--	--	--	PF04060.13
TRINITY_DN10325_c0_g1	691.46	50	10.07	3.35	61	7.74	3.88	5	0.93	0.38	42	5.32	2.59	78	6.14	2.6	82	7.14	2.31	38	4.72	2.3	38	5.44	2.68	54	5.57	2.68	0.726647	0.951352	0.177839	0.612798	0.882626	0.226434	--	--	Molecular Function: methyltransferase activity (GO:0008168);; Biological Process: methylation (GO:0032259);;	K19306|1.5696e-10|ola:101175253|(RefSeq) probable 18S rRNA (guanine-N(7))-methyltransferase; K19306 18S rRNA (guanine1575-N7)-methyltransferase [EC:2.1.1.309]	--	--	--	--	probable 18S rRNA (guanine-N(7))-methyltransferase [Larimichthys crocea]	gi|1529995572|ref|XP_027135763.1|	--	--
TRINITY_DN103266_c0_g1	25.41	0	0	0	27	59.05	29.58	0	0	0	0	0	0	0	0	0	0	0	0	0	0	0	0	0	0	0	0	0							--	--	--	--	--	--	--	--	--	--	--	--
TRINITY_DN103267_c0_g2	34.21	0	0	0	0	0	0	0	0	0	0	0	0	0	0	0	28	70.35	22.71	0	0	0	0	0	0	0	0	0							[L]	Replication, recombination and repair	--	--	--	--	Exonuclease	Exodeoxyribonuclease I OS=Escherichia coli (strain K12) OX=83333 GN=sbcB PE=1 SV=2	--	--	--	PF00929.24
TRINITY_DN10326_c0_g2	133.66	0	0	0	0	0	0	0	0	0	0	0	0	0	0	0	0	0	0	0	0	0	0	0	0	0	0	0							--	--	--	--	--	--	--	--	--	--	--	--
TRINITY_DN103272_c0_g1	8.02	0	0	0	0	0	0	17	110.31	45.29	0	0	0	0	0	0	0	0	0	0	0	0	0	0	0	0	0	0							--	--	--	--	--	--	--	--	--	--	--	--
TRINITY_DN103278_c0_g1	7.71	0	0	0	0	0	0	0	0	0	0	0	0	14	115.36	48.89	0	0	0	0	0	0	0	0	0	0	0	0							--	--	--	--	--	--	--	--	zinc finger BED domain-containing protein 1-like [Carassius auratus]	gi|1469119191|ref|XP_026066825.1|	--	--
TRINITY_DN103279_c0_g1	17.44	0	0	0	0	0	0	0	0	0	0	0	0	0	0	0	0	0	0	0	0	0	2	8.22	4.05	0	0	0							--	--	--	--	--	--	--	--	PREDICTED: magnesium transporter MRS2 homolog, mitochondrial [Lates calcarifer]	gi|1079712830|ref|XP_018541572.1|	--	--
TRINITY_DN103280_c0_g1	9.69	0	0	0	0	0	0	0	0	0	0	0	0	10	66.13	28.03	0	0	0	0	0	0	0	0	0	0	0	0							--	--	--	K06727|5.7484e-13|dre:100149292|(RefSeq) sialoadhesin; K06727 Fc receptor-like protein	--	--	Immunoglobulin domain;; Immunoglobulin domain	--	Fc receptor-like protein 5 [Seriola lalandi dorsalis]	gi|1317088410|ref|XP_023255158.1|	--	PF13927.6;PF00047.25
TRINITY_DN103281_c0_g1	17.44	0	0	0	0	0	0	0	0	0	0	0	0	0	0	0	0	0	0	0	0	0	0	0	0	0	0	0							--	--	--	--	--	--	--	--	--	--	--	--
TRINITY_DN103282_c0_g1	205.33	0	0	0	0	0	0	40	13.38	5.49	0	0	0	0	0	0	0	0	0	0	0	0	0	0	0	0	0	0							[P]	Inorganic ion transport and metabolism	Molecular Function: transporter activity (GO:0005215);; Biological Process: transport (GO:0006810);;	K05642|3.25213e-08|sko:100375869|(RefSeq) ATP-binding cassette sub-family A member 2-like; K05642 ATP-binding cassette, subfamily A (ABC1), member 2	[Q]	Secondary metabolites biosynthesis, transport and catabolism	ABC transporter	Alpha-D-ribose 1-methylphosphonate 5-triphosphate synthase subunit PhnL OS=Escherichia coli (strain K12) OX=83333 GN=phnL PE=1 SV=1	Retinal-specific ATP-binding cassette transporter, partial [Pelecanus crispus]	gi|677466250|ref|KFQ55664.1|	--	PF00005.27
TRINITY_DN103283_c0_g1	78.4	0	0	0	0	0	0	0	0	0	0	0	0	0	0	0	0	0	0	0	0	0	0	0	0	0	0	0							--	--	--	--	--	--	--	--	--	--	--	--
TRINITY_DN103284_c0_g1	38.66	0	0	0	0	0	0	0	0	0	0	0	0	0	0	0	38	84.88	27.4	0	0	0	0	0	0	0	0	0							[O]	Posttranslational modification, protein turnover, chaperones	--	--	--	--	KaiC;; AAA domain;; DnaB-like helicase C terminal domain;; recA bacterial DNA recombination protein	DNA repair protein RadA OS=Mycobacterium smegmatis (strain ATCC 700084 / mc(2)155) OX=246196 GN=radA PE=1 SV=1	--	--	--	PF06745.13;PF13481.6;PF03796.15;PF00154.21
TRINITY_DN103290_c0_g1	20.65	0	0	0	0	0	0	0	0	0	0	0	0	0	0	0	0	0	0	0	0	0	4	13.91	6.86	0	0	0							--	--	--	--	--	--	--	--	--	--	--	--
TRINITY_DN103292_c0_g1	71.43	0	0	0	0	0	0	0	0	0	0	0	0	15	8.49	3.6	0	0	0	0	0	0	0	0	0	0	0	0							--	--	--	--	--	--	--	--	--	--	--	--
TRINITY_DN103293_c0_g1	33.49	0	0	0	0	0	0	0	0	0	0	0	0	0	0	0	9	23.08	7.45	0	0	0	0	0	0	0	0	0							--	--	--	--	--	--	--	--	--	--	--	--
TRINITY_DN103296_c0_g1	4.01	0	0	0	0	0	0	0	0	0	0	0	0	0	0	0	0	0	0	0	0	0	0	0	0	0	0	0							--	--	--	--	--	--	--	--	--	--	--	--
TRINITY_DN103297_c1_g2	26.68	0	0	0	0	0	0	0	0	0	0	0	0	17	42.65	18.08	0	0	0	0	0	0	0	0	0	0	0	0							--	--	--	--	--	--	--	--	--	--	--	--
TRINITY_DN1032_c0_g1	1430.37	83	4.59	1.53	554	27.15	13.6	206	10.59	4.35	241	13.57	6.61	344	24.41	10.34	304	42.59	13.75	515	23.94	11.65	422	22.97	11.33	540	36.06	17.35	0.08848	0.554636	0.753981	0.00255292	0.0651209	-0.882602	--	--	Cellular Component: integral component of membrane (GO:0016021);;	--	--	--	--	Transmembrane protein 236 OS=Danio rerio OX=7955 GN=tmem236 PE=3 SV=1	PREDICTED: transmembrane protein 236-like [Lates calcarifer]	gi|1079725599|ref|XP_018531729.1|	--	--
TRINITY_DN103301_c0_g1	15.96	0	0	0	0	0	0	0	0	0	0	0	0	0	0	0	0	0	0	0	0	0	0	0	0	0	0	0							--	--	--	--	--	--	--	--	--	--	--	--
TRINITY_DN103305_c0_g1	21.79	0	0	0	0	0	0	0	0	0	0	0	0	0	0	0	0	0	0	0	0	0	0	0	0	0	0	0							--	--	--	--	--	--	--	--	--	--	--	--
TRINITY_DN103306_c0_g1	12.38	0	0	0	0	0	0	0	0	0	0	0	0	0	0	0	0	0	0	0	0	0	0	0	0	0	0	0							--	--	--	--	--	--	--	--	--	--	--	--
TRINITY_DN103308_c0_g1	4.41	0	0	0	0	0	0	0	0	0	0	0	0	0	0	0	0	0	0	0	0	0	0	0	0	0	0	0							--	--	--	--	--	--	--	--	--	--	--	--
TRINITY_DN103309_c0_g1	13.22	0	0	0	14	56.08	28.09	0	0	0	0	0	0	0	0	0	0	0	0	0	0	0	0	0	0	0	0	0							--	--	--	--	--	--	--	--	--	--	--	--
TRINITY_DN103310_c0_g1	34.93	0	0	0	0	0	0	0	0	0	0	0	0	0	0	0	0	0	0	0	0	0	0	0	0	0	0	0							--	--	--	--	--	--	--	--	zinc finger BED domain-containing protein 1-like [Carassius auratus]	gi|1469053088|ref|XP_026133003.1|	--	--
TRINITY_DN103311_c0_g1	13.66	0	0	0	0	0	0	0	0	0	0	0	0	0	0	0	0	0	0	0	0	0	0	0	0	0	0	0							--	--	--	--	--	--	--	--	--	--	--	--
TRINITY_DN103314_c0_g1	37.15	0	0	0	0	0	0	0	0	0	0	0	0	0	0	0	0	0	0	0	0	0	0	0	0	0	0	0							[GE]	--	--	--	--	--	GntP family permease	Gluconate permease OS=Pseudomonas aeruginosa (strain ATCC 15692 / DSM 22644 / CIP 104116 / JCM 14847 / LMG 12228 / 1C / PRS 101 / PAO1) OX=208964 GN=gnuT PE=3 SV=1	--	--	--	PF02447.16
TRINITY_DN103320_c0_g1	35.66	0	0	0	0	0	0	0	0	0	0	0	0	0	0	0	0	0	0	0	0	0	0	0	0	0	0	0							--	--	--	--	--	--	--	--	--	--	--	--
TRINITY_DN103321_c0_g1	29.31	0	0	0	0	0	0	0	0	0	0	0	0	0	0	0	0	0	0	0	0	0	0	0	0	0	0	0							--	--	--	--	--	--	--	--	--	--	--	--
TRINITY_DN103322_c0_g1	90.69	0	0	0	0	0	0	0	0	0	0	0	0	0	0	0	0	0	0	0	0	0	0	0	0	0	0	0							--	--	--	K08463|2.90894e-49|tru:105417517|(RefSeq) adhesion G protein-coupled receptor G6; K08463 adhesion G-protein coupled receptor G6	[T]	Signal transduction mechanisms	7 transmembrane receptor (Secretin family)	Adhesion G-protein coupled receptor G6 OS=Danio rerio OX=7955 GN=adgrg6 PE=1 SV=1	adhesion G-protein coupled receptor G6-like, partial [Labrus bergylta]	gi|1168948179|ref|XP_020481394.1|	--	PF00002.24
TRINITY_DN103323_c0_g1	8.67	0	0	0	0	0	0	0	0	0	0	0	0	0	0	0	0	0	0	0	0	0	0	0	0	0	0	0							--	--	--	--	--	--	--	--	--	--	--	--
TRINITY_DN103327_c0_g1	54.09	0	0	0	0	0	0	0	0	0	0	0	0	11	14.24	6.04	0	0	0	0	0	0	0	0	0	0	0	0							--	--	--	--	--	--	PRC-barrel domain	--	--	--	--	PF05239.16
TRINITY_DN103329_c0_g1	38.23	0	0	0	0	0	0	0	0	0	0	0	0	0	0	0	0	0	0	0	0	0	0	0	0	0	0	0							--	--	--	--	--	--	--	--	--	--	--	--
TRINITY_DN10332_c2_g1	26.68	0	0	0	0	0	0	0	0	0	0	0	0	0	0	0	19	60.66	19.58	0	0	0	0	0	0	0	0	0							--	--	--	--	--	--	--	--	--	--	--	--
TRINITY_DN103333_c0_g1	6.56	0	0	0	0	0	0	0	0	0	0	0	0	27	260.19	110.28	0	0	0	0	0	0	0	0	0	0	0	0							--	--	Molecular Function: nucleic acid binding (GO:0003676);; Molecular Function: peptidyl-prolyl cis-trans isomerase activity (GO:0003755);; Biological Process: cellular process (GO:0009987);; Cellular Component: intracellular part (GO:0044424);;	K12735|1.47787e-08|cmy:102942513|(RefSeq) peptidylprolyl isomerase like 4; K12735 peptidyl-prolyl cis-trans isomerase-like 4 [EC:5.2.1.8]	[O]	Posttranslational modification, protein turnover, chaperones	--	Peptidyl-prolyl cis-trans isomerase-like 4 OS=Emericella nidulans (strain FGSC A4 / ATCC 38163 / CBS 112.46 / NRRL 194 / M139) OX=227321 GN=cyp6 PE=3 SV=1	peptidyl-prolyl cis-trans isomerase-like 4 [Chelonia mydas]	gi|1561701634|ref|XP_027675216.1|	--	--
TRINITY_DN103337_c0_g1	9.34	0	0	0	0	0	0	0	0	0	0	0	0	0	0	0	0	0	0	0	0	0	0	0	0	0	0	0							--	--	--	--	--	--	--	--	hypothetical protein EPR50_G00062560 [Perca flavescens]	gi|1593664515|ref|TDH11613.1|	--	--
TRINITY_DN103339_c3_g1	6.03	0	0	0	0	0	0	0	0	0	0	0	0	0	0	0	8	108.57	35.05	0	0	0	0	0	0	0	0	0							--	--	--	--	--	--	--	--	--	--	--	--
TRINITY_DN103342_c0_g1	14.1	0	0	0	14	52.79	26.44	0	0	0	0	0	0	0	0	0	0	0	0	0	0	0	0	0	0	0	0	0							--	--	--	--	--	--	--	--	--	--	--	--
TRINITY_DN103345_c0_g1	16.44	0	0	0	0	0	0	0	0	0	0	0	0	14	55.54	23.54	0	0	0	0	0	0	0	0	0	0	0	0							[L]	Replication, recombination and repair	--	--	--	--	UvrA interaction domain	UvrABC system protein A OS=Streptomyces coelicolor (strain ATCC BAA-471 / A3(2) / M145) OX=100226 GN=uvrA PE=3 SV=1	--	--	--	PF17760.1
TRINITY_DN10334_c0_g1	6174.27	43	0.53	0.18	156	1.77	0.88	59	0.7	0.29	86	1.11	0.54	126	1.63	0.69	141	2.22	0.72	90	38.1	18.53	55	0.68	0.34	42	0.65	0.31	0.62328	0.932192	-0.236954	0.148835	0.576772	0.57343	--	--	--	--	--	--	--	--	PREDICTED: pericentrin-like isoform X7 [Hippocampus comes]	gi|1129937662|ref|XP_019728016.1|	--	--
TRINITY_DN103351_c0_g1	39.42	0	0	0	0	0	0	0	0	0	0	0	0	0	0	0	14	30.69	9.91	0	0	0	0	0	0	0	0	0							--	--	--	--	--	--	--	--	--	--	--	--
TRINITY_DN103356_c0_g1	9	0	0	0	0	0	0	0	0	0	0	0	0	0	0	0	0	0	0	0	0	0	7	55.73	27.49	0	0	0							--	--	--	--	--	--	Teneurin Intracellular Region	Teneurin-4 OS=Danio rerio OX=7955 GN=tenm4 PE=2 SV=1	teneurin-4 [Labrus bergylta]	gi|1168895933|ref|XP_020490539.1|	--	PF06484.12
TRINITY_DN103357_c0_g1	14.55	0	0	0	0	0	0	0	0	0	0	0	0	0	0	0	0	0	0	0	0	0	0	0	0	0	0	0							--	--	--	--	--	--	UPF0126 domain	--	--	--	--	PF03458.13
TRINITY_DN103362_c0_g1	118.87	0	0	0	0	0	0	29	16.07	6.6	0	0	0	0	0	0	0	0	0	0	0	0	7	4.39	2.17	0	0	0							--	--	--	--	--	--	--	--	--	--	--	--
TRINITY_DN103364_c0_g1	12.38	0	0	0	0	0	0	0	0	0	0	0	0	0	0	0	0	0	0	0	0	0	0	0	0	0	0	0							--	--	--	--	--	--	--	--	--	--	--	--
TRINITY_DN103366_c0_g1	159.47	0	0	0	0	0	0	29	12.28	5.04	0	0	0	0	0	0	0	0	0	0	0	0	0	0	0	0	0	0							--	--	--	K04985|5.33975e-06|ptg:102956458|(RefSeq) polycystin 1, transient receptor potential channel interacting; K04985 polycystin 1	--	--	--	LINE-1 retrotransposable element ORF2 protein OS=Homo sapiens OX=9606 PE=1 SV=1	--	--	--	--
TRINITY_DN103366_c3_g1	6.84	0	0	0	0	0	0	0	0	0	0	0	0	0	0	0	0	0	0	0	0	0	0	0	0	0	0	0							--	--	--	--	--	--	--	LINE-1 retrotransposable element ORF2 protein OS=Homo sapiens OX=9606 PE=1 SV=1	--	--	--	--
TRINITY_DN103366_c5_g1	21.79	0	0	0	0	0	0	0	0	0	0	0	0	0	0	0	0	0	0	0	0	0	0	0	0	0	0	0							--	--	--	--	--	--	--	LINE-1 retrotransposable element ORF2 protein OS=Homo sapiens OX=9606 PE=1 SV=1	--	--	--	--
TRINITY_DN10336_c0_g1	49.03	0	0	0	0	0	0	0	0	0	0	0	0	0	0	0	13	23.91	7.72	0	0	0	3	4.32	2.13	0	0	0							[P]	Inorganic ion transport and metabolism	--	--	[I]	Lipid transport and metabolism	--	Phosphate import ATP-binding protein PstB OS=Polaromonas sp. (strain JS666 / ATCC BAA-500) OX=296591 GN=pstB PE=3 SV=1	membrane protein [Platysternon megacephalum]	gi|1605336936|ref|TFJ95103.1|	--	--
TRINITY_DN103370_c0_g1	33.18	0	0	0	0	0	0	0	0	0	0	0	0	0	0	0	13	239.5	77.31	0	0	0	0	0	0	0	0	0							--	--	--	--	--	--	--	--	--	--	--	--
TRINITY_DN103371_c0_g1	18.48	0	0	0	0	0	0	47	140.06	57.5	0	0	0	0	0	0	0	0	0	0	0	0	0	0	0	0	0	0							[HC]	--	--	--	--	--	--	--	--	--	--	--
TRINITY_DN103378_c0_g1	7.71	0	0	0	0	0	0	0	0	0	6	50.02	24.37	0	0	0	0	0	0	0	0	0	0	0	0	0	0	0							--	--	--	--	--	--	--	--	--	--	--	--
TRINITY_DN10337_c0_g1	26.04	0	0	0	28	59.87	29.99	0	0	0	0	0	0	0	0	0	0	0	0	0	0	0	0	0	0	0	0	0							[K]	Transcription	--	--	--	--	Sigma-70 region 3	RNA polymerase sigma factor RpoD (Fragment) OS=Serratia marcescens OX=615 GN=rpoD PE=3 SV=1	uncharacterized protein LOC112244047, partial [Oncorhynchus tshawytscha]	gi|1367393537|ref|XP_024267583.1|	--	PF04539.16
TRINITY_DN103380_c0_g1	20.1	0	0	0	0	0	0	0	0	0	0	0	0	0	0	0	0	0	0	0	0	0	0	0	0	0	0	0							[J]	Translation, ribosomal structure and biogenesis	--	--	--	--	--	Tyrosine recombinase XerC OS=Salmonella typhimurium (strain LT2 / SGSC1412 / ATCC 700720) OX=99287 GN=xerC PE=3 SV=1	--	--	--	--
TRINITY_DN103383_c0_g1	33.49	0	0	0	0	0	0	0	0	0	0	0	0	0	0	0	29	74.37	24.01	0	0	0	0	0	0	0	0	0							--	--	--	--	--	--	--	--	--	--	--	--
TRINITY_DN103386_c0_g1	11.74	0	0	0	0	0	0	0	0	0	0	0	0	0	0	0	0	0	0	0	0	0	0	0	0	16	97.93	47.13							[S]	Function unknown	--	--	--	--	Uncharacterized ACR, COG1430	--	--	--	--	PF02643.15
TRINITY_DN10338_c0_g1	7.12	14	584.43	194.26	0	0	0	0	0	0	0	0	0	0	0	0	0	0	0	0	0	0	0	0	0	0	0	0							--	--	--	--	--	--	--	--	--	--	--	--
TRINITY_DN103392_c0_g1	11.17	0	0	0	0	0	0	0	0	0	0	0	0	0	0	0	0	0	0	0	0	0	0	0	0	19	133.96	64.47							--	--	--	--	--	--	--	--	--	--	--	--
TRINITY_DN103394_c0_g1	31.66	0	0	0	0	0	0	0	0	0	0	0	0	0	0	0	0	0	0	0	0	0	0	0	0	0	0	0							--	--	--	--	--	--	--	--	--	--	--	--
TRINITY_DN103395_c0_g1	5.29	0	0	0	0	0	0	0	0	0	0	0	0	0	0	0	0	0	0	3	34.05	16.56	0	0	0	0	0	0							[L]	Replication, recombination and repair	Molecular Function: nucleotide binding (GO:0000166);; Molecular Function: DNA binding (GO:0003677);; Molecular Function: DNA-directed DNA polymerase activity (GO:0003887);; Biological Process: DNA replication (GO:0006260);; Biological Process: DNA repair (GO:0006281);; Molecular Function: zinc ion binding (GO:0008270);; Molecular Function: 3'-5' exonuclease activity (GO:0008408);; Cellular Compon…	K02324|2.61316e-42|ola:101171586|(RefSeq) DNA polymerase epsilon catalytic subunit A; K02324 DNA polymerase epsilon subunit 1 [EC:2.7.7.7]	[L]	Replication, recombination and repair	--	DNA polymerase epsilon catalytic subunit A OS=Mus musculus OX=10090 GN=Pole PE=1 SV=3	PREDICTED: DNA polymerase epsilon catalytic subunit A [Paralichthys olivaceus]	gi|1143404250|ref|XP_019956457.1|	--	--
TRINITY_DN10339_c6_g1	3.63	0	0	0	0	0	0	0	0	0	0	0	0	0	0	0	14	311.68	100.61	0	0	0	0	0	0	0	0	0							--	--	--	--	--	--	--	--	--	--	--	--
TRINITY_DN10339_c7_g1	3.82	0	0	0	0	0	0	0	0	0	0	0	0	0	0	0	6	127.27	41.08	0	0	0	0	0	0	0	0	0							--	--	--	--	--	--	--	--	--	--	--	--
TRINITY_DN10339_c8_g1	49.02	0	0	0	0	0	0	0	0	0	0	0	0	0	0	0	14	24.92	8.04	0	0	0	0	0	0	0	0	0							--	--	--	--	--	--	--	--	--	--	--	--
TRINITY_DN1033_c0_g1	1534.83	251	12	3.99	142	7.52	3.77	138	6.66	2.74	117	6.24	3.04	272	15.95	6.76	214	14.43	4.66	294	14.05	6.83	207	11.24	5.55	127	9.03	4.34	0.571796	0.913832	0.225766	0.546482	0.861567	-0.21037	--	--	--	--	--	--	Domain of unknown function (DUF4481)	Transmembrane protein 268 OS=Mus musculus OX=10090 GN=Tmem268 PE=2 SV=2	transmembrane protein 268 isoform X4 [Seriola dumerili]	gi|1250124261|ref|XP_022603465.1|	--	PF14800.6
TRINITY_DN103400_c0_g1	8.67	0	0	0	0	0	0	0	0	0	0	0	0	0	0	0	0	0	0	0	0	0	0	0	0	8	72.41	34.85							[H]	Coenzyme transport and metabolism	--	--	--	--	--	Dihydrofolate synthase/folylpolyglutamate synthase OS=Escherichia coli (strain K12) OX=83333 GN=folC PE=1 SV=2	--	--	--	--
TRINITY_DN103404_c0_g1	7.71	0	0	0	0	0	0	0	0	0	0	0	0	0	0	0	0	0	0	0	0	0	0	0	0	0	0	0							[L]	Replication, recombination and repair	--	K18408|4.99936e-06|aqu:100636245|(RefSeq) putative ATP-dependent RNA helicase TDRD9; K18408 ATP-dependent RNA helicase TDRD9 [EC:3.6.4.13]	[A]	RNA processing and modification	Helicase conserved C-terminal domain	Putative ATP-dependent RNA helicase YLR419W OS=Saccharomyces cerevisiae (strain ATCC 204508 / S288c) OX=559292 GN=YLR419W PE=1 SV=1	--	--	--	PF00271.31
TRINITY_DN103405_c0_g1	32.07	0	0	0	0	0	0	0	0	0	0	0	0	0	0	0	0	0	0	0	0	0	0	0	0	0	0	0							--	--	--	--	--	--	--	--	--	--	--	--
TRINITY_DN103409_c1_g1	5.06	0	0	0	0	0	0	0	0	0	0	0	0	0	0	0	0	0	0	0	0	0	0	0	0	0	0	0							--	--	--	--	--	--	--	--	--	--	--	--
TRINITY_DN103410_c1_g1	27.98	0	0	0	0	0	0	0	0	0	0	0	0	0	0	0	0	0	0	0	0	0	0	0	0	0	0	0							--	--	--	--	--	--	--	--	--	--	--	--
TRINITY_DN103412_c0_g1	25.41	0	0	0	0	0	0	0	0	0	0	0	0	0	0	0	0	0	0	0	0	0	0	0	0	0	0	0							--	--	--	--	--	--	--	--	--	--	--	--
TRINITY_DN103413_c0_g1	27.82	0	0	0	0	0	0	0	0	0	0	0	0	2	21.81	9.24	0	0	0	0	0	0	0	0	0	0	0	0							--	--	--	--	--	--	--	--	--	--	--	--
TRINITY_DN103416_c0_g1	11.17	0	0	0	0	0	0	0	0	0	0	0	0	0	0	0	22	163.99	52.94	0	0	0	0	0	0	0	0	0							--	--	--	--	--	--	--	--	--	--	--	--
TRINITY_DN103417_c0_g1	30.68	0	0	0	0	0	0	0	0	0	0	0	0	0	0	0	0	0	0	0	0	0	0	0	0	0	0	0							[J]	Translation, ribosomal structure and biogenesis	--	--	--	--	tRNA (Guanine-1)-methyltransferase	tRNA (guanine-N(1)-)-methyltransferase OS=Burkholderia vietnamiensis (strain G4 / LMG 22486) OX=269482 GN=trmD PE=3 SV=1	--	--	--	PF01746.21
TRINITY_DN103419_c0_g1	84.98	0	0	0	0	0	0	0	0	0	0	0	0	0	0	0	0	0	0	0	0	0	0	0	0	0	0	0							--	--	Biological Process: apoptotic process (GO:0006915);; Biological Process: cellular response to DNA damage stimulus (GO:0006974);; Biological Process: signal transduction (GO:0007165);;	K10130|6.64079e-13|xma:102228566|(RefSeq) p53-induced death domain-containing protein 1 isoform X1; K10130 leucine-rich repeats and death domain-containing protein	--	--	Leucine rich repeat;; Leucine Rich repeats (2 copies)	--	p53-induced death domain-containing protein 1-like, partial [Labrus bergylta]	gi|1168951275|ref|XP_020483069.1|	--	PF13855.6;PF12799.7
TRINITY_DN103422_c0_g1	37.9	0	0	0	0	0	0	0	0	0	0	0	0	0	0	0	0	0	0	0	0	0	0	0	0	0	0	0							--	--	--	--	--	--	--	--	--	--	--	--
TRINITY_DN103424_c0_g1	15.01	0	0	0	0	0	0	0	0	0	0	0	0	0	0	0	0	0	0	0	0	0	0	0	0	11	57.99	27.91							--	--	--	--	--	--	--	--	--	--	--	--
TRINITY_DN103425_c0_g1	66.44	23	54.91	18.25	0	0	0	0	0	0	0	0	0	0	0	0	0	0	0	0	0	0	0	0	0	0	0	0							--	--	--	--	--	--	--	--	--	--	--	--
TRINITY_DN103426_c0_g1	37.15	0	0	0	0	0	0	0	0	0	0	0	0	0	0	0	0	0	0	0	0	0	0	0	0	12	26.59	12.79							[E]	Amino acid transport and metabolism	--	K00817|6.5883e-12|aqu:100637807|(RefSeq) uncharacterized protein LOC100637807; K00817 histidinol-phosphate aminotransferase [EC:2.6.1.9]	[E]	Amino acid transport and metabolism	Aminotransferase class I and II	Histidinol-phosphate aminotransferase OS=Parabacteroides distasonis (strain ATCC 8503 / DSM 20701 / CIP 104284 / JCM 5825 / NCTC 11152) OX=435591 GN=hisC PE=3 SV=1	--	--	--	PF00155.21
TRINITY_DN103428_c0_g1	100.32	0	0	0	0	0	0	0	0	0	15	11.04	5.38	0	0	0	0	0	0	0	0	0	0	0	0	0	0	0							[O]	Posttranslational modification, protein turnover, chaperones	--	K04079|3.86951e-09|cel:CELE_C47E8.5|(RefSeq) Heat shock protein 90; K04079 molecular chaperone HtpG	[O]	Posttranslational modification, protein turnover, chaperones	Hsp90 protein	Chaperone protein HtpG OS=Acidovorax sp. (strain JS42) OX=232721 GN=htpG PE=3 SV=1	heat shock protein gp96 [Eptatretus stoutii]	gi|27803584|ref|AAO21340.1|	--	PF00183.18
TRINITY_DN103430_c0_g1	15.48	0	0	0	0	0	0	0	0	0	0	0	0	0	0	0	0	0	0	0	0	0	0	0	0	0	0	0							--	--	--	--	--	--	--	--	--	--	--	--
TRINITY_DN103431_c0_g1	16.94	0	0	0	0	0	0	16	51.65	21.21	0	0	0	0	0	0	0	0	0	0	0	0	0	0	0	0	0	0							[R]	General function prediction only	--	--	--	--	Predicted metal-dependent hydrolase	--	--	--	--	PF10118.9
TRINITY_DN103433_c0_g1	6.29	0	0	0	0	0	0	0	0	0	0	0	0	0	0	0	19	247.48	79.88	0	0	0	0	0	0	0	0	0							--	--	--	--	--	--	--	--	--	--	--	--
TRINITY_DN103436_c0_g1	11.57	15	363.81	120.93	0	0	0	0	0	0	0	0	0	0	0	0	0	0	0	0	0	0	0	0	0	0	0	0							[F]	Nucleotide transport and metabolism	--	--	--	--	DNA/RNA non-specific endonuclease	--	--	--	--	PF01223.23
TRINITY_DN10343_c0_g1	4.2	0	0	0	0	0	0	0	0	0	0	0	0	0	0	0	0	0	0	0	0	0	0	0	0	0	0	0							--	--	--	--	--	--	--	--	--	--	--	--
TRINITY_DN10343_c0_g2	3132.27	514	12.55	4.17	322	7.17	3.59	494	11.49	4.72	357	9.09	4.43	417	10.62	4.5	544	16.85	5.44	342	7.34	3.57	237	5.81	2.87	309	9.35	4.5	0.256099	0.777846	-0.403425	0.328617	0.747962	0.298424	--	--	Cellular Component: Golgi apparatus (GO:0005794);; Biological Process: autophagy (GO:0006914);; Biological Process: axonogenesis (GO:0007409);; Biological Process: vesicle-mediated transport (GO:0016192);; Cellular Component: cytoplasmic vesicle (GO:0031410);; Molecular Function: ubiquitin binding (GO:0043130);; Biological Process: vesicle localization (GO:0051648);;	K19946|0|mze:101468936|(RefSeq) optineurin; K19946 optineurin	--	--	Leucine zipper of domain CC2 of NEMO, NF-kappa-B essential modulator;; NF-kappa-B essential modulator NEMO;; C2H2 type zinc-finger	Optineurin OS=Danio rerio OX=7955 GN=optn PE=2 SV=2	optineurin [Amphiprion ocellaris]	gi|1308617235|ref|XP_023155538.1|	--	PF16516.5;PF11577.8;PF18414.1
TRINITY_DN103444_c0_g1	22.37	0	0	0	0	0	0	0	0	0	0	0	0	0	0	0	0	0	0	0	0	0	0	0	0	0	0	0							[E]	Amino acid transport and metabolism	--	--	--	--	--	Gluconate 2-dehydrogenase flavoprotein OS=Pantoea cypripedii OX=55209 PE=1 SV=1	--	--	--	--
TRINITY_DN10344_c0_g2	1208.27	1741	112.93	37.54	1646	94.46	47.32	1273	76.23	31.3	1221	80.24	39.1	1389	91.22	38.66	1793	143.35	46.27	945	52.4	25.49	1054	66.89	33	984	76.82	36.97	0.0863316	0.548611	-0.468	0.232088	0.673623	0.300271	[OU]	--	Molecular Function: chromatin binding (GO:0003682);; Molecular Function: single-stranded DNA binding (GO:0003697);; Molecular Function: RNA binding (GO:0003723);; Molecular Function: zinc ion binding (GO:0008270);; Biological Process: neural crest cell fate specification (GO:0014036);; Biological Process: positive regulation of transcription by RNA polymerase II (GO:0045944);; Biological Process:…	K09250|2.85682e-89|ola:101173222|(RefSeq) cellular nucleic acid-binding protein isoform X1; K09250 cellular nucleic acid-binding protein	[O]	Posttranslational modification, protein turnover, chaperones	Zinc knuckle;; Zinc knuckle;; GAG-polyprotein viral zinc-finger	Cellular nucleic acid-binding protein OS=Bos taurus OX=9913 GN=CNBP PE=2 SV=1	cellular nucleic acid-binding protein isoform X1 [Oryzias latipes]	gi|432865749|ref|XP_004070594.1|	--	PF00098.23;PF14392.6;PF14787.6
TRINITY_DN10344_c0_g3	135.16	104	61.6	20.48	0	0	0	0	0	0	15	4.86	2.37	28	2.39	1.01	0	0	0	29	20.21	9.83	29	16.17	7.98	18	1.82	0.88	0.818532	0.960267	-0.0970759	0.464847	NA	-0.323498	--	--	--	--	--	--	Pentaxin family	--	--	--	--	PF00354.17
TRINITY_DN103454_c0_g1	13.66	0	0	0	0	0	0	0	0	0	0	0	0	0	0	0	0	0	0	0	0	0	0	0	0	0	0	0							[J]	Translation, ribosomal structure and biogenesis	--	--	--	--	S1 RNA binding domain	30S ribosomal protein S1 OS=Rhizobium meliloti (strain 1021) OX=266834 GN=rpsA PE=3 SV=2	--	--	--	PF00575.23
TRINITY_DN103454_c0_g2	15.48	0	0	0	0	0	0	0	0	0	0	0	0	0	0	0	0	0	0	0	0	0	0	0	0	3	15.35	7.39							[J]	Translation, ribosomal structure and biogenesis	--	--	--	--	--	30S ribosomal protein S1 OS=Coxiella burnetii (strain RSA 493 / Nine Mile phase I) OX=227377 GN=rpsA PE=1 SV=1	--	--	--	--
TRINITY_DN103455_c0_g1	43.33	0	0	0	25	33.53	16.8	0	0	0	0	0	0	0	0	0	0	0	0	0	0	0	2	3.36	1.66	0	0	0							--	--	--	--	--	--	Immunoglobulin C1-set domain	--	hypothetical protein EPR50_G00103940 [Perca flavescens]	gi|1593661927|ref|TDH09028.1|	--	PF07654.15
TRINITY_DN103456_c0_g1	20.65	0	0	0	0	0	0	22	59.21	24.31	0	0	0	0	0	0	0	0	0	0	0	0	0	0	0	0	0	0							[IQR]	--	--	K15734|9.71552e-06|rro:104661773|(RefSeq) epidermal retinol dehydrogenase 2; K15734 all-trans-retinol dehydrogenase (NAD+) [EC:1.1.1.105]	[I]	Lipid transport and metabolism	--	--	PREDICTED: short-chain dehydrogenase/reductase family 16C member 6-like, partial [Picoides pubescens]	gi|699702614|ref|XP_009907601.1|	--	--
TRINITY_DN103457_c0_g1	6.03	0	0	0	0	0	0	0	0	0	0	0	0	0	0	0	0	0	0	0	0	0	0	0	0	0	0	0							--	--	--	--	--	--	--	--	--	--	--	--
TRINITY_DN103462_c0_g1	31.37	0	0	0	0	0	0	0	0	0	0	0	0	0	0	0	0	0	0	0	0	0	0	0	0	0	0	0							[S]	Function unknown	--	--	--	--	--	Protein DedA OS=Escherichia coli (strain K12) OX=83333 GN=dedA PE=1 SV=1	uncharacterized protein LOC112243640 [Oncorhynchus tshawytscha]	gi|1367384945|ref|XP_024267218.1|	--	--
TRINITY_DN103463_c0_g1	17.95	0	0	0	0	0	0	26	79.54	32.66	0	0	0	0	0	0	0	0	0	0	0	0	0	0	0	0	0	0							--	--	--	--	--	--	--	--	--	--	--	--
TRINITY_DN103464_c0_g1	22.97	0	0	0	36	86.37	43.26	0	0	0	0	0	0	0	0	0	0	0	0	0	0	0	0	0	0	0	0	0							--	--	--	--	--	--	short chain dehydrogenase	--	--	--	--	PF00106.25
TRINITY_DN103465_c0_g1	6.56	0	0	0	0	0	0	0	0	0	0	0	0	0	0	0	0	0	0	0	0	0	0	0	0	0	0	0							--	--	--	--	--	--	--	--	--	--	--	--
TRINITY_DN103467_c0_g1	4.84	0	0	0	0	0	0	0	0	0	0	0	0	18	233.45	98.94	0	0	0	0	0	0	0	0	0	0	0	0							[KE]	--	--	K00375|7.46703e-11|nve:NEMVE_v1g225677|(RefSeq) hypothetical protein; K00375 GntR family transcriptional regulator / MocR family aminotransferase	--	--	--	Probable rhizopine catabolism regulatory protein MocR OS=Rhizobium meliloti OX=382 GN=mocR PE=3 SV=1	--	--	--	--
TRINITY_DN103468_c0_g1	1062.27	1819	143.06	47.55	2763	180.11	90.22	2399	163.15	66.99	2799	209.01	101.86	3662	273.23	115.8	2225	202.63	65.41	3755	242.45	117.94	3217	232.1	114.51	2419	214.58	103.26	0.0230602	0.290676	0.500831	0.180721	0.608085	-0.288692	--	--	Biological Process: formation of translation preinitiation complex (GO:0001731);; Molecular Function: translation initiation factor activity (GO:0003743);; Cellular Component: eukaryotic translation initiation factor 3 complex (GO:0005852);; Biological Process: regulation of translational initiation (GO:0006446);; Cellular Component: eukaryotic 43S preinitiation complex (GO:0016282);; Cellular Co…	K15030|0|mze:101482468|(RefSeq) eukaryotic translation initiation factor 3 subunit M; K15030 translation initiation factor 3 subunit M	[R]	General function prediction only	PCI domain;; eIF3 subunit M, C-terminal helix	Eukaryotic translation initiation factor 3 subunit M OS=Danio rerio OX=7955 GN=eif3m PE=2 SV=2	hypothetical protein EPR50_G00005530, partial [Perca flavescens]	gi|1593670072|ref|TDH17165.1|	--	PF01399.27;PF18005.1
TRINITY_DN103469_c0_g1	16.44	0	0	0	0	0	0	22	73	29.97	0	0	0	0	0	0	0	0	0	0	0	0	0	0	0	0	0	0							[C]	Energy production and conversion	--	--	--	--	--	--	--	--	--	--
TRINITY_DN10346_c0_g1	897.27	7	0.62	0.21	101	7.78	3.9	28	2.25	0.92	22	1.94	0.95	69	6.08	2.58	48	5.16	1.66	63	4.7	2.28	36	3.07	1.52	9	0.94	0.45	0.802361	0.95911	-0.126519	0.7921	0.941471	0.124819	--	--	--	--	--	--	--	--	--	--	--	--
TRINITY_DN103470_c0_g1	16.94	0	0	0	0	0	0	0	0	0	0	0	0	0	0	0	0	0	0	0	0	0	3	12.69	6.26	0	0	0							--	--	Molecular Function: metal ion binding (GO:0046872);;	--	--	--	--	ATM interactor OS=Mus musculus OX=10090 GN=Atmin PE=2 SV=2	PREDICTED: ATM interactor [Lates calcarifer]	gi|1079796474|ref|XP_018523495.1|	--	--
TRINITY_DN103473_c0_g1	42.01	0	0	0	0	0	0	0	0	0	0	0	0	0	0	0	0	0	0	0	0	0	0	0	0	3	4.17	2.01							--	--	--	--	--	--	--	--	--	--	--	--
TRINITY_DN103474_c0_g1	9.69	0	0	0	25	134.05	67.14	0	0	0	0	0	0	0	0	0	0	0	0	0	0	0	0	0	0	0	0	0							--	--	--	--	--	--	--	--	--	--	--	--
TRINITY_DN103478_c0_g1	6.29	0	0	0	0	0	0	0	0	0	0	0	0	0	0	0	0	0	0	0	0	0	0	0	0	11	136.13	65.51							--	--	--	--	--	--	--	--	--	--	--	--
TRINITY_DN10347_c0_g1	54.68	0	0	0	0	0	0	0	0	0	0	0	0	0	0	0	0	0	0	0	0	0	0	0	0	13	20.53	9.88							--	--	--	--	--	--	--	--	--	--	--	--
TRINITY_DN103481_c0_g1	12.8	0	0	0	0	0	0	0	0	0	0	0	0	0	0	0	8	52.21	16.85	0	0	0	0	0	0	0	0	0							--	--	--	--	--	--	--	--	--	--	--	--
TRINITY_DN103484_c0_g1	26.68	0	0	0	0	0	0	0	0	0	0	0	0	0	0	0	0	0	0	0	0	0	0	0	0	0	0	0							--	--	--	--	--	--	--	--	--	--	--	--
TRINITY_DN103486_c0_g1	92.1	0	0	0	19	78.49	39.32	0	0	0	0	0	0	0	0	0	0	0	0	0	0	0	0	0	0	0	0	0							--	--	--	--	--	--	--	--	--	--	--	--
TRINITY_DN103487_c0_g2	111.02	0	0	0	20	11.4	5.71	0	0	0	0	0	0	0	0	0	0	0	0	0	0	0	0	0	0	0	0	0							[V]	Defense mechanisms	--	--	--	--	AcrB/AcrD/AcrF family	Toluene efflux pump membrane transporter TtgE OS=Pseudomonas putida (strain DOT-T1E) OX=1196325 GN=ttgE PE=2 SV=2	PREDICTED: efflux pump membrane transporter BepG-like [Pygocentrus nattereri]	gi|1049296549|ref|XP_017544902.1|	--	PF00873.19
TRINITY_DN103489_c0_g1	33.49	0	0	0	0	0	0	49	84.98	34.89	0	0	0	0	0	0	0	0	0	0	0	0	0	0	0	0	0	0							[L]	Replication, recombination and repair	--	--	--	--	RecR protein	Recombination protein RecR OS=Klebsiella pneumoniae subsp. pneumoniae (strain ATCC 700721 / MGH 78578) OX=272620 GN=recR PE=3 SV=1	--	--	--	PF02132.15
TRINITY_DN103490_c0_g1	40.19	0	0	0	0	0	0	0	0	0	0	0	0	0	0	0	0	0	0	0	0	0	0	0	0	0	0	0							--	--	Molecular Function: transcription regulatory region sequence-specific DNA binding (GO:0000976);; Biological Process: regulation of transcription, DNA-templated (GO:0006355);; Molecular Function: metal ion binding (GO:0046872);; Biological Process: embryonic neurocranium morphogenesis (GO:0048702);; Biological Process: embryonic viscerocranium morphogenesis (GO:0048703);; Biological Process: regul…	K04462|1.71633e-06|crg:105330257|(RefSeq) PR domain zinc finger protein 16 isoform X1; K22410 PR domain zinc finger protein 16	[K]	Transcription	--	PR domain zinc finger protein 5 OS=Homo sapiens OX=9606 GN=PRDM5 PE=1 SV=2	PR domain zinc finger protein 5 isoform X2 [Maylandia zebra]	gi|499010110|ref|XP_004557143.1|	--	--
TRINITY_DN103492_c0_g1	9	10	322.77	107.29	0	0	0	0	0	0	0	0	0	0	0	0	0	0	0	0	0	0	0	0	0	0	0	0							--	--	--	--	--	--	--	--	--	--	--	--
TRINITY_DN103495_c0_g1	30.68	33	237.6	78.98	0	0	0	0	0	0	0	0	0	0	0	0	0	0	0	0	0	0	0	0	0	0	0	0							--	--	--	--	--	--	--	--	--	--	--	--
TRINITY_DN103496_c0_g1	7.12	0	0	0	0	0	0	0	0	0	0	0	0	0	0	0	0	0	0	0	0	0	0	0	0	0	0	0							--	--	--	--	--	--	--	--	--	--	--	--
TRINITY_DN103498_c0_g1	179.39	0	0	0	31	11.33	5.68	0	0	0	0	0	0	0	0	0	0	0	0	0	0	0	0	0	0	0	0	0							--	--	--	--	--	--	Transposase	--	--	--	--	PF01548.17
TRINITY_DN103500_c0_g1	11.97	0	0	0	0	0	0	0	0	0	0	0	0	0	0	0	0	0	0	0	0	0	0	0	0	0	0	0							--	--	--	--	--	--	--	--	--	--	--	--
TRINITY_DN103502_c0_g1	14.1	0	0	0	0	0	0	0	0	0	0	0	0	0	0	0	8	47.46	15.32	0	0	0	0	0	0	0	0	0							--	--	--	--	--	--	--	--	--	--	--	--
TRINITY_DN103504_c0_g1	6.29	0	0	0	0	0	0	0	0	0	0	0	0	0	0	0	0	0	0	0	0	0	0	0	0	0	0	0							--	--	--	--	--	--	--	Uncharacterized protein C20orf194 OS=Homo sapiens OX=9606 GN=C20orf194 PE=1 SV=1	uncharacterized protein C20orf194 homolog isoform X2 [Larimichthys crocea]	gi|1529966788|ref|XP_019116186.2|	--	--
TRINITY_DN103504_c0_g2	17.44	0	0	0	0	0	0	0	0	0	11	41.86	20.4	0	0	0	0	0	0	0	0	0	0	0	0	0	0	0							--	--	--	--	--	--	--	Uncharacterized protein C20orf194 OS=Homo sapiens OX=9606 GN=C20orf194 PE=1 SV=1	hypothetical protein EPR50_G00208920 [Perca flavescens]	gi|1593651895|ref|TDG99112.1|	--	--
TRINITY_DN103505_c0_g1	73.75	0	0	0	0	0	0	0	0	0	0	0	0	11	10.68	4.53	0	0	0	0	0	0	0	0	0	21	24.44	11.76							[C]	Energy production and conversion	--	--	--	--	--	Glycolate oxidase subunit GlcD OS=Escherichia coli (strain K12) OX=83333 GN=glcD PE=3 SV=1	--	--	--	--
TRINITY_DN103507_c0_g1	9.34	0	0	0	0	0	0	0	0	0	0	0	0	0	0	0	0	0	0	0	0	0	0	0	0	0	0	0							--	--	--	--	--	--	--	--	--	--	--	--
TRINITY_DN103508_c0_g1	10.05	0	0	0	0	0	0	0	0	0	0	0	0	0	0	0	0	0	0	0	0	0	0	0	0	0	0	0							--	--	--	--	--	--	--	--	uncharacterized protein LOC113069086 [Carassius auratus]	gi|1468984950|ref|XP_026097842.1|	--	--
TRINITY_DN10350_c0_g1	13.22	0	0	0	0	0	0	0	0	0	0	0	0	0	0	0	0	0	0	0	0	0	0	0	0	0	0	0							--	--	--	--	--	--	--	--	--	--	--	--
TRINITY_DN103510_c0_g1	34.93	0	0	0	0	0	0	0	0	0	0	0	0	0	0	0	0	0	0	0	0	0	0	0	0	0	0	0							--	--	--	--	--	--	--	--	--	--	--	--
TRINITY_DN103511_c0_g2	43.09	0	0	0	0	0	0	0	0	0	0	0	0	0	0	0	0	0	0	0	0	0	0	0	0	13	28.8	13.86							--	--	Cellular Component: mitochondrion (GO:0005739);; Biological Process: mitochondrial electron transport, NADH to ubiquinone (GO:0006120);; Molecular Function: NADH dehydrogenase (ubiquinone) activity (GO:0008137);; Cellular Component: integral component of membrane (GO:0016021);;	K03881|6.5413e-28|mmu:17719|NADH-ubiquinone oxidoreductase chain 4 [EC:7.1.1.2]	[C]	Energy production and conversion	--	NADH-ubiquinone oxidoreductase chain 4 OS=Mus musculus OX=10090 GN=Mtnd4 PE=1 SV=1	NADH dehydrogenase subunit 4 (mitochondrion) [Pegasus volitans]	gi|165932489|ref|YP_001650823.1|	--	--
TRINITY_DN103512_c0_g1	11.61	14	319.11	106.07	0	0	0	0	0	0	0	0	0	0	0	0	0	0	0	0	0	0	0	0	0	0	0	0							--	--	--	--	--	--	--	--	--	--	--	--
TRINITY_DN103514_c0_g1	6.56	0	0	0	0	0	0	0	0	0	0	0	0	18	173.46	73.52	0	0	0	0	0	0	0	0	0	0	0	0							--	--	--	--	--	--	--	--	--	--	--	--
TRINITY_DN103520_c0_g1	34.21	0	0	0	0	0	0	0	0	0	0	0	0	0	0	0	0	0	0	0	0	0	0	0	0	0	0	0							--	--	--	--	--	--	--	--	--	--	--	--
TRINITY_DN103521_c0_g1	10.79	0	0	0	0	0	0	0	0	0	0	0	0	0	0	0	0	0	0	3	16.75	8.15	0	0	0	0	0	0							--	--	--	--	--	--	--	--	Retrovirus-related Pol polyprotein from transposon 412 [Labeo rohita]	gi|1564323173|ref|RXN20194.1|	--	--
TRINITY_DN103523_c0_g1	115.92	0	0	0	20	10.96	5.49	0	0	0	0	0	0	0	0	0	0	0	0	0	0	0	6	3.86	1.9	0	0	0							--	--	--	--	--	--	--	--	--	--	--	--
TRINITY_DN103524_c0_g2	7.71	0	0	0	0	0	0	0	0	0	0	0	0	0	0	0	0	0	0	0	0	0	0	0	0	0	0	0							--	--	--	--	--	--	--	--	--	--	--	--
TRINITY_DN103532_c0_g1	15.48	0	0	0	0	0	0	0	0	0	0	0	0	0	0	0	0	0	0	0	0	0	0	0	0	8	40.93	19.7							[H]	Coenzyme transport and metabolism	--	K00643|2.67321e-06|aqu:100637067|(RefSeq) 5-aminolevulinate synthase, erythroid-specific, mitochondrial-like; K00643 5-aminolevulinate synthase [EC:2.3.1.37]	[H]	Coenzyme transport and metabolism	Aminotransferase class I and II	5-aminolevulinate synthase, mitochondrial OS=Saccharomyces cerevisiae (strain ATCC 204508 / S288c) OX=559292 GN=HEM1 PE=1 SV=1	--	--	--	PF00155.21
TRINITY_DN103534_c0_g1	16.44	0	0	0	0	0	0	0	0	0	0	0	0	0	0	0	0	0	0	0	0	0	0	0	0	9	43.42	20.89							[T]	Signal transduction mechanisms	--	--	--	--	EAL domain	Uncharacterized protein sll1895 OS=Synechocystis sp. (strain PCC 6803 / Kazusa) OX=1111708 GN=sll1895 PE=4 SV=1	--	--	--	PF00563.20
TRINITY_DN103535_c0_g1	4.2	0	0	0	0	0	0	13	156.31	64.18	0	0	0	0	0	0	0	0	0	0	0	0	0	0	0	0	0	0							--	--	--	--	--	--	--	--	--	--	--	--
TRINITY_DN103539_c0_g1	10.41	0	0	0	0	0	0	0	0	0	6	37.51	18.28	0	0	0	0	0	0	0	0	0	0	0	0	0	0	0							--	--	--	--	--	--	--	Chromosome partition protein Smc OS=Delftia acidovorans (strain DSM 14801 / SPH-1) OX=398578 GN=smc PE=3 SV=2	--	--	--	--
TRINITY_DN103544_c0_g1	17.95	0	0	0	0	0	0	0	0	0	9	33.32	16.24	5	18.24	7.73	0	0	0	5	16.87	8.21	0	0	0	0	0	0							--	--	--	--	--	--	--	--	--	--	--	--
TRINITY_DN103545_c0_g1	20.65	0	0	0	14	37.02	18.54	0	0	0	0	0	0	0	0	0	0	0	0	0	0	0	0	0	0	0	0	0							[TK]	--	Molecular Function: catalytic activity (GO:0003824);;	K01139|6.0208e-13|dre:550533|(RefSeq) guanosine-3',5'-bis(diphosphate) 3'-pyrophosphohydrolase MESH1; K21138 guanosine-3',5'-bis(diphosphate) 3'-pyrophosphohydrolase [EC:3.1.7.2]	[T]	Signal transduction mechanisms	HD domain;; HD domain	Guanosine-3',5'-bis(diphosphate) 3'-pyrophosphohydrolase OS=Vibrio cholerae serotype O1 (strain ATCC 39315 / El Tor Inaba N16961) OX=243277 GN=spoT PE=1 SV=1	guanosine-3',5'-bis(diphosphate) 3'-pyrophosphohydrolase MESH1 [Danio rerio]	gi|62955643|ref|NP_001017835.1|	--	PF13328.6;PF01966.22
TRINITY_DN103546_c0_g1	75.6	0	0	0	0	0	0	0	0	0	11	10.55	5.14	0	0	0	0	0	0	0	0	0	0	0	0	0	0	0							--	--	--	--	--	--	--	--	--	--	--	--
TRINITY_DN103548_c0_g2	33.49	0	0	0	0	0	0	0	0	0	0	0	0	9	18.23	7.73	0	0	0	0	0	0	0	0	0	0	0	0							--	--	--	--	--	--	--	--	--	--	--	--
TRINITY_DN103549_c0_g1	5.78	0	0	0	0	0	0	0	0	0	0	0	0	0	0	0	0	0	0	0	0	0	0	0	0	0	0	0							--	--	--	--	--	--	--	--	--	--	--	--
TRINITY_DN10354_c0_g1	180.38	28	15.74	5.23	0	0	0	0	0	0	0	0	0	0	0	0	1	0.52	0.17	0	0	0	0	0	0	0	0	0							--	--	--	--	--	--	--	--	--	--	--	--
TRINITY_DN103552_c0_g1	112.98	0	0	0	0	0	0	0	0	0	0	0	0	0	0	0	0	0	0	0	0	0	3	16.78	8.28	0	0	0							[R]	General function prediction only	--	--	--	--	--	--	--	--	--	--
TRINITY_DN103554_c0_g1	87.83	0	0	0	0	0	0	0	0	0	0	0	0	0	0	0	0	0	0	0	0	0	0	0	0	14	13.84	6.66							--	--	--	--	--	--	--	--	--	--	--	--
TRINITY_DN103555_c0_g1	5.06	0	0	0	0	0	0	0	0	0	0	0	0	0	0	0	0	0	0	0	0	0	0	0	0	0	0	0							--	--	--	--	--	--	--	--	--	--	--	--
TRINITY_DN103556_c0_g1	153.5	23	16.08	5.34	0	0	0	0	0	0	0	0	0	0	0	0	0	0	0	0	0	0	6	2.93	1.45	0	0	0							--	--	--	--	--	--	--	--	--	--	--	--
TRINITY_DN103562_c0_g1	20.65	0	0	0	0	0	0	10	26.92	11.05	0	0	0	0	0	0	0	0	0	0	0	0	0	0	0	0	0	0							--	--	--	--	--	--	--	--	--	--	--	--
TRINITY_DN103563_c0_g1	82.15	0	0	0	0	0	0	0	0	0	15	13.31	6.49	0	0	0	0	0	0	0	0	0	0	0	0	0	0	0							--	--	--	--	--	--	Calcineurin-like phosphoesterase	--	--	--	--	PF00149.28
TRINITY_DN103565_c0_g1	14.55	0	0	0	0	0	0	0	0	0	0	0	0	0	0	0	0	0	0	0	0	0	0	0	0	0	0	0							--	--	--	--	--	--	--	--	--	--	--	--
TRINITY_DN103566_c0_g3	41.75	0	0	0	0	0	0	14	19.89	8.17	0	0	0	0	0	0	0	0	0	0	0	0	0	0	0	0	0	0							--	--	--	--	--	--	--	--	CLOCK-interacting pacemaker [Larimichthys crocea]	gi|1529955104|ref|XP_027129107.1|	--	--
TRINITY_DN103568_c0_g1	35.66	0	0	0	0	0	0	0	0	0	0	0	0	10	19.09	8.09	0	0	0	0	0	0	0	0	0	0	0	0							--	--	Molecular Function: nucleic acid binding (GO:0003676);; Molecular Function: metal ion binding (GO:0046872);;	K05706|5.3225e-24|tru:101064056|(RefSeq) snail family transcriptional repressor 2; K05706 snail 2	[K]	Transcription	--	Zinc finger protein SNAI2 OS=Bos taurus OX=9913 GN=SNAI2 PE=2 SV=1	PREDICTED: zinc finger protein SNAI2 [Takifugu rubripes]	gi|410923677|ref|XP_003975308.1|	--	--
TRINITY_DN10356_c1_g1	677.18	37	1.85	0.61	69	3.08	1.54	0	0	0	11	0.56	0.27	25	1.28	0.54	7	1.24	0.4	29	3.13	1.52	13	0.87	0.43	34	3.17	1.53	0.859939	0.967096	-0.0840303	0.291791	NA	-0.498076	--	--	--	--	--	--	--	--	pre-mRNA-splicing factor PRP46-like isoform X1 [Xiphophorus maculatus]	gi|1316091087|ref|XP_023187327.1|	--	--
TRINITY_DN103570_c0_g1	4.62	0	0	0	0	0	0	0	0	0	0	0	0	0	0	0	0	0	0	0	0	0	0	0	0	7	117.38	56.49							[D]	Cell cycle control, cell division, chromosome partitioning	--	--	--	--	--	Cell shape-determining protein MreB OS=Caulobacter vibrioides (strain NA1000 / CB15N) OX=565050 GN=mreB PE=1 SV=1	--	--	--	--
TRINITY_DN103571_c0_g1	6.84	0	0	0	0	0	0	0	0	0	0	0	0	0	0	0	0	0	0	0	0	0	0	0	0	0	0	0							--	--	--	--	--	--	--	--	--	--	--	--
TRINITY_DN103572_c0_g1	27.33	0	0	0	0	0	0	0	0	0	7	17.44	8.5	0	0	0	0	0	0	0	0	0	0	0	0	0	0	0							--	--	--	--	--	--	--	--	--	--	--	--
TRINITY_DN103574_c0_g1	9.34	0	0	0	0	0	0	0	0	0	0	0	0	0	0	0	0	0	0	0	0	0	0	0	0	0	0	0							[NT]	--	--	--	--	--	--	--	--	--	--	--
TRINITY_DN103576_c0_g1	4.01	0	0	0	0	0	0	0	0	0	0	0	0	0	0	0	0	0	0	0	0	0	0	0	0	0	0	0							--	--	--	--	--	--	--	--	--	--	--	--
TRINITY_DN103581_c0_g1	91.65	0	0	0	19	12.9	6.46	13	9.12	3.74	0	0	0	15	11.9	5.04	0	0	0	0	0	0	0	0	0	0	0	0	0.310281	NA	-0.303686				[Z]	Cytoskeleton	Molecular Function: ATP binding (GO:0005524);; Cellular Component: cytoskeleton (GO:0005856);; Cellular Component: plasma membrane (GO:0005886);; Cellular Component: focal adhesion (GO:0005925);; Cellular Component: dense body (GO:0097433);;	K05692|3.3077e-20|tru:101069692|(RefSeq) actin, alpha skeletal muscle; K05692 actin beta/gamma 1	[Z]	Cytoskeleton	--	Actin, muscle (Fragment) OS=Lytechinus pictus OX=7653 PE=3 SV=1	beta-actin, partial [Anas platyrhynchos]	gi|291002877|ref|ADD71533.1|	--	--
TRINITY_DN103581_c0_g2	194.35	492	250.78	83.36	680	230.57	115.49	693	244.03	100.19	524	206.29	100.53	933	365.46	154.89	735	353.3	114.04	410	138.2	67.22	446	173.03	85.36	639	298.56	143.68	0.74946	0.955873	-0.11237	0.512334	0.850042	0.212095	[Z]	Cytoskeleton	Molecular Function: ATP binding (GO:0005524);; Cellular Component: cytoskeleton (GO:0005856);; Cellular Component: plasma membrane (GO:0005886);; Cellular Component: focal adhesion (GO:0005925);; Cellular Component: dense body (GO:0097433);;	K05692|6.91818e-104|amj:102565683|(RefSeq) actin, cytoplasmic 2; K05692 actin beta/gamma 1	[Z]	Cytoskeleton	Actin	Actin, cytoplasmic 2 OS=Takifugu rubripes OX=31033 GN=actbb PE=3 SV=1	beta-actin, partial [Symphysodon haraldi]	gi|1007355074|ref|AMQ67075.1|	--	PF00022.19
TRINITY_DN103583_c0_g1	16.44	0	0	0	0	0	0	27	89.59	36.78	0	0	0	0	0	0	0	0	0	0	0	0	0	0	0	0	0	0							[C]	Energy production and conversion	--	--	--	--	Aldehyde dehydrogenase family	N-succinylglutamate 5-semialdehyde dehydrogenase OS=Aeromonas hydrophila subsp. hydrophila (strain ATCC 7966 / DSM 30187 / JCM 1027 / KCTC 2358 / NCIMB 9240) OX=380703 GN=astD PE=3 SV=1	--	--	--	PF00171.22
TRINITY_DN103593_c0_g1	15.01	0	0	0	0	0	0	0	0	0	0	0	0	0	0	0	0	0	0	0	0	0	0	0	0	0	0	0							--	--	--	--	--	--	--	--	ORF2 [Dissostichus mawsoni]	gi|1124087643|ref|APQ40640.1|	--	--
TRINITY_DN103594_c0_g1	53.23	0	0	0	20	22.24	11.14	0	0	0	0	0	0	0	0	0	0	0	0	3	3.52	1.71	0	0	0	0	0	0							--	--	--	--	--	--	--	--	--	--	--	--
TRINITY_DN103598_c0_g1	4.84	0	0	0	0	0	0	25	262.53	107.79	0	0	0	0	0	0	0	0	0	0	0	0	0	0	0	0	0	0							[Q]	Secondary metabolites biosynthesis, transport and catabolism	--	--	--	--	Condensation domain	--	--	--	--	PF00668.20
TRINITY_DN1035_c1_g1	27.33	0	0	0	0	0	0	0	0	0	0	0	0	11	26.98	11.43	0	0	0	0	0	0	0	0	0	0	0	0							--	--	--	--	--	--	--	--	--	--	--	--
TRINITY_DN1035_c1_g2	8.34	0	0	0	0	0	0	0	0	0	0	0	0	0	0	0	0	0	0	3	21.65	10.53	0	0	0	0	0	0							--	--	--	--	--	--	--	--	--	--	--	--
TRINITY_DN103600_c0_g1	39.42	0	0	0	0	0	0	0	0	0	0	0	0	0	0	0	0	0	0	0	0	0	0	0	0	0	0	0							--	--	--	--	--	--	Protein of unknown function (DUF3060)	--	--	--	--	PF11259.8
TRINITY_DN103604_c0_g1	11.57	0	0	0	0	0	0	0	0	0	0	0	0	0	0	0	0	0	0	0	0	0	0	0	0	0	0	0							--	--	--	--	--	--	--	--	uncharacterized protein LOC113047468 [Carassius auratus]	gi|1469110691|ref|XP_026064638.1|	--	--
TRINITY_DN103605_c0_g1	7.41	0	0	0	0	0	0	0	0	0	0	0	0	0	0	0	34	377.78	121.94	0	0	0	0	0	0	0	0	0							--	--	--	--	--	--	--	--	--	--	--	--
TRINITY_DN103606_c0_g1	14.1	6	115.15	38.28	0	0	0	0	0	0	0	0	0	0	0	0	0	0	0	0	0	0	0	0	0	0	0	0							--	--	--	--	--	--	--	--	--	--	--	--
TRINITY_DN103607_c0_g1	23.57	0	0	0	0	0	0	0	0	0	0	0	0	0	0	0	0	0	0	0	0	0	0	0	0	10	34.17	16.44							--	--	--	--	--	--	--	--	--	--	--	--
TRINITY_DN103608_c0_g1	4.41	0	0	0	0	0	0	0	0	0	0	0	0	0	0	0	0	0	0	0	0	0	0	0	0	0	0	0							[S]	Function unknown	--	--	--	--	DUF218 domain	--	--	--	--	PF02698.17
TRINITY_DN103609_c0_g1	5.29	0	0	0	0	0	0	0	0	0	0	0	0	0	0	0	0	0	0	0	0	0	0	0	0	0	0	0							[Q]	Secondary metabolites biosynthesis, transport and catabolism	--	--	--	--	--	--	--	--	--	--
TRINITY_DN103610_c0_g1	26.04	0	0	0	0	0	0	0	0	0	0	0	0	0	0	0	0	0	0	0	0	0	0	0	0	0	0	0							--	--	--	--	--	--	--	--	--	--	--	--
TRINITY_DN103614_c0_g1	155.06	0	0	0	0	0	0	11	2.54	1.04	0	0	0	0	0	0	0	0	0	3	0.65	0.32	0	0	0	0	0	0							[NT]	--	--	--	--	--	Methyl-accepting chemotaxis protein (MCP) signalling domain	Methyl-accepting chemotaxis serine transducer OS=Klebsiella aerogenes (strain ATCC 13048 / DSM 30053 / JCM 1235 / KCTC 2190 / NBRC 13534 / NCIMB 10102 / NCTC 10006) OX=1028307 GN=tse PE=3 SV=2	uncharacterized protein LOC112242736, partial [Oncorhynchus tshawytscha]	gi|1367417780|ref|XP_024266366.1|	--	PF00015.21
TRINITY_DN103614_c1_g1	3.63	0	0	0	0	0	0	0	0	0	0	0	0	13	223.38	94.68	0	0	0	0	0	0	0	0	0	0	0	0							--	--	--	--	--	--	--	--	--	--	--	--
TRINITY_DN103616_c0_g1	3.82	0	0	0	0	0	0	0	0	0	0	0	0	0	0	0	15	318.18	102.71	0	0	0	0	0	0	0	0	0							--	--	--	--	--	--	--	--	--	--	--	--
TRINITY_DN103620_c0_g1	6.03	0	0	0	0	0	0	0	0	0	0	0	0	0	0	0	0	0	0	0	0	0	0	0	0	0	0	0							[U]	Intracellular trafficking, secretion, and vesicular transport	--	--	--	--	Conjugal transfer protein	Type IV secretion system protein virB9 OS=Bartonella henselae (strain ATCC 49882 / DSM 28221 / Houston 1) OX=283166 GN=virB9 PE=1 SV=2	--	--	--	PF03524.15
TRINITY_DN103630_c0_g1	17.95	0	0	0	0	0	0	0	0	0	0	0	0	0	0	0	0	0	0	0	0	0	0	0	0	0	0	0							[R]	General function prediction only	--	--	[H]	Coenzyme transport and metabolism	CobW/HypB/UreG, nucleotide-binding domain	COBW domain-containing protein 2 OS=Homo sapiens OX=9606 GN=CBWD2 PE=2 SV=1	PREDICTED: COBW domain-containing protein 1-like isoform X3 [Aquila chrysaetos canadensis]	gi|768382070|ref|XP_011588696.1|	--	PF02492.19
TRINITY_DN103631_c0_g1	19.01	0	0	0	0	0	0	0	0	0	8	28.06	13.68	0	0	0	0	0	0	0	0	0	0	0	0	0	0	0							--	--	--	--	--	--	--	--	--	--	--	--
TRINITY_DN103637_c0_g1	9	0	0	0	0	0	0	0	0	0	0	0	0	14	99.44	42.14	0	0	0	0	0	0	0	0	0	0	0	0							[P]	Inorganic ion transport and metabolism	--	--	--	--	--	Ferric-anguibactin-binding protein FatB OS=Vibrio anguillarum (strain ATCC 68554 / 775) OX=882102 GN=fatB PE=1 SV=1	--	--	--	--
TRINITY_DN103639_c0_g1	22.37	0	0	0	0	0	0	0	0	0	0	0	0	0	0	0	0	0	0	0	0	0	0	0	0	0	0	0							--	--	--	K07817|1.65117e-45|mze:101473925|(RefSeq) receptor-type tyrosine-protein phosphatase-like N isoform X1; K07817 receptor-type tyrosine-protein phosphatase N [EC:3.1.3.48]	[T]	Signal transduction mechanisms	Protein-tyrosine phosphatase	Receptor-type tyrosine-protein phosphatase-like N OS=Mus musculus OX=10090 GN=Ptprn PE=1 SV=2	PREDICTED: receptor-type tyrosine-protein phosphatase-like N, partial [Stegastes partitus]	gi|657584442|ref|XP_008296371.1|	--	PF00102.27
TRINITY_DN103640_c0_g1	8.67	0	0	0	0	0	0	0	0	0	0	0	0	0	0	0	16	152.83	49.33	0	0	0	0	0	0	0	0	0							[TK]	--	--	--	--	--	Transcriptional regulatory protein, C terminal	Transcriptional regulatory protein YxdJ OS=Bacillus subtilis (strain 168) OX=224308 GN=yxdJ PE=3 SV=1	--	--	--	PF00486.28
TRINITY_DN103641_c0_g1	61.95	0	0	0	0	0	0	0	0	0	0	0	0	0	0	0	0	0	0	0	0	0	0	0	0	0	0	0							--	--	--	--	--	--	--	Protein FAM166B OS=Danio rerio OX=7955 GN=fam166b PE=2 SV=1	hypothetical protein EPR50_G00168400 [Perca flavescens]	gi|1593654861|ref|TDH01995.1|	--	--
TRINITY_DN103643_c0_g1	4.62	0	0	0	0	0	0	0	0	0	0	0	0	0	0	0	15	264.01	85.22	0	0	0	0	0	0	0	0	0							--	--	--	--	--	--	--	--	--	--	--	--
TRINITY_DN103644_c0_g1	82.15	0	0	0	0	0	0	0	0	0	0	0	0	0	0	0	0	0	0	6	4.64	2.26	0	0	0	0	0	0							--	--	--	K20210|1.04998e-54|ola:101168995|(RefSeq) ras-responsive element-binding protein 1 isoform X1; K20210 ras-responsive element-binding protein 1	[R]	General function prediction only	Zinc finger, C2H2 type;; C2H2-type zinc finger;; GAGA factor	Ras-responsive element-binding protein 1 OS=Homo sapiens OX=9606 GN=RREB1 PE=1 SV=3	ras-responsive element-binding protein 1 isoform X2 [Perca flavescens]	gi|1604813931|ref|XP_028424865.1|	--	PF00096.26;PF13894.6;PF09237.11
TRINITY_DN103646_c0_g1	10.05	0	0	0	0	0	0	0	0	0	0	0	0	0	0	0	0	0	0	0	0	0	0	0	0	0	0	0							[G]	Carbohydrate transport and metabolism	Molecular Function: catalytic activity (GO:0003824);; Biological Process: primary metabolic process (GO:0044238);; Biological Process: small molecule metabolic process (GO:0044281);; Biological Process: organic substance metabolic process (GO:0071704);;	K01803|3.58329e-15|crg:105347662|(RefSeq) triosephosphate isomerase; K01803 triosephosphate isomerase (TIM) [EC:5.3.1.1]	[G]	Carbohydrate transport and metabolism	Triosephosphate isomerase	Triosephosphate isomerase OS=Staphylococcus haemolyticus (strain JCSC1435) OX=279808 GN=tpiA PE=3 SV=1	FAD-dependent oxidoreductase [Platysternon megacephalum]	gi|1605337092|ref|TFJ95181.1|	--	PF00121.18
TRINITY_DN103647_c0_g1	70.07	0	0	0	0	0	0	0	0	0	0	0	0	0	0	0	33	41.84	13.51	0	0	0	0	0	0	0	0	0							--	--	--	--	--	--	--	--	--	--	--	--
TRINITY_DN103650_c0_g1	34.93	0	0	0	0	0	0	0	0	0	0	0	0	16	31.15	13.2	0	0	0	0	0	0	0	0	0	0	0	0							--	--	--	--	--	--	--	--	--	--	--	--
TRINITY_DN103652_c0_g1	21.79	0	0	0	0	0	0	19	48.7	19.99	0	0	0	0	0	0	0	0	0	0	0	0	0	0	0	0	0	0							--	--	--	--	--	--	--	--	--	--	--	--
TRINITY_DN103655_c0_g1	11.97	0	0	0	0	0	0	0	0	0	0	0	0	0	0	0	0	0	0	0	0	0	0	0	0	0	0	0							--	--	Molecular Function: protein kinase activity (GO:0004672);; Molecular Function: ATP binding (GO:0005524);; Biological Process: protein phosphorylation (GO:0006468);;	K08857|1.78718e-29|xma:102219862|(RefSeq) serine/threonine-protein kinase Nek1 isoform X1; K08857 NIMA (never in mitosis gene a)-related kinase 1/4/5 [EC:2.7.11.1]	--	--	--	Serine/threonine-protein kinase Nek1 OS=Homo sapiens OX=9606 GN=NEK1 PE=1 SV=2	serine/threonine-protein kinase Nek1 isoform X2 [Perca flavescens]	gi|1604849687|ref|XP_028443773.1|	--	--
TRINITY_DN103658_c0_g1	51.53	0	0	0	0	0	0	0	0	0	0	0	0	0	0	0	0	0	0	0	0	0	0	0	0	0	0	0							--	--	--	--	--	--	Calcium binding and coiled-coil domain (CALCOCO1) like	Tax1-binding protein 1 homolog B OS=Danio rerio OX=7955 GN=tax1bp1b PE=2 SV=3	Tax1 binding protein 1 [Scophthalmus maximus]	gi|1395250836|ref|AWP21858.1|	--	PF07888.11
TRINITY_DN103659_c0_g1	16.44	0	0	0	0	0	0	0	0	0	0	0	0	0	0	0	19	96.9	31.28	0	0	0	0	0	0	0	0	0							--	--	--	--	--	--	--	--	--	--	--	--
TRINITY_DN10365_c0_g1	54.95	0	0	0	22	23.78	11.91	0	0	0	0	0	0	0	0	0	0	0	0	0	0	0	0	0	0	9	13.8	6.64							--	--	--	K12581|2.65566e-11|nle:100584332|(RefSeq) CCR4-NOT transcription complex subunit 8; K12581 CCR4-NOT transcription complex subunit 7/8	--	--	--	KN motif and ankyrin repeat domain-containing protein 3 OS=Homo sapiens OX=9606 GN=KANK3 PE=1 SV=1	hypothetical protein XENTR_v90029788mg [Xenopus tropicalis]	gi|1043402409|ref|OCA15508.1|	--	--
TRINITY_DN10365_c1_g1	5.78	0	0	0	0	0	0	20	177.07	72.7	0	0	0	0	0	0	0	0	0	0	0	0	0	0	0	0	0	0							--	--	--	K17776|3.55444e-15|nle:100591060|(RefSeq) metaxin 3; K17776 metaxin	--	--	--	Putative uncharacterized protein C8orf44 OS=Homo sapiens OX=9606 GN=C8orf44 PE=2 SV=2	--	--	--	--
TRINITY_DN10365_c2_g1	6.84	0	0	0	0	0	0	12	90.54	37.17	0	0	0	0	0	0	0	0	0	0	0	0	0	0	0	0	0	0							--	--	--	K08857|2.33814e-16|nle:100586441|(RefSeq) NIMA related kinase 4; K08857 NIMA (never in mitosis gene a)-related kinase 1/4/5 [EC:2.7.11.1]	--	--	--	Zinc finger protein ENSP00000375192 OS=Homo sapiens OX=9606 PE=2 SV=1	LOW QUALITY PROTEIN: zinc finger protein ENSP00000375192-like, partial [Astyanax mexicanus]	gi|1248975351|ref|XP_022541712.1|	--	--
TRINITY_DN10365_c5_g1	27.98	0	0	0	0	0	0	0	0	0	0	0	0	0	0	0	10	30.49	9.84	0	0	0	0	0	0	0	0	0							--	--	--	K08857|2.98838e-13|pps:100981661|(RefSeq) NIMA related kinase 4; K08857 NIMA (never in mitosis gene a)-related kinase 1/4/5 [EC:2.7.11.1]	--	--	--	Serine/threonine-protein kinase Nek4 OS=Homo sapiens OX=9606 GN=NEK4 PE=1 SV=2	hypothetical protein XENTR_v90029788mg [Xenopus tropicalis]	gi|1043402409|ref|OCA15508.1|	--	--
TRINITY_DN10365_c6_g1	17.95	0	0	0	0	0	0	24	73.42	30.15	0	0	0	0	0	0	0	0	0	0	0	0	0	0	0	0	0	0							--	--	--	K07560|1.50309e-06|pon:100459622|(RefSeq) D-aminoacyl-tRNA deacylase 1 isoform X1; K07560 D-aminoacyl-tRNA deacylase [EC:3.1.1.96]	--	--	--	Putative uncharacterized protein SPANXA2-OT1 OS=Homo sapiens OX=9606 GN=SPANXA2-OT1 PE=5 SV=1	PREDICTED: protein GVQW2-like [Xenopus tropicalis]	gi|1062804452|ref|XP_017945844.1|	--	--
TRINITY_DN103662_c0_g1	61.06	0	0	0	0	0	0	0	0	0	12	14.05	6.85	0	0	0	0	0	0	0	0	0	0	0	0	0	0	0							--	--	--	--	--	--	--	--	--	--	--	--
TRINITY_DN103666_c0_g1	14.1	0	0	0	0	0	0	0	0	0	0	0	0	0	0	0	34	201.68	65.1	0	0	0	0	0	0	0	0	0							--	--	--	--	--	--	--	--	--	--	--	--
TRINITY_DN103668_c0_g1	6.84	0	0	0	0	0	0	0	0	0	0	0	0	0	0	0	0	0	0	0	0	0	0	0	0	0	0	0							[R]	General function prediction only	--	--	--	--	Phospholipase/Carboxylesterase	Carboxylesterase 2 OS=Pseudomonas fluorescens OX=294 GN=estB PE=1 SV=1	--	--	--	PF02230.16
TRINITY_DN103669_c0_g1	25.41	0	0	0	0	0	0	0	0	0	0	0	0	0	0	0	0	0	0	0	0	0	0	0	0	0	0	0							[P]	Inorganic ion transport and metabolism	--	--	--	--	Polyphosphate kinase N-terminal domain	Polyphosphate kinase OS=Burkholderia vietnamiensis (strain G4 / LMG 22486) OX=269482 GN=ppk PE=3 SV=1	--	--	--	PF13089.6
TRINITY_DN10366_c2_g1	13.66	0	0	0	0	0	0	0	0	0	0	0	0	0	0	0	16	97.94	31.61	0	0	0	0	0	0	0	0	0							--	--	--	--	--	--	--	--	--	--	--	--
TRINITY_DN10366_c3_g1	7.12	0	0	0	0	0	0	0	0	0	0	0	0	0	0	0	17	196.4	63.4	0	0	0	0	0	0	0	0	0							--	--	--	--	--	--	--	--	--	--	--	--
TRINITY_DN10366_c4_g1	14.55	0	0	0	0	0	0	0	0	0	0	0	0	0	0	0	16	92.01	29.7	0	0	0	0	0	0	0	0	0							--	--	--	--	--	--	--	--	--	--	--	--
TRINITY_DN103670_c0_g1	94.53	0	0	0	0	0	0	0	0	0	0	0	0	0	0	0	21	20.06	6.47	0	0	0	3	2.35	1.16	0	0	0							--	--	--	--	[PT]	--	--	VWFA and cache domain-containing protein 1 OS=Homo sapiens OX=9606 GN=CACHD1 PE=2 SV=2	unnamed protein product, partial [Tetraodon nigroviridis]	gi|47205220|ref|CAF95805.1|	--	--
TRINITY_DN103672_c0_g1	4.62	0	0	0	0	0	0	0	0	0	0	0	0	0	0	0	6	105.61	34.09	0	0	0	0	0	0	0	0	0							[C]	Energy production and conversion	--	--	--	--	Cytochrome bd terminal oxidase subunit II	Cytochrome bd-II ubiquinol oxidase subunit 2 OS=Escherichia coli (strain K12) OX=83333 GN=appB PE=1 SV=2	--	--	--	PF02322.15
TRINITY_DN103673_c0_g1	7.12	0	0	0	0	0	0	0	0	0	0	0	0	0	0	0	0	0	0	6	50.67	24.65	0	0	0	0	0	0							[O]	Posttranslational modification, protein turnover, chaperones	--	--	--	--	--	Organic hydroperoxide resistance protein OS=Xanthomonas campestris pv. phaseoli OX=317013 GN=ohr PE=3 SV=1	--	--	--	--
TRINITY_DN103678_c0_g1	10.79	0	0	0	0	0	0	0	0	0	0	0	0	0	0	0	0	0	0	0	0	0	0	0	0	0	0	0							--	--	--	--	--	--	--	--	--	--	--	--
TRINITY_DN103679_c0_g1	10.53	0	0	0	0	0	0	0	0	0	0	0	0	0	0	0	0	0	0	0	0	0	0	0	0	0	0	0							--	--	--	--	--	--	Uncharacterized conserved protein (DUF2249)	--	--	--	--	PF10006.9
TRINITY_DN10367_c0_g3	54.09	0	0	0	0	0	0	0	0	0	0	0	0	0	0	0	0	0	0	0	0	0	0	0	0	0	0	0							--	--	--	--	--	--	--	--	--	--	--	--
TRINITY_DN103680_c0_g1	65.53	0	0	0	0	0	0	0	0	0	0	0	0	0	0	0	0	0	0	0	0	0	0	0	0	10	13	6.26							--	--	--	K04289|1.39257e-20|mze:101483503|(RefSeq) lysophosphatidic acid receptor 1-A; K04291 lysophosphatidic acid receptor 2	[R]	General function prediction only	--	Lysophosphatidic acid receptor 1-A OS=Xenopus laevis OX=8355 GN=lpar1-a PE=2 SV=1	lysophosphatidic acid receptor 1-B-like [Perca flavescens]	gi|1604783994|ref|XP_028454373.1|	--	--
TRINITY_DN103682_c0_g1	20.1	0	0	0	0	0	0	0	0	0	0	0	0	0	0	0	0	0	0	0	0	0	0	0	0	0	0	0							--	--	Molecular Function: DNA binding (GO:0003677);; Molecular Function: DNA-directed DNA polymerase activity (GO:0003887);; Cellular Component: gamma DNA polymerase complex (GO:0005760);; Biological Process: mitochondrial DNA replication (GO:0006264);; Molecular Function: 3'-5' exonuclease activity (GO:0008408);; Biological Process: DNA biosynthetic process (GO:0071897);; Biological Process: nucleic a…	K02332|1.15202e-27|tru:101072474|(RefSeq) DNA polymerase gamma, catalytic subunit; K02332 DNA polymerase gamma 1 [EC:2.7.7.7]	[L]	Replication, recombination and repair	DNA mitochondrial polymerase exonuclease domain	DNA polymerase subunit gamma-1 OS=Xenopus laevis OX=8355 GN=polg PE=2 SV=1	DNA polymerase subunit gamma-1 isoform X2 [Perca flavescens]	gi|1604846142|ref|XP_028441945.1|	--	PF18136.1
TRINITY_DN103683_c0_g2	82.15	15	26.02	8.65	0	0	0	0	0	0	0	0	0	0	0	0	0	0	0	0	0	0	0	0	0	0	0	0							--	--	--	--	--	--	--	--	--	--	--	--
TRINITY_DN103684_c0_g1	7.12	0	0	0	0	0	0	0	0	0	0	0	0	0	0	0	18	207.95	67.12	0	0	0	0	0	0	0	0	0							[NT]	--	--	--	--	--	--	Methyl-accepting chemotaxis protein McpG OS=Pseudomonas putida (strain ATCC 47054 / DSM 6125 / NCIMB 11950 / KT2440) OX=160488 GN=mcpG PE=1 SV=1	--	--	--	--
TRINITY_DN103685_c0_g1	25.41	0	0	0	0	0	0	0	0	0	0	0	0	0	0	0	0	0	0	0	0	0	0	0	0	0	0	0							--	--	--	--	--	--	--	--	--	--	--	--
TRINITY_DN103686_c0_g1	9	0	0	0	0	0	0	0	0	0	0	0	0	0	0	0	0	0	0	0	0	0	0	0	0	8	69.78	33.58							--	--	--	--	--	--	Reverse transcriptase (RNA-dependent DNA polymerase)	RNA-directed DNA polymerase from retron EC86 OS=Escherichia coli OX=562 PE=4 SV=1	--	--	--	PF00078.27
TRINITY_DN103687_c0_g1	8.67	0	0	0	0	0	0	0	0	0	0	0	0	0	0	0	0	0	0	0	0	0	0	0	0	0	0	0							--	--	--	--	--	--	--	--	--	--	--	--
TRINITY_DN103688_c0_g1	32.07	0	0	0	0	0	0	0	0	0	0	0	0	0	0	0	0	0	0	0	0	0	0	0	0	0	0	0							--	--	--	--	--	--	--	--	--	--	--	--
TRINITY_DN103689_c0_g1	23.57	0	0	0	0	0	0	0	0	0	0	0	0	0	0	0	27	97.17	31.37	0	0	0	0	0	0	0	0	0							--	--	--	--	--	--	--	--	--	--	--	--
TRINITY_DN10368_c0_g1	43.33	0	0	0	34	45.6	22.84	0	0	0	6	9.68	4.72	0	0	0	0	0	0	0	0	0	0	0	0	0	0	0							--	--	--	--	--	--	--	--	--	--	--	--
TRINITY_DN10368_c0_g2	11.97	0	0	0	0	0	0	0	0	0	0	0	0	0	0	0	34	236.97	76.49	0	0	0	0	0	0	0	0	0							[K]	Transcription	--	--	--	--	--	--	--	--	--	--
TRINITY_DN103691_c0_g1	10.79	0	0	0	0	0	0	0	0	0	0	0	0	0	0	0	0	0	0	0	0	0	0	0	0	0	0	0							[C]	Energy production and conversion	--	--	--	--	--	--	--	--	--	--
TRINITY_DN103692_c0_g1	12.8	0	0	0	0	0	0	0	0	0	12	61.52	29.98	0	0	0	0	0	0	0	0	0	0	0	0	0	0	0							--	--	--	--	--	--	AAA domain	--	--	--	--	PF13604.6
TRINITY_DN103696_c0_g1	15.96	0	0	0	0	0	0	42	143.29	58.83	0	0	0	0	0	0	0	0	0	0	0	0	0	0	0	0	0	0							[G]	Carbohydrate transport and metabolism	--	--	--	--	--	--	--	--	--	--
TRINITY_DN103699_c0_g1	27.98	0	0	0	0	0	0	0	0	0	0	0	0	0	0	0	0	0	0	0	0	0	0	0	0	0	0	0							[G]	Carbohydrate transport and metabolism	--	--	--	--	--	Xylose import ATP-binding protein XylG OS=Shigella flexneri serotype 5b (strain 8401) OX=373384 GN=xylG PE=3 SV=1	uncharacterized protein LOC112244096, partial [Oncorhynchus tshawytscha]	gi|1367393607|ref|XP_024267621.1|	--	--
TRINITY_DN1036_c1_g1	581.21	310	41.48	13.79	297	35.6	17.83	199	17.03	6.99	286	26.23	12.78	269	27.75	11.76	484	48.55	15.67	270	30.49	14.83	212	23.81	11.75	102	6.02	2.9	0.344723	0.82748	-0.353183	0.0985236	0.479083	0.580122	--	--	--	--	--	--	--	--	--	--	--	--
TRINITY_DN1036_c5_g1	206.33	0	0	0	0	0	0	42	13.98	5.74	0	0	0	0	0	0	25	11.34	3.66	0	0	0	8	2.93	1.44	0	0	0							--	--	--	--	--	--	--	--	--	--	--	--
TRINITY_DN103700_c0_g1	6.56	0	0	0	0	0	0	0	0	0	0	0	0	0	0	0	0	0	0	10	91.65	44.58	0	0	0	0	0	0							--	--	--	--	--	--	--	--	--	--	--	--
TRINITY_DN103701_c0_g1	11.57	0	0	0	0	0	0	0	0	0	0	0	0	0	0	0	0	0	0	0	0	0	0	0	0	0	0	0							--	--	--	K01892|8.73902e-07|xma:102237970|(RefSeq) histidine--tRNA ligase, cytoplasmic isoform X1; K01892 histidyl-tRNA synthetase [EC:6.1.1.21]	--	--	--	--	PREDICTED: histidine--tRNA ligase, cytoplasmic isoform X1 [Notothenia coriiceps]	gi|736298561|ref|XP_010792305.1|	--	--
TRINITY_DN103704_c0_g1	14.55	0	0	0	0	0	0	0	0	0	0	0	0	0	0	0	23	132.26	42.69	0	0	0	0	0	0	0	0	0							--	--	--	--	--	--	--	--	--	--	--	--
TRINITY_DN103705_c0_g1	8.02	0	0	0	0	0	0	0	0	0	0	0	0	8	63.47	26.9	0	0	0	0	0	0	0	0	0	0	0	0							--	--	--	--	--	--	--	--	--	--	--	--
TRINITY_DN103707_c0_g1	149.52	0	0	0	0	0	0	30	13.48	5.53	0	0	0	0	0	0	0	0	0	0	0	0	0	0	0	0	0	0							--	--	--	--	--	--	--	--	--	--	--	--
TRINITY_DN103710_c0_g1	71.91	0	0	0	0	0	0	0	0	0	0	0	0	0	0	0	0	0	0	0	0	0	0	0	0	0	0	0							--	--	--	--	--	--	--	SET and MYND domain-containing protein 4 OS=Homo sapiens OX=9606 GN=SMYD4 PE=2 SV=3	SET and MYND domain-containing protein 4 [Seriola dumerili]	gi|1250108036|ref|XP_022594631.1|	--	--
TRINITY_DN103711_c0_g1	49.02	10	69.04	22.95	0	0	0	0	0	0	0	0	0	0	0	0	0	0	0	0	0	0	0	0	0	0	0	0							[E]	Amino acid transport and metabolism	--	--	--	--	--	Probable D-serine dehydratase OS=Acidovorax ebreus (strain TPSY) OX=535289 GN=dsdA PE=3 SV=1	--	--	--	--
TRINITY_DN103711_c0_g2	64.31	0	0	0	0	0	0	0	0	0	0	0	0	0	0	0	0	0	0	0	0	0	7	5.96	2.94	0	0	0							--	--	--	--	--	--	--	--	--	--	--	--
TRINITY_DN103711_c0_g3	22.97	0	0	0	0	0	0	0	0	0	5	14.68	7.15	0	0	0	0	0	0	0	0	0	0	0	0	0	0	0							[T]	Signal transduction mechanisms	--	--	[T]	Signal transduction mechanisms	--	Hybrid signal transduction histidine kinase B OS=Dictyostelium discoideum OX=44689 GN=dhkB PE=1 SV=1	--	--	--	--
TRINITY_DN103717_c0_g1	10.79	0	0	0	0	0	0	0	0	0	0	0	0	0	0	0	0	0	0	0	0	0	0	0	0	0	0	0							[GER]	--	--	--	--	--	--	--	--	--	--	--
TRINITY_DN103718_c0_g1	12.38	0	0	0	0	0	0	0	0	0	0	0	0	0	0	0	0	0	0	0	0	0	0	0	0	0	0	0							--	--	--	--	--	--	--	--	--	--	--	--
TRINITY_DN10371_c0_g1	21.22	0	0	0	0	0	0	0	0	0	11	34.78	16.95	0	0	0	13	51.76	16.71	3	8.6	4.18	0	0	0	0	0	0							--	--	--	--	--	--	--	--	--	--	--	--
TRINITY_DN10371_c1_g1	30.68	0	0	0	0	0	0	0	0	0	0	0	0	0	0	0	0	0	0	0	0	0	0	0	0	0	0	0							--	--	--	--	--	--	--	--	--	--	--	--
TRINITY_DN103728_c0_g1	10.79	0	0	0	0	0	0	0	0	0	0	0	0	0	0	0	0	0	0	0	0	0	0	0	0	0	0	0							--	--	--	--	--	--	--	--	uncharacterized protein LOC113032145 isoform X2 [Astatotilapia calliptera]	gi|1468862009|ref|XP_026040618.1|	--	--
TRINITY_DN103729_c0_g1	3.63	0	0	0	0	0	0	0	0	0	0	0	0	0	0	0	0	0	0	0	0	0	7	138.14	68.15	0	0	0							--	--	--	--	--	--	R3H domain	--	--	--	--	PF01424.22
TRINITY_DN103731_c0_g1	21.22	0	0	0	0	0	0	0	0	0	0	0	0	0	0	0	0	0	0	0	0	0	0	0	0	0	0	0							--	--	--	--	--	--	--	--	--	--	--	--
TRINITY_DN103732_c0_g1	39.42	0	0	0	0	0	0	0	0	0	0	0	0	0	0	0	0	0	0	0	0	0	0	0	0	0	0	0							[C]	Energy production and conversion	--	--	--	--	--	Vanillate O-demethylase oxidoreductase OS=Pseudomonas putida OX=303 GN=vanB PE=3 SV=1	uncharacterized protein LOC112244212 [Oncorhynchus tshawytscha]	gi|1367393811|ref|XP_024267732.1|	--	--
TRINITY_DN103735_c0_g1	67.34	0	0	0	0	0	0	0	0	0	0	0	0	0	0	0	0	0	0	0	0	0	0	0	0	12	15.21	7.32							[G]	Carbohydrate transport and metabolism	--	--	--	--	Family 4 glycosyl hydrolase	Putative inactive 6-phospho-alpha-glucosidase OS=Escherichia coli (strain K12) OX=83333 GN=glvG PE=5 SV=1	--	--	--	PF02056.16
TRINITY_DN103736_c0_g2	10.05	0	0	0	0	0	0	0	0	0	0	0	0	0	0	0	9	74.43	24.03	0	0	0	0	0	0	0	0	0							--	--	--	--	--	--	--	--	--	--	--	--
TRINITY_DN103736_c0_g3	11.17	0	0	0	0	0	0	0	0	0	0	0	0	0	0	0	4	29.82	9.62	0	0	0	0	0	0	0	0	0							--	--	--	--	--	--	--	--	--	--	--	--
TRINITY_DN103736_c4_g1	32.07	0	0	0	0	0	0	0	0	0	0	0	0	0	0	0	0	0	0	0	0	0	0	0	0	15	38.21	18.39							--	--	--	--	--	--	--	--	--	--	--	--
TRINITY_DN103736_c5_g1	7.12	0	0	0	0	0	0	0	0	0	0	0	0	0	0	0	6	69.32	22.37	0	0	0	0	0	0	0	0	0							--	--	--	--	--	--	--	--	--	--	--	--
TRINITY_DN103737_c0_g1	13.66	0	0	0	0	0	0	0	0	0	0	0	0	0	0	0	0	0	0	0	0	0	0	0	0	6	34.71	16.7							[C]	Energy production and conversion	Molecular Function: catalytic activity (GO:0003824);;	K00102|2.67083e-18|mdo:100023661|(RefSeq) lactate dehydrogenase D; K00102 D-lactate dehydrogenase (cytochrome) [EC:1.1.2.4]	[C]	Energy production and conversion	FAD binding domain	Probable D-lactate dehydrogenase, mitochondrial OS=Homo sapiens OX=9606 GN=LDHD PE=1 SV=1	hypothetical protein N320_09668, partial [Buceros rhinoceros silvestris]	gi|676732694|ref|KFO94589.1|	--	PF01565.23
TRINITY_DN103739_c0_g1	7.12	0	0	0	0	0	0	0	0	0	0	0	0	0	0	0	0	0	0	0	0	0	0	0	0	0	0	0							[H]	Coenzyme transport and metabolism	--	--	--	--	Thiamine monophosphate synthase	Thiamine-phosphate synthase OS=Pseudomonas putida (strain GB-1) OX=76869 GN=thiE PE=3 SV=1	--	--	--	PF02581.17
TRINITY_DN10373_c0_g1	50.69	0	0	0	0	0	0	0	0	0	0	0	0	0	0	0	0	0	0	3	3.69	1.8	0	0	0	6	9.92	4.77							--	--	--	--	--	--	--	--	--	--	--	--
TRINITY_DN10373_c1_g1	28.65	0	0	0	0	0	0	0	0	0	0	0	0	0	0	0	0	0	0	0	0	0	0	0	0	0	0	0							--	--	--	--	--	--	--	--	--	--	--	--
TRINITY_DN103740_c0_g1	5.29	0	0	0	0	0	0	0	0	0	0	0	0	0	0	0	0	0	0	0	0	0	3	40.58	20.02	0	0	0							--	--	--	--	--	--	--	--	--	--	--	--
TRINITY_DN103741_c0_g1	11.57	7	169.78	56.43	0	0	0	0	0	0	0	0	0	0	0	0	0	0	0	0	0	0	0	0	0	0	0	0							[RTKL]	--	--	K05743|1.6323e-06|sko:100371790|(RefSeq) LIM domain kinase 1-like; K05743 LIM domain kinase 1 [EC:2.7.11.1]	[T]	Signal transduction mechanisms	Protein kinase domain;; Protein tyrosine kinase	Serine/threonine-protein kinase StkP OS=Streptococcus pneumoniae (strain ATCC BAA-255 / R6) OX=171101 GN=stkP PE=1 SV=1	--	--	--	PF00069.25;PF07714.17
TRINITY_DN103743_c0_g1	15.01	0	0	0	0	0	0	22	79.45	32.62	0	0	0	0	0	0	0	0	0	0	0	0	0	0	0	0	0	0							--	--	--	--	--	--	--	--	--	--	--	--
TRINITY_DN103745_c0_g1	23.57	0	0	0	0	0	0	0	0	0	0	0	0	0	0	0	0	0	0	0	0	0	0	0	0	0	0	0							--	--	--	--	--	--	--	--	--	--	--	--
TRINITY_DN103750_c0_g1	6.29	0	0	0	0	0	0	0	0	0	0	0	0	0	0	0	0	0	0	0	0	0	0	0	0	0	0	0							--	--	--	--	--	--	--	--	--	--	--	--
TRINITY_DN103753_c0_g1	23.57	0	0	0	0	0	0	0	0	0	0	0	0	0	0	0	36	129.56	41.82	0	0	0	0	0	0	0	0	0							--	--	--	--	--	--	NMT1/THI5 like	--	--	--	--	PF09084.11
TRINITY_DN103755_c0_g1	14.1	0	0	0	0	0	0	0	0	0	0	0	0	0	0	0	25	148.3	47.87	0	0	0	0	0	0	0	0	0							--	--	--	--	--	--	--	--	--	--	--	--
TRINITY_DN103757_c0_g1	66.44	0	0	0	0	0	0	0	0	0	0	0	0	0	0	0	0	0	0	0	0	0	7	7.74	3.82	15	19.25	9.27							--	--	--	--	--	--	--	--	--	--	--	--
TRINITY_DN10375_c0_g1	385.27	10	2.23	0.74	48	8.46	4.24	56	10.28	4.22	0	0	0	9	1.82	0.77	0	0	0	0	0	0	2	0.4	0.2	0	0	0	0.0130597	0.224663	-1.16809				--	--	--	--	--	--	--	--	--	--	--	--
TRINITY_DN103761_c0_g1	5.53	7	382.99	127.3	0	0	0	0	0	0	0	0	0	0	0	0	0	0	0	0	0	0	0	0	0	0	0	0							[F]	Nucleotide transport and metabolism	--	--	--	--	CobB/CobQ-like glutamine amidotransferase domain	Phosphoribosylformylglycinamidine synthase subunit PurQ OS=Rhodopseudomonas palustris (strain HaA2) OX=316058 GN=purQ PE=3 SV=1	--	--	--	PF13507.6
TRINITY_DN103763_c0_g1	24.79	0	0	0	0	0	0	0	0	0	10	27.32	13.31	0	0	0	0	0	0	0	0	0	0	0	0	0	0	0							--	--	--	--	--	--	Oxidoreductase family, NAD-binding Rossmann fold	--	--	--	--	PF01408.22
TRINITY_DN103764_c0_g1	29.31	0	0	0	0	0	0	0	0	0	0	0	0	10	22.96	9.73	0	0	0	0	0	0	0	0	0	0	0	0							--	--	--	--	--	--	--	Protein STB2 OS=Saccharomyces cerevisiae (strain ATCC 204508 / S288c) OX=559292 GN=STB2 PE=1 SV=2	--	--	--	--
TRINITY_DN103765_c0_g1	54.95	0	0	0	0	0	0	0	0	0	0	0	0	0	0	0	0	0	0	0	0	0	0	0	0	19	29.13	14.02							--	--	--	--	--	--	--	--	--	--	--	--
TRINITY_DN103766_c0_g1	20.65	0	0	0	0	0	0	0	0	0	0	0	0	0	0	0	0	0	0	0	0	0	0	0	0	0	0	0							--	--	--	--	--	--	--	--	--	--	--	--
TRINITY_DN103769_c0_g1	32.07	0	0	0	0	0	0	25	45.1	18.51	0	0	0	0	0	0	0	0	0	0	0	0	0	0	0	0	0	0							--	--	--	--	--	--	--	--	--	--	--	--
TRINITY_DN103771_c0_g1	12.73	0	0	0	0	0	0	0	0	0	0	0	0	0	0	0	0	0	0	4	30	14.59	0	0	0	0	0	0							--	--	--	--	--	--	--	--	PDZ domain-containing protein 1, partial [Epinephelus coioides]	gi|354832355|ref|AER42667.1|	--	--
TRINITY_DN103774_c0_g1	11.57	0	0	0	0	0	0	0	0	0	0	0	0	0	0	0	16	115.3	37.22	0	0	0	0	0	0	0	0	0							--	--	--	--	--	--	--	--	--	--	--	--
TRINITY_DN103775_c0_g1	12.38	0	0	0	0	0	0	0	0	0	0	0	0	0	0	0	0	0	0	0	0	0	0	0	0	0	0	0							--	--	--	K17584|1.92169e-07|dre:553360|(RefSeq) phosphorylated CTD-interacting factor 1; K17584 phosphorylated CTD-interacting factor 1	--	--	--	mRNA (2'-O-methyladenosine-N(6)-)-methyltransferase OS=Danio rerio OX=7955 GN=pcif1 PE=1 SV=1	Phosphorylated CTD-interacting factor 1 [Picoides pubescens]	gi|678201401|ref|KFV68383.1|	--	--
TRINITY_DN103776_c0_g1	12.8	0	0	0	0	0	0	30	125.78	51.64	0	0	0	0	0	0	0	0	0	0	0	0	0	0	0	0	0	0							--	--	--	--	--	--	--	--	--	--	--	--
TRINITY_DN103777_c0_g1	15.96	0	0	0	0	0	0	0	0	0	0	0	0	0	0	0	0	0	0	0	0	0	0	0	0	0	0	0							--	--	Cellular Component: intracellular (GO:0005622);; Biological Process: intracellular signal transduction (GO:0035556);;	--	[T]	Signal transduction mechanisms	RhoGAP domain	Rho GTPase-activating protein 45 OS=Mus musculus OX=10090 GN=Arhgap45 PE=1 SV=2	hypothetical protein cypCar_00034911 [Cyprinus carpio]	gi|966646819|ref|KTF81729.1|	--	PF00620.27
TRINITY_DN103778_c0_g1	5.78	0	0	0	0	0	0	0	0	0	0	0	0	0	0	0	0	0	0	0	0	0	0	0	0	7	94.17	45.32							--	--	--	--	--	--	--	--	--	--	--	--
TRINITY_DN103780_c0_g1	7.12	0	0	0	0	0	0	0	0	0	0	0	0	0	0	0	0	0	0	0	0	0	0	0	0	0	0	0							--	--	--	K06560|4.39497e-15|xma:102229804|(RefSeq) C-type mannose receptor 2-like	--	--	--	--	macrophage mannose receptor 1-like isoform X7 [Perca flavescens]	gi|1604800654|ref|XP_028420342.1|	--	--
TRINITY_DN103780_c0_g2	390.06	0	0	0	22	2.7	1.35	21	1.85	0.76	6	0.84	0.41	63	16.93	7.18	13	1.53	0.5	1	0.29	0.14	36	5.23	2.58	0	0	0	0.954122	NA	-0.0216541	0.62115	NA	0.196991	--	--	--	--	--	--	--	--	--	--	--	--
TRINITY_DN103782_c0_g1	19.01	0	0	0	0	0	0	0	0	0	0	0	0	0	0	0	0	0	0	0	0	0	0	0	0	0	0	0							--	--	--	--	--	--	UNC119-binding protein C5orf30 homologue	UNC119-binding protein C5orf30 homolog OS=Danio rerio OX=7955 GN=zgc:194273 PE=2 SV=1	putative UNC119-binding protein C5orf30 -like [Scophthalmus maximus]	gi|1395243331|ref|AWP14839.1|	--	PF15435.6
TRINITY_DN103783_c0_g1	15.01	0	0	0	0	0	0	0	0	0	0	0	0	0	0	0	0	0	0	0	0	0	0	0	0	0	0	0							--	--	--	--	--	--	--	--	--	--	--	--
TRINITY_DN103787_c0_g1	36.4	0	0	0	0	0	0	0	0	0	0	0	0	0	0	0	0	0	0	0	0	0	0	0	0	0	0	0							--	--	--	--	--	--	MAP7 (E-MAP-115) family	--	--	--	--	PF05672.11
TRINITY_DN103789_c0_g1	28.65	0	0	0	0	0	0	0	0	0	0	0	0	0	0	0	0	0	0	0	0	0	0	0	0	0	0	0							--	--	--	--	--	--	--	--	--	--	--	--
TRINITY_DN103791_c0_g1	13.22	0	0	0	0	0	0	0	0	0	0	0	0	8	39.18	16.61	0	0	0	0	0	0	0	0	0	0	0	0							[M]	Cell wall/membrane/envelope biogenesis	--	--	--	--	Nucleotidyl transferase	UTP--glucose-1-phosphate uridylyltransferase OS=Pseudomonas aeruginosa (strain ATCC 15692 / DSM 22644 / CIP 104116 / JCM 14847 / LMG 12228 / 1C / PRS 101 / PAO1) OX=208964 GN=galU PE=3 SV=1	uncharacterized protein LOC112243799, partial [Oncorhynchus tshawytscha]	gi|1367393124|ref|XP_024267360.1|	--	PF00483.23
TRINITY_DN103792_c0_g1	37.15	0	0	0	0	0	0	0	0	0	0	0	0	0	0	0	0	0	0	0	0	0	0	0	0	0	0	0							--	--	--	--	--	--	--	--	--	--	--	--
TRINITY_DN103793_c0_g2	24.17	0	0	0	0	0	0	0	0	0	0	0	0	0	0	0	0	0	0	0	0	0	0	0	0	0	0	0							--	--	--	--	--	--	--	--	--	--	--	--
TRINITY_DN103794_c0_g1	27.98	0	0	0	0	0	0	0	0	0	0	0	0	0	0	0	0	0	0	0	0	0	0	0	0	0	0	0							[P]	Inorganic ion transport and metabolism	--	--	--	--	Ferritin-like domain	Uncharacterized low temperature-induced protein all0458 OS=Nostoc sp. (strain PCC 7120 / SAG 25.82 / UTEX 2576) OX=103690 GN=all0458 PE=3 SV=1	--	--	--	PF00210.24
TRINITY_DN103795_c0_g1	8.67	0	0	0	0	0	0	0	0	0	0	0	0	0	0	0	19	181.49	58.58	0	0	0	0	0	0	0	0	0							--	--	--	--	--	--	--	--	--	--	--	--
TRINITY_DN103797_c0_g1	30.68	0	0	0	0	0	0	0	0	0	0	0	0	0	0	0	29	80.92	26.12	0	0	0	0	0	0	0	0	0							--	--	--	--	--	--	Cytochrome c oxidase caa3 assembly factor (Caa3_CtaG)	--	--	--	--	PF09678.10
TRINITY_DN1037_c0_g1	441.27	579	110.65	36.78	109	16.83	8.43	251	40.38	16.58	279	49.58	24.16	166	29.43	12.47	573	124.02	40.03	107	16.12	7.84	69	11.92	5.88	133	28.07	13.51	0.0320591	0.344111	-1.01116	0.0109642	0.15743	1.07162	--	--	--	--	--	--	--	--	--	--	--	--
TRINITY_DN103800_c0_g1	16.44	0	0	0	0	0	0	0	0	0	0	0	0	0	0	0	11	56.1	18.11	0	0	0	0	0	0	0	0	0							--	--	--	--	--	--	--	--	--	--	--	--
TRINITY_DN103803_c0_g1	28.94	0	0	0	22	29.51	14.78	0	0	0	5	22.64	11.03	0	0	0	0	0	0	0	0	0	0	0	0	0	0	0							[S]	Function unknown	--	--	--	--	Domain of unknown function (DUF1704)	--	--	--	--	PF08014.11
TRINITY_DN103805_c0_g1	34.93	0	0	0	0	0	0	13	21.7	8.91	0	0	0	0	0	0	0	0	0	0	0	0	0	0	0	0	0	0							--	--	--	--	--	--	--	Uncharacterized protein YubE OS=Escherichia coli (strain K12) OX=83333 GN=yubE PE=4 SV=1	--	--	--	--
TRINITY_DN103807_c0_g1	51.53	0	0	0	0	0	0	0	0	0	0	0	0	0	0	0	45	76.37	24.65	0	0	0	0	0	0	0	0	0							--	--	--	--	--	--	--	--	--	--	--	--
TRINITY_DN10380_c0_g1	20.5	0	0	0	0	0	0	0	0	0	0	0	0	0	0	0	30	144.44	46.62	0	0	0	0	0	0	0	0	0							--	--	--	--	--	--	--	--	--	--	--	--
TRINITY_DN103810_c0_g1	19.01	0	0	0	0	0	0	0	0	0	0	0	0	0	0	0	0	0	0	0	0	0	0	0	0	0	0	0							[TK]	--	--	--	--	--	--	Probable transcriptional regulatory protein NarL OS=Mycobacterium tuberculosis (strain ATCC 25618 / H37Rv) OX=83332 GN=narL PE=1 SV=1	--	--	--	--
TRINITY_DN103811_c0_g1	87.83	0	0	0	0	0	0	0	0	0	0	0	0	0	0	0	0	0	0	0	0	0	0	0	0	0	0	0							--	--	--	--	--	--	--	--	--	--	--	--
TRINITY_DN103815_c0_g1	4.62	11	728.25	242.07	0	0	0	0	0	0	0	0	0	0	0	0	0	0	0	0	0	0	0	0	0	0	0	0							--	--	--	--	--	--	--	--	--	--	--	--
TRINITY_DN10382_c0_g1	32.63	0	0	0	0	0	0	0	0	0	0	0	0	20	23.14	9.81	0	0	0	0	0	0	0	0	0	22	404.91	194.86				0.798811	NA	-0.0659074	[I]	Lipid transport and metabolism	Molecular Function: transferase activity, transferring acyl groups other than amino-acyl groups (GO:0016747);; Cellular Component: membrane-bounded organelle (GO:0043227);; Cellular Component: intracellular part (GO:0044424);;	K00626|1.06021e-13|nve:NEMVE_v1g169195|(RefSeq) hypothetical protein; K00626 acetyl-CoA C-acetyltransferase [EC:2.3.1.9]	[I]	Lipid transport and metabolism	Thiolase, C-terminal domain;; TonB-dependent Receptor Plug Domain	Acetyl-CoA acetyltransferase OS=Cupriavidus necator (strain ATCC 17699 / H16 / DSM 428 / Stanier 337) OX=381666 GN=phaA PE=1 SV=1	PREDICTED: acetyl-CoA acetyltransferase, cytosolic [Anolis carolinensis]	gi|327262048|ref|XP_003215838.1|	--	PF02803.18;PF07715.15
TRINITY_DN103833_c0_g1	12.8	0	0	0	0	0	0	0	0	0	0	0	0	3	15.17	6.43	0	0	0	0	0	0	0	0	0	0	0	0							[I]	Lipid transport and metabolism	--	K00255|4.89311e-06|crg:105333437|(RefSeq) long-chain specific acyl-CoA dehydrogenase, mitochondrial; K00255 long-chain-acyl-CoA dehydrogenase [EC:1.3.8.8]	--	--	--	Acyl-CoA dehydrogenase FadE29 OS=Mycobacterium tuberculosis (strain ATCC 25618 / H37Rv) OX=83332 GN=fadE29 PE=1 SV=2	uncharacterized protein LOC112243965, partial [Oncorhynchus tshawytscha]	gi|1367393399|ref|XP_024267506.1|	--	--
TRINITY_DN103840_c0_g1	40.97	0	0	0	0	0	0	0	0	0	0	0	0	0	0	0	0	0	0	0	0	0	0	0	0	0	0	0							--	--	--	--	--	--	--	--	--	--	--	--
TRINITY_DN103842_c0_g1	4.01	0	0	0	0	0	0	0	0	0	0	0	0	0	0	0	0	0	0	7	104.83	50.99	0	0	0	0	0	0							--	--	--	--	--	--	--	--	--	--	--	--
TRINITY_DN103843_c0_g1	19.55	0	0	0	0	0	0	0	0	0	0	0	0	0	0	0	0	0	0	0	0	0	3	11.01	5.43	0	0	0							--	--	--	--	--	--	--	--	--	--	--	--
TRINITY_DN103845_c0_g1	19.01	11	146.77	48.79	0	0	0	0	0	0	0	0	0	0	0	0	0	0	0	0	0	0	0	0	0	0	0	0							--	--	--	--	--	--	--	--	--	--	--	--
TRINITY_DN103846_c0_g1	24.17	0	0	0	0	0	0	0	0	0	0	0	0	0	0	0	0	0	0	0	0	0	0	0	0	7	23.34	11.23							[U]	Intracellular trafficking, secretion, and vesicular transport	--	--	--	--	Bacterial type II/III secretion system short domain	Type IV pilus biogenesis and competence protein PilQ OS=Neisseria meningitidis serogroup B (strain MC58) OX=122586 GN=pilQ PE=1 SV=2	PREDICTED: uncharacterized protein LOC104915756, partial [Meleagris gallopavo]	gi|733928168|ref|XP_010724979.1|	--	PF03958.17
TRINITY_DN103853_c0_g1	39.42	0	0	0	16	23.39	11.72	0	0	0	0	0	0	0	0	0	0	0	0	0	0	0	0	0	0	0	0	0							[J]	Translation, ribosomal structure and biogenesis	Molecular Function: nucleotide binding (GO:0000166);; Molecular Function: ion binding (GO:0043167);; Cellular Component: intracellular part (GO:0044424);;	K19788|2.95869e-19|cin:100181545|(RefSeq) obg-like ATPase 1; K19788 obg-like ATPase 1	[R]	General function prediction only	Protein of unknown function (DUF933)	Ribosome-binding ATPase YchF OS=Shigella flexneri OX=623 GN=ychF PE=3 SV=2	Ribosome-binding ATPase YchF [Platysternon megacephalum]	gi|1605337349|ref|TFJ95298.1|	--	PF06071.13
TRINITY_DN103859_c0_g1	27.33	0	0	0	0	0	0	0	0	0	0	0	0	0	0	0	0	0	0	6	13.43	6.53	0	0	0	0	0	0							[S]	Function unknown	--	--	--	--	Protein of unknown function (DUF1456)	Uncharacterized protein YehS OS=Escherichia coli (strain K12) OX=83333 GN=yehS PE=4 SV=1	--	--	--	PF07308.13
TRINITY_DN10385_c0_g1	55.38	0	0	0	45	48.63	24.36	0	0	0	13	16.8	8.19	0	0	0	0	0	0	0	0	0	0	0	0	0	0	0							--	--	--	--	--	--	--	--	--	--	--	--
TRINITY_DN103860_c0_g1	7.71	0	0	0	0	0	0	0	0	0	0	0	0	0	0	0	26	277.97	89.73	0	0	0	0	0	0	0	0	0							--	--	--	--	--	--	--	--	--	--	--	--
TRINITY_DN103862_c0_g1	14.55	0	0	0	0	0	0	0	0	0	0	0	0	0	0	0	16	92.01	29.7	0	0	0	0	0	0	0	0	0							--	--	Cellular Component: cilium (GO:0005929);; Molecular Function: phosphatidylinositol binding (GO:0035091);; Biological Process: protein localization to cilium (GO:0061512);;	K19600|7.70984e-17|dre:571108|(RefSeq) tubby-related protein 1-like; K19600 tubby-related protein 1	[R]	General function prediction only	Tub family	Tubby-related protein 4 OS=Mus musculus OX=10090 GN=Tulp4 PE=1 SV=1	PREDICTED: tubby-related protein 4-like [Sinocyclocheilus rhinocerous]	gi|1025360164|ref|XP_016401021.1|	--	PF01167.18
TRINITY_DN103863_c0_g1	19.01	0	0	0	0	0	0	0	0	0	0	0	0	0	0	0	23	101.86	32.88	0	0	0	0	0	0	0	0	0							[Q]	Secondary metabolites biosynthesis, transport and catabolism	--	--	--	--	Ring hydroxylating beta subunit;; SnoaL-like domain	Toluate 1,2-dioxygenase subunit beta OS=Pseudomonas putida OX=303 GN=xylY PE=3 SV=1	--	--	--	PF00866.18;PF13577.6
TRINITY_DN103864_c0_g1	13.66	0	0	0	0	0	0	0	0	0	0	0	0	0	0	0	0	0	0	0	0	0	0	0	0	0	0	0							--	--	--	--	--	--	--	--	--	--	--	--
TRINITY_DN103865_c0_g1	22.37	0	0	0	0	0	0	0	0	0	0	0	0	0	0	0	0	0	0	8	21.77	10.59	0	0	0	0	0	0							--	--	--	--	--	--	--	--	--	--	--	--
TRINITY_DN103867_c0_g1	13.22	0	0	0	0	0	0	0	0	0	0	0	0	0	0	0	0	0	0	0	0	0	0	0	0	18	107.51	51.74							--	--	--	--	--	--	--	--	--	--	--	--
TRINITY_DN103870_c0_g1	21.79	0	0	0	0	0	0	0	0	0	0	0	0	0	0	0	0	0	0	0	0	0	0	0	0	0	0	0							--	--	--	--	--	--	--	--	--	--	--	--
TRINITY_DN103871_c0_g1	11.57	0	0	0	30	136.25	68.25	0	0	0	0	0	0	0	0	0	0	0	0	0	0	0	0	0	0	0	0	0							--	--	--	--	--	--	--	Uncharacterized protein y4cF OS=Sinorhizobium fredii (strain NBRC 101917 / NGR234) OX=394 GN=NGR_a00080 PE=4 SV=1	--	--	--	--
TRINITY_DN103877_c0_g1	104.2	0	0	0	0	0	0	0	0	0	0	0	0	0	0	0	22	19.16	6.18	0	0	0	0	0	0	0	0	0							--	--	Cellular Component: membrane (GO:0016020);;	K08420|1.30042e-07|dre:101883564|(RefSeq) probable G-protein coupled receptor 82; K08420 G protein-coupled receptor 82	--	--	--	--	PREDICTED: probable G-protein coupled receptor 82, partial [Notothenia coriiceps]	gi|736174735|ref|XP_010766893.1|	--	--
TRINITY_DN10387_c0_g1	683.27	631	74.71	24.83	768	77.34	38.74	530	55.65	22.85	530	61.25	29.85	981	113.21	47.98	916	128.85	41.59	436	42.61	20.73	426	47.69	23.53	473	64.92	31.24	0.267154	0.788693	-0.340607	0.0618227	0.38755	0.532827	--	--	Molecular Function: DNA binding (GO:0003677);; Molecular Function: transcription coactivator activity (GO:0003713);; Biological Process: regulation of transcription, DNA-templated (GO:0006355);;	--	[K]	Transcription	Transcriptional Coactivator p15 (PC4)	Activated RNA polymerase II transcriptional coactivator p15 OS=Gallus gallus OX=9031 GN=SUB1 PE=2 SV=1	Activated RNA polymerase II transcriptional coactivator p15 isoform 2 [Scophthalmus maximus]	gi|1395235006|ref|AWP06617.1|	--	PF02229.16
TRINITY_DN103882_c0_g1	15.96	0	0	0	0	0	0	0	0	0	0	0	0	0	0	0	0	0	0	0	0	0	0	0	0	0	0	0							[G]	Carbohydrate transport and metabolism	--	--	--	--	--	Fructose-1,6-bisphosphatase class 2 OS=Mycobacterium leprae (strain TN) OX=272631 GN=glpX PE=3 SV=2	--	--	--	--
TRINITY_DN103885_c0_g1	89.3	0	0	0	0	0	0	0	0	0	0	0	0	0	0	0	23	171.45	55.34	0	0	0	0	0	0	0	0	0							[J]	Translation, ribosomal structure and biogenesis	--	--	[J]	Translation, ribosomal structure and biogenesis	--	Aspartate--tRNA(Asp/Asn) ligase OS=Bordetella pertussis (strain Tohama I / ATCC BAA-589 / NCTC 13251) OX=257313 GN=aspS PE=3 SV=1	--	--	--	--
TRINITY_DN103886_c0_g1	49.02	0	0	0	0	0	0	0	0	0	0	0	0	0	0	0	0	0	0	0	0	0	0	0	0	21	35.83	17.24							[R]	General function prediction only	Molecular Function: binding (GO:0005488);;	K09228|5.82284e-27|tru:105416348|(RefSeq) zinc finger protein 436-like; K09228 KRAB domain-containing zinc finger protein	[R]	General function prediction only	Zinc-finger double domain;; Zinc finger, C2H2 type;; C2H2-type zinc finger	Zinc finger protein 614 OS=Pongo abelii OX=9601 GN=ZNF614 PE=2 SV=1	PREDICTED: zinc finger protein OZF-like [Lates calcarifer]	gi|1079716860|ref|XP_018516735.1|	--	PF13465.6;PF00096.26;PF13894.6
TRINITY_DN103891_c0_g1	29.31	3	22.97	7.63	0	0	0	0	0	0	0	0	0	0	0	0	0	0	0	0	0	0	0	0	0	0	0	0							[E]	Amino acid transport and metabolism	--	--	[E]	Amino acid transport and metabolism	Amino acid kinase family	Aspartate kinase OS=Pseudomonas putida (strain ATCC 47054 / DSM 6125 / NCIMB 11950 / KT2440) OX=160488 GN=PP_4473 PE=1 SV=1	uncharacterized protein LOC112244314, partial [Oncorhynchus tshawytscha]	gi|1367393982|ref|XP_024267822.1|	--	PF00696.28
TRINITY_DN103892_c0_g1	19.01	0	0	0	16	45.66	22.87	0	0	0	0	0	0	0	0	0	0	0	0	0	0	0	0	0	0	0	0	0							--	--	--	--	--	--	--	--	--	--	--	--
TRINITY_DN103893_c0_g1	6.56	15	684	227.36	0	0	0	0	0	0	0	0	0	0	0	0	0	0	0	0	0	0	0	0	0	0	0	0							--	--	--	--	--	--	--	--	--	--	--	--
TRINITY_DN103897_c0_g1	229.31	0	0	0	36	10.44	5.23	0	0	0	0	0	0	10	3.34	1.42	0	0	0	0	0	0	0	0	0	15	5.98	2.88	0.835869	NA	-0.0586118				--	--	--	--	--	--	--	--	--	--	--	--
TRINITY_DN103899_c0_g1	4.2	0	0	0	0	0	0	0	0	0	0	0	0	6	89.28	37.84	0	0	0	0	0	0	0	0	0	0	0	0							--	--	--	--	--	--	--	--	--	--	--	--
TRINITY_DN10389_c0_g1	22.38	0	0	0	0	0	0	0	0	0	0	0	0	25	72.24	30.62	0	0	0	0	0	0	0	0	0	0	0	0							--	--	--	--	--	--	--	--	--	--	--	--
TRINITY_DN1038_c0_g1	1246.15	2692	128.75	42.8	3834	283.93	142.22	1923	77.94	32	10468	417.19	203.31	8276	468.59	198.6	4595	222.49	71.82	4523	286.52	139.37	2215	117.53	57.98	4965	259.14	124.71	0.10205	0.581522	0.564551	0.063325	0.389155	0.647807	[H]	Coenzyme transport and metabolism	--	K00643|0|ola:101158598|(RefSeq) 5-aminolevulinate synthase, nonspecific, mitochondrial isoform X2; K00643 5-aminolevulinate synthase [EC:2.3.1.37]	[H]	Coenzyme transport and metabolism	Aminotransferase class I and II;; 5-aminolevulinate synthase presequence;; Aminotransferase class-V	5-aminolevulinate synthase, nonspecific, mitochondrial OS=Opsanus tau OX=8068 GN=alas1 PE=2 SV=1	5-aminolevulinate synthase, nonspecific, mitochondrial [Seriola dumerili]	gi|1250125281|ref|XP_022604027.1|	--	PF00155.21;PF09029.10;PF00266.19
TRINITY_DN103902_c0_g1	39.42	0	0	0	0	0	0	0	0	0	0	0	0	0	0	0	0	0	0	0	0	0	0	0	0	24	50.27	24.19							--	--	--	--	--	--	--	--	--	--	--	--
TRINITY_DN103904_c0_g2	839.27	194	18.45	6.13	111	9.13	4.57	110	9.44	3.87	78	7.36	3.58	108	11.33	4.8	122	14	4.52	40	3.19	1.55	113	10.31	5.09	67	7.51	3.61	0.243673	0.762992	-0.544961	0.716403	0.919622	0.157582	--	--	Cellular Component: integral component of membrane (GO:0016021);;	--	--	--	L6 membrane protein	Transmembrane 4 L6 family member 4 OS=Rattus norvegicus OX=10116 GN=Tm4sf4 PE=2 SV=1	PREDICTED: transmembrane 4 L6 family member 1-like [Lates calcarifer]	gi|1079755606|ref|XP_018547601.1|	--	PF05805.12
TRINITY_DN103908_c0_g1	32.07	0	0	0	0	0	0	0	0	0	0	0	0	0	0	0	0	0	0	0	0	0	0	0	0	0	0	0							--	--	Cellular Component: integral component of membrane (GO:0016021);; Molecular Function: PDZ domain binding (GO:0030165);;	K12460|1.21929e-49|mze:101467878|(RefSeq) kinase D-interacting substrate of 220 kDa B isoform X1; K12460 ankyrin repeat-rich membrane spanning protein	[R]	General function prediction only	KAP family P-loop domain	Kinase D-interacting substrate of 220 kDa B OS=Danio rerio OX=7955 GN=kidins220b PE=1 SV=3	kinase D-interacting substrate of 220 kDa isoform X3 [Amphiprion ocellaris]	gi|1308411021|ref|XP_023129789.1|	--	PF07693.14
TRINITY_DN103909_c0_g1	5.53	0	0	0	33	299.8	150.17	0	0	0	0	0	0	0	0	0	0	0	0	0	0	0	0	0	0	0	0	0							--	--	--	--	--	--	HTH-like domain	--	--	--	--	PF13276.6
TRINITY_DN103911_c0_g1	24.17	0	0	0	0	0	0	0	0	0	0	0	0	0	0	0	0	0	0	0	0	0	0	0	0	0	0	0							--	--	--	--	--	--	--	--	--	--	--	--
TRINITY_DN103914_c0_g1	4.01	0	0	0	0	0	0	0	0	0	0	0	0	0	0	0	0	0	0	0	0	0	0	0	0	0	0	0							--	--	--	--	--	--	--	--	--	--	--	--
TRINITY_DN103919_c0_g1	15.01	0	0	0	0	0	0	0	0	0	0	0	0	0	0	0	20	111.54	36.01	0	0	0	0	0	0	0	0	0							--	--	--	--	--	--	--	--	--	--	--	--
TRINITY_DN103920_c0_g1	8.34	15	526.79	175.1	0	0	0	0	0	0	0	0	0	0	0	0	0	0	0	0	0	0	0	0	0	0	0	0							[O]	Posttranslational modification, protein turnover, chaperones	--	--	--	--	--	--	--	--	--	--
TRINITY_DN103926_c0_g1	23.57	0	0	0	0	0	0	0	0	0	0	0	0	0	0	0	0	0	0	0	0	0	0	0	0	0	0	0							--	--	--	K10408|4.61835e-41|mze:101468204|(RefSeq) dynein heavy chain 5, axonemal; K10408 dynein heavy chain, axonemal	[Z]	Cytoskeleton	--	Dynein heavy chain 5, axonemal (Fragment) OS=Rattus norvegicus OX=10116 GN=Dnah5 PE=1 SV=1	dynein heavy chain 8, axonemal-like [Monopterus albus]	gi|1169049617|ref|XP_020477562.1|	--	--
TRINITY_DN103928_c0_g1	10.05	0	0	0	0	0	0	0	0	0	0	0	0	0	0	0	0	0	0	0	0	0	0	0	0	0	0	0							[J]	Translation, ribosomal structure and biogenesis	--	--	--	--	--	Ribosome-binding factor A OS=Agrobacterium fabrum (strain C58 / ATCC 33970) OX=176299 GN=rbfA PE=3 SV=1	--	--	--	--
TRINITY_DN103930_c0_g1	16.44	0	0	0	0	0	0	19	63.04	25.88	0	0	0	0	0	0	0	0	0	0	0	0	1	4.35	2.15	0	0	0							--	--	--	--	--	--	--	--	--	--	--	--
TRINITY_DN103933_c0_g1	10.41	0	0	0	0	0	0	0	0	0	0	0	0	0	0	0	0	0	0	0	0	0	0	0	0	0	0	0							--	--	--	--	--	--	--	--	--	--	--	--
TRINITY_DN103934_c0_g1	15.48	0	0	0	0	0	0	0	0	0	0	0	0	0	0	0	0	0	0	0	0	0	0	0	0	0	0	0							--	--	--	--	--	--	--	--	--	--	--	--
TRINITY_DN103935_c0_g1	23.57	0	0	0	0	0	0	0	0	0	0	0	0	8	22.56	9.56	0	0	0	0	0	0	0	0	0	0	0	0							--	--	--	--	--	--	--	--	--	--	--	--
TRINITY_DN103943_c0_g1	29.31	0	0	0	0	0	0	0	0	0	0	0	0	0	0	0	0	0	0	0	0	0	0	0	0	0	0	0							--	--	--	--	--	--	--	--	--	--	--	--
TRINITY_DN103944_c0_g1	19.01	0	0	0	0	0	0	0	0	0	0	0	0	0	0	0	0	0	0	6	19.15	9.32	0	0	0	0	0	0							--	--	--	--	--	--	--	--	--	--	--	--
TRINITY_DN103946_c0_g1	8.02	0	0	0	0	0	0	0	0	0	0	0	0	0	0	0	35	360.23	116.28	0	0	0	0	0	0	0	0	0							[F]	Nucleotide transport and metabolism	Molecular Function: catalytic activity (GO:0003824);; Biological Process: metabolic process (GO:0044710);;	K00088|1.53052e-16|acs:100565151|(RefSeq) inosine-5'-monophosphate dehydrogenase 2; K00088 IMP dehydrogenase [EC:1.1.1.205]	[F]	Nucleotide transport and metabolism	IMP dehydrogenase / GMP reductase domain;; FMN-dependent dehydrogenase;; Nitronate monooxygenase	Inosine-5'-monophosphate dehydrogenase OS=Mycobacterium tuberculosis (strain ATCC 25618 / H37Rv) OX=83332 GN=guaB PE=1 SV=1	inosine_monophosphate_dehydrogenase, partial [Ovophis okinavensis]	gi|547223091|ref|BAN89415.1|	--	PF00478.25;PF01070.18;PF03060.15
TRINITY_DN103949_c0_g1	37.15	0	0	0	0	0	0	0	0	0	0	0	0	0	0	0	0	0	0	0	0	0	0	0	0	0	0	0							--	--	--	--	--	--	--	--	--	--	--	--
TRINITY_DN103951_c0_g1	11.97	0	0	0	12	52.79	26.44	0	0	0	0	0	0	0	0	0	0	0	0	0	0	0	0	0	0	0	0	0							[H]	Coenzyme transport and metabolism	--	--	--	--	--	--	--	--	--	--
TRINITY_DN103959_c1_g1	86.89	0	0	0	0	0	0	0	0	0	3	1.39	0.68	0	0	0	0	0	0	0	0	0	0	0	0	0	0	0							[P]	Inorganic ion transport and metabolism	Biological Process: cation transport (GO:0006812);; Cellular Component: membrane (GO:0016020);; Molecular Function: hydrolase activity (GO:0016787);;	K17686|5.09241e-19|crg:105339000|(RefSeq) copper-transporting ATPase 1 isoform X1; K17686 P-type Cu+ transporter [EC:7.2.2.8]	[P]	Inorganic ion transport and metabolism	haloacid dehalogenase-like hydrolase;; haloacid dehalogenase-like hydrolase	Copper-exporting P-type ATPase OS=Legionella pneumophila subsp. pneumophila (strain Philadelphia 1 / ATCC 33152 / DSM 7513) OX=272624 GN=copA PE=1 SV=1	Copper-transporting P-type ATPase, partial [Aptenodytes forsteri]	gi|675305005|ref|KFM00267.1|	--	PF00702.26;PF08282.12
TRINITY_DN10395_c0_g1	1325.24	92	5.36	1.78	143	7.44	3.72	93	5.07	2.08	88	5.29	2.58	201	12.1	5.13	0	0	0	177	8.95	4.36	178	10.32	5.09	58	4.05	1.95	0.50405	0.893582	0.289915	0.547686	0.861933	-0.280846	--	--	--	--	--	--	--	--	--	--	--	--
TRINITY_DN103960_c0_g1	5.53	0	0	0	0	0	0	0	0	0	0	0	0	0	0	0	0	0	0	0	0	0	0	0	0	0	0	0							--	--	--	K14381|7.69904e-06|mze:101468330|(RefSeq) sequestosome-1; K14381 sequestosome 1	--	--	--	--	sequestosome-1 isoform X2 [Seriola dumerili]	gi|1250153728|ref|XP_022617051.1|	--	--
TRINITY_DN103964_c0_g1	23.57	0	0	0	0	0	0	0	0	0	0	0	0	0	0	0	0	0	0	0	0	0	0	0	0	0	0	0							--	--	--	--	--	--	--	--	--	--	--	--
TRINITY_DN103966_c0_g1	30.68	0	0	0	0	0	0	0	0	0	0	0	0	0	0	0	0	0	0	0	0	0	3	7.06	3.48	0	0	0							--	--	--	--	--	--	--	--	--	--	--	--
TRINITY_DN103970_c0_g1	5.53	0	0	0	0	0	0	0	0	0	0	0	0	0	0	0	0	0	0	10	108.62	52.84	0	0	0	0	0	0							[C]	Energy production and conversion	--	--	--	--	Phosphoenolpyruvate carboxylase	Phosphoenolpyruvate carboxylase OS=Pseudomonas putida (strain ATCC 47054 / DSM 6125 / NCIMB 11950 / KT2440) OX=160488 GN=ppc PE=3 SV=1	--	--	--	PF00311.17
TRINITY_DN103972_c0_g1	4.62	0	0	0	0	0	0	0	0	0	0	0	0	0	0	0	0	0	0	0	0	0	0	0	0	13	217.99	104.91							--	--	--	--	--	--	--	--	--	--	--	--
TRINITY_DN103976_c0_g1	122.8	0	0	0	0	0	0	0	0	0	23	14	6.82	0	0	0	0	0	0	0	0	0	0	0	0	0	0	0							--	--	--	--	--	--	--	--	--	--	--	--
TRINITY_DN103978_c0_g1	21.79	0	0	0	0	0	0	0	0	0	0	0	0	10	30.36	12.87	0	0	0	0	0	0	0	0	0	0	0	0							--	--	--	--	--	--	--	--	--	--	--	--
TRINITY_DN103979_c0_g1	15.01	0	0	0	0	0	0	0	0	0	0	0	0	0	0	0	16	89.23	28.8	0	0	0	0	0	0	0	0	0							--	--	--	--	--	--	--	--	--	--	--	--
TRINITY_DN10397_c0_g2	35.87	0	0	0	0	0	0	0	0	0	0	0	0	0	0	0	0	0	0	9	8.43	4.1	0	0	0	0	0	0							[E]	Amino acid transport and metabolism	Molecular Function: potassium:chloride symporter activity (GO:0015379);; Cellular Component: integral component of membrane (GO:0016021);; Molecular Function: potassium:chloride symporter activity (GO:0022820);; Biological Process: potassium ion transmembrane transport (GO:0071805);; Biological Process: chloride transmembrane transport (GO:1902476);;	K14429|1.02965e-21|tru:101066717|(RefSeq) solute carrier family 12 member 9-like; K14429 solute carrier family 12 (potassium/chloride transporters), member 9	[E]	Amino acid transport and metabolism	--	Solute carrier family 12 member 9 OS=Danio rerio OX=7955 GN=slc12a9 PE=3 SV=1	PREDICTED: solute carrier family 12 member 9-like [Poecilia latipinna]	gi|962022375|ref|XP_014881823.1|	--	--
TRINITY_DN10397_c1_g1	77.46	0	0	0	0	0	0	0	0	0	0	0	0	16	14.84	6.29	0	0	0	0	0	0	0	0	0	0	0	0							--	--	--	--	--	--	--	--	--	--	--	--
TRINITY_DN103980_c0_g1	98.38	0	0	0	0	0	0	0	0	0	0	0	0	0	0	0	0	0	0	0	0	0	15	11.31	5.58	0	0	0							--	--	--	--	--	--	--	--	PREDICTED: formin-1 [Notothenia coriiceps]	gi|736204473|ref|XP_010775424.1|	--	--
TRINITY_DN103982_c0_g1	76.53	0	0	0	52	41.61	20.84	0	0	0	0	0	0	0	0	0	0	0	0	0	0	0	0	0	0	0	0	0							[G]	Carbohydrate transport and metabolism	--	--	--	--	--	Chitooligosaccharide deacetylase OS=Mesorhizobium japonicum (strain LMG 29417 / CECT 9101 / MAFF 303099) OX=266835 GN=nodB PE=3 SV=2	--	--	--	--
TRINITY_DN103984_c0_g1	5.29	0	0	0	0	0	0	0	0	0	0	0	0	0	0	0	5	77.05	24.87	0	0	0	0	0	0	0	0	0							--	--	--	--	--	--	--	--	--	--	--	--
TRINITY_DN103986_c0_g1	4.01	0	0	0	23	284.29	142.4	0	0	0	0	0	0	0	0	0	0	0	0	0	0	0	0	0	0	0	0	0							--	--	--	--	--	--	Bacterial regulatory protein, Fis family	--	--	--	--	PF02954.19
TRINITY_DN10398_c0_g1	91.65	0	0	0	0	0	0	0	0	0	0	0	0	0	0	0	27	26.55	8.57	0	0	0	0	0	0	0	0	0							--	--	--	K05098|3.43393e-58|tru:101073989|(RefSeq) kinase insert domain receptor; K05098 kinase insert domain protein receptor [EC:2.7.10.1]	[T]	Signal transduction mechanisms	--	Vascular endothelial growth factor receptor 2 OS=Danio rerio OX=7955 GN=kdr PE=1 SV=2	vascular endothelial growth factor receptor 2 isoform X1 [Perca flavescens]	gi|1604848722|ref|XP_028443292.1|	--	--
TRINITY_DN103991_c0_g1	31.37	0	0	0	0	0	0	18	33.12	13.6	0	0	0	0	0	0	0	0	0	0	0	0	0	0	0	0	0	0							[O]	Posttranslational modification, protein turnover, chaperones	--	K01409|5.44823e-31|nve:NEMVE_v1g152754|(RefSeq) hypothetical protein; K01409 N6-L-threonylcarbamoyladenine synthase [EC:2.3.1.234]	[O]	Posttranslational modification, protein turnover, chaperones	Glycoprotease family	tRNA N6-adenosine threonylcarbamoyltransferase OS=Acinetobacter baumannii (strain AYE) OX=509173 GN=tsaD PE=3 SV=1	hypothetical protein OJAV_G00209560 [Oryzias javanicus]	gi|1549126688|ref|RVE58453.1|	--	PF00814.25
TRINITY_DN103993_c0_g1	11.17	0	0	0	0	0	0	0	0	0	12	70.1	34.16	0	0	0	0	0	0	0	0	0	0	0	0	0	0	0							[H]	Coenzyme transport and metabolism	--	--	--	--	--	--	--	--	--	--
TRINITY_DN103994_c0_g1	13.66	0	0	0	0	0	0	0	0	0	0	0	0	0	0	0	0	0	0	0	0	0	0	0	0	0	0	0							--	--	--	--	--	--	--	--	--	--	--	--
TRINITY_DN103996_c0_g1	7.71	0	0	0	0	0	0	0	0	0	0	0	0	0	0	0	0	0	0	0	0	0	0	0	0	0	0	0							[NU]	--	--	--	--	--	Pili and flagellar-assembly chaperone, PapD N-terminal domain	Probable fimbrial chaperone YadV OS=Escherichia coli (strain K12) OX=83333 GN=yadV PE=1 SV=2	--	--	--	PF00345.20
TRINITY_DN103998_c0_g1	21.22	0	0	0	0	0	0	16	42.02	17.25	0	0	0	0	0	0	0	0	0	0	0	0	0	0	0	0	0	0							[K]	Transcription	--	--	--	--	LysR substrate binding domain	--	--	--	--	PF03466.20
TRINITY_DN103999_c0_g1	18.48	0	0	0	0	0	0	0	0	0	0	0	0	0	0	0	0	0	0	0	0	0	0	0	0	0	0	0							--	--	--	--	--	--	Isocitrate dehydrogenase kinase/phosphatase (AceK)	Isocitrate dehydrogenase kinase/phosphatase OS=Escherichia coli (strain SMS-3-5 / SECEC) OX=439855 GN=aceK PE=3 SV=1	--	--	--	PF06315.11
TRINITY_DN10399_c0_g1	64.2	0	0	0	0	0	0	0	0	0	0	0	0	0	0	0	0	0	0	0	0	0	0	0	0	0	0	0							--	--	--	--	--	--	--	--	--	--	--	--
TRINITY_DN103_c0_g2	2352.7	38	1.01	0.33	169	7.04	3.53	190	6.74	2.77	54	1.37	0.67	67	3.32	1.41	61	3.67	1.19	54	1.15	0.56	95	2.48	1.23	45	2.08	1	0.22225	0.738266	-0.592485	0.623677	0.885756	-0.211685	--	--	--	--	--	--	--	--	--	--	--	--
TRINITY_DN104004_c0_g1	20.65	0	0	0	0	0	0	38	102.28	41.99	0	0	0	0	0	0	0	0	0	0	0	0	0	0	0	0	0	0							[T]	Signal transduction mechanisms	--	--	[T]	Signal transduction mechanisms	Histidine kinase-, DNA gyrase B-, and HSP90-like ATPase	Histidine protein kinase SLN1 OS=Candida albicans (strain SC5314 / ATCC MYA-2876) OX=237561 GN=SLN1 PE=1 SV=1	--	--	--	PF02518.26
TRINITY_DN104005_c0_g1	4.2	0	0	0	0	0	0	0	0	0	8	120.01	58.48	0	0	0	0	0	0	0	0	0	0	0	0	0	0	0							[CP]	--	--	--	--	--	--	Formate hydrogenlyase subunit 3 OS=Escherichia coli (strain K12) OX=83333 GN=hycC PE=3 SV=2	--	--	--	--
TRINITY_DN104007_c0_g1	53.23	0	0	0	0	0	0	26	29.69	12.19	13	17.31	8.43	0	0	0	0	0	0	0	0	0	0	0	0	0	0	0							[R]	General function prediction only	Molecular Function: transcription regulatory region sequence-specific DNA binding (GO:0000976);; Biological Process: regulation of transcription, DNA-templated (GO:0006355);; Molecular Function: metal ion binding (GO:0046872);; Biological Process: embryonic neurocranium morphogenesis (GO:0048702);; Biological Process: embryonic viscerocranium morphogenesis (GO:0048703);; Biological Process: regul…	K09228|6.52613e-19|obi:106879542|(RefSeq) zinc finger protein 91-like; K09228 KRAB domain-containing zinc finger protein	[R]	General function prediction only	Zinc finger, C2H2 type;; Zinc-finger double domain;; Zinc-finger double-stranded RNA-binding;; C2H2-type zinc finger;; Zinc-finger of C2H2 type;; C2H2-type zinc finger	PR domain zinc finger protein 5 OS=Homo sapiens OX=9606 GN=PRDM5 PE=1 SV=2	PR domain zinc finger protein 5 isoform X2 [Maylandia zebra]	gi|499010110|ref|XP_004557143.1|	--	PF00096.26;PF13465.6;PF12171.8;PF13894.6;PF12874.7;PF13912.6
[truncated: 128,543 more rows]

## Sheet: Figure 2B,2C
Protein accession	Length	FM1_Count	FM1_FPKM	FM1_TPM	FM2_Count	FM2_FPKM	FM2_TPM	FM3_Count	FM3_FPKM	FM3_TPM	11S-1_Count	11S-1_FPKM	11S-1_TPM	11S-2_Count	11S-2_FPKM	11S-2_TPM	11S-3_Count	11S-3_FPKM	11S-3_TPM	FM1_FM2_FM3_vs_S11-2_S11-3_S11-4_pValue	FM1_FM2_FM3_vs_S11-2_S11-3_S11-4_FDR	FM1_FM2_FM3_vs_S11-2_S11-3_S11-4_log2FC	COG_class	COG_class_annotation	GO_annotation	KEGG_annotation	KOG_class	KOG_class_annotation	Pfam_annotation	Swissprot_annotation	nr_annotation	gi_accession	Swissprot_ID	Pfam_id
[truncated: 570 more rows]

[truncated: 7 more sheets: Figure 3B,3C, Figure 4A, Figure 5A,5B, Figure 6A,6B, Figure 7A,7B, Figure 7C,7D, Figure 8]
